# Supplementary material for: Istradefylline protects from cisplatin-induced nephrotoxicity and peripheral neuropathy while preserving cisplatin antitumor effects
Source: J Clin Invest. 2022 Nov 15;132(22):e152924. doi: 10.1172/JCI152924 (PMC9663157; doi:10.1172/JCI152924)
Supplement: Supplemental table 2 [file jci-132-152924-s128.xlsx]

## Sheet: GO (neg)-DOWN in Cis+KW vs. KW
NAME	SIZE	NES	FDR q-val	RANK AT MAX	LEADING EDGE
GO_BP_MM_CELL_ADHESION	307	-6.8532763	0.0	7015	tags=55%, list=21%, signal=69%
GO_CC_MM_EXTRACELLULAR_MATRIX	191	-6.520104	0.0	7339	tags=63%, list=22%, signal=81%
GO_MF_MM_ACTIN_BINDING	260	-5.8533483	0.0	7225	tags=53%, list=22%, signal=67%
GO_BP_MM_NEGATIVE_REGULATION_OF_CELL_PROLIFERATION	263	-5.7456703	0.0	9726	tags=60%, list=30%, signal=85%
GO_CC_MM_CELL_SURFACE	324	-5.643973	0.0	7368	tags=50%, list=22%, signal=63%
GO_MF_MM_PHOSPHOLIPID_BINDING	306	-5.2891607	0.0	8154	tags=51%, list=25%, signal=67%
GO_BP_MM_MITOSIS	182	-5.264945	0.0	5539	tags=50%, list=17%, signal=60%
GO_BP_MM_CELL_DIVISION	241	-5.256639	0.0	5385	tags=46%, list=16%, signal=54%
GO_MF_MM_RECEPTOR_BINDING	257	-5.183276	0.0	9104	tags=56%, list=28%, signal=76%
GO_BP_MM_APOPTOTIC_PROCESS	458	-5.0120325	0.0	5323	tags=37%, list=16%, signal=43%

## Sheet: GO (pos)-UP in Cis+KW vs. KW
NAME	SIZE	NES	FDR q-val	RANK AT MAX	LEADING EDGE
GO_CC_MM_MITOCHONDRIAL_INNER_MEMBRANE	284	8.026188	0.0	6028	tags=59%, list=18%, signal=72%
GO_BP_MM_OXIDATION-REDUCTION_PROCESS	489	6.316037	0.0	5066	tags=40%, list=15%, signal=47%
GO_CC_MM_MITOCHONDRIAL_MATRIX	122	6.120311	0.0	6654	tags=67%, list=20%, signal=84%
GO_MF_MM_BINDING	321	5.8073664	0.0	6727	tags=49%, list=20%, signal=61%
GO_MF_MM_OXIDOREDUCTASE_ACTIVITY	311	5.697713	0.0	7172	tags=49%, list=22%, signal=62%
GO_BP_MM_METABOLIC_PROCESS	490	5.416721	0.0	5850	tags=39%, list=18%, signal=46%
GO_CC_MM_MICROTUBULE_BASAL_BODY	55	5.0221143	0.0	6398	tags=76%, list=19%, signal=95%
