# Supplementary material for: Istradefylline protects from cisplatin-induced nephrotoxicity and peripheral neuropathy while preserving cisplatin antitumor effects
Source: J Clin Invest. 2022 Nov 15;132(22):e152924. doi: 10.1172/JCI152924 (PMC9663157; doi:10.1172/JCI152924)
Supplement: Supplemental table 3 [file jci-132-152924-s129.xls]

## Sheet: Sheet0
Disease and biological functions affected by KW6002/cisplatin treatment.
Categories	Diseases or Functions Annotation	p-value	Predicted Activation State	Activation z-score	Molecules	# Molecules
Amino Acid Metabolism,Small Molecule Biochemistry	Metabolism of amino acids	1.25e-15	Increased	2.183	AADAT,ABAT,ACMSD,AGXT2,ASL,ASPA,ASS1,BHMT,CBS/CBSL,CSAD,DAO,EGF,GATM,GGT1,GLYAT,GNMT,HPD,IYD,KL,KMO,KYNU,MCCC1,MMUT,NOS2,NOX4,PAH,PEPD,PIPOX,PRODH2,PVALB,THNSL2	31
Molecular Transport	Transport of molecule	1.29e-12	Increased	5.443	ABAT,ABCA4,ABCC6,ADM2,AFM,AI427809,AKAP5,AKR1C1/AKR1C2,ALB,ANO4,ANXA13,APOH,APOM,ATP2B2,ATP4A,BDH2,C1QTNF3,CA14,CA4,CACNA1E,CACNB4,CALB1,CASR,CD74,CD8A,CHRNA4,CHRNA7,CHRNE,CIDEB,CLIC3,CPLX2,CPLX3,CYB5RL,Cyp2c23,CYP2E1,CYP51A1,EGF,FABP7,FGF1,FGFR4,Gk,GUCA2B,HLA-A,HMX2,Hrg,IL22RA1,KCNG1,KCNJ10,KCNS1,KCNT1,KL,KMO,LRAT,LRP2,LRRC52,MAPK8IP1,NOS2,PLA2G5,PPP1R1A,PROK1,PTGER3,RHCG,RILP,RPH3A,SHBG,SLC10A1…	105
Endocrine System Disorders,Gastrointestinal Disease,Metabolic Disease,Organismal Injury and Abnormalities,Renal and Urological Disease	Diabetic nephropathy	1.39e-12			0610031O16Rik,AZGP1,BDH1,BHMT,C1QTNF3,CA14,CA4,CALB1,CASR,CCDC169,CHRDL2,CLDN16,CYP51A1,Defb2,F10,Fbxw21 (includes others),FGF1,Gm5524,Hrg,KYNU,Ldc1,LYPLAL1,MARCHF10,MAS1,Nat8f5,NOX4,ODF4,PTGDS,PTGER3,Pzp,RALYL,SERPINC1,SLC12A1,SLC12A3,SLC22A25,SLC22A7,SLC5A2,SLC8A1,Slco1a1,SNCA,TMPRSS9,TRPV5	42
Cancer,Organismal Injury and Abnormalities	Malignant solid organ tumor	1.42e-12			AADAC,AADAT,ABAT,ABCA13,ABCA4,ABCC6,ACMSD,ACSM2A,ADCY10,ADGRG4,AFM,AGMAT,AGXT2,AKAP5,AKR1A1,AKR1C1/AKR1C2,AKR1D1,ALB,ANO4,ANXA13,APLNR,APOH,ARMH4,ARSG,ASB13,ASB9,ASL,ASPN,ASS1,ATP2B2,ATP4A,AVEN,AZGP1,BAIAP2L2,BEX4,BFSP2,BHMT,BMP15,BTLA,C1QTNF3,CA14,CA4,CABCOCO1,CACNA1E,CACNB4,CALB1,CAMK1G,CASR,CATSPERE,CCDC169,CD74,CDKL4,CEACAM20,CELA1,CFAP65,CFB,CHD3,CHD5,CHRDL2,CHRNA4,CIDEB,CIITA,CLNK,CLTRN,CND…	318
Organismal Injury and Abnormalities,Renal and Urological Disease	Urination disorder	2.45e-12	Decreased	-3.575	AGXT2,ALB,APLNR,ASL,CBS/CBSL,CFB,CLTRN,CORIN,CYP2C8,DHTKD1,INSRR,KCNJ10,KL,KYNU,LRP2,MAS1,MCCC1,MMUT,NOS2,PROC,PTGDS,PVALB,SLC12A1,SLC12A3,SLC26A1,SLC34A1,SLC34A3,SLC4A1,SLC5A2,SLC6A4,SLC7A7,SLC7A9,STAB2,SUGCT,TRPV5	35
Cancer,Dermatological Diseases and Conditions,Organismal Injury and Abnormalities	Skin tumor	2.83e-12			AADAC,AADAT,ABAT,ABCA13,ABCA4,ABCC6,ACMSD,ACSM2A,ADCY10,ADGRG4,AFM,AGMAT,AGXT2,AKAP5,AKR1A1,AKR1C1/AKR1C2,AKR1D1,ALB,ANO4,ANXA13,APLNR,APOH,ARMH4,ARSG,ASB13,ASB9,ASL,ASS1,ATP2B2,ATP4A,AVEN,AZGP1,BAIAP2L2,BEX4,BFSP2,BHMT,BMP15,BTLA,C1QTNF3,CA14,CA4,CABCOCO1,CACNA1E,CACNB4,CALB1,CAMK1G,CASR,CATSPERE,CCDC169,CD74,CDKL4,CEACAM20,CFAP65,CFB,CHD3,CHD5,CHRDL2,CHRNA4,CIDEB,CIITA,CLNK,CLTRN,CNDP1,CORIN,CP…	315
Cancer,Dermatological Diseases and Conditions,Organismal Injury and Abnormalities	Skin cancer	3.36e-12			AADAC,AADAT,ABAT,ABCA13,ABCA4,ABCC6,ACMSD,ACSM2A,ADCY10,ADGRG4,AFM,AGMAT,AGXT2,AKAP5,AKR1A1,AKR1C1/AKR1C2,AKR1D1,ALB,ANO4,ANXA13,APLNR,APOH,ARMH4,ARSG,ASB13,ASB9,ASL,ASS1,ATP2B2,ATP4A,AVEN,AZGP1,BAIAP2L2,BEX4,BFSP2,BHMT,BMP15,BTLA,C1QTNF3,CA14,CA4,CABCOCO1,CACNA1E,CACNB4,CALB1,CAMK1G,CASR,CATSPERE,CCDC169,CD74,CDKL4,CEACAM20,CFAP65,CFB,CHD3,CHD5,CHRDL2,CHRNA4,CIDEB,CIITA,CLNK,CLTRN,CNDP1,CORIN,CP…	314
Cancer,Dermatological Diseases and Conditions,Organismal Injury and Abnormalities	Cutaneous melanoma	3.57e-12			AADAC,AADAT,ABAT,ABCA13,ABCA4,ABCC6,ACMSD,ACSM2A,ADCY10,ADGRG4,AFM,AGMAT,AGXT2,AKAP5,AKR1A1,AKR1C1/AKR1C2,AKR1D1,ALB,ANO4,ANXA13,APLNR,APOH,ARMH4,ARSG,ASB13,ASB9,ASL,ASS1,ATP2B2,ATP4A,AVEN,AZGP1,BAIAP2L2,BEX4,BFSP2,BHMT,BMP15,C1QTNF3,CA14,CA4,CABCOCO1,CACNA1E,CACNB4,CALB1,CAMK1G,CASR,CATSPERE,CD74,CDKL4,CEACAM20,CFAP65,CFB,CHD3,CHD5,CHRDL2,CHRNA4,CIDEB,CIITA,CLNK,CLTRN,CNDP1,CORIN,CPLX2,CPNE4,CRO…	307
Amino Acid Metabolism,Small Molecule Biochemistry	Metabolism of alpha-amino acid	1.98e-11			AADAT,ACMSD,ASPA,ASS1,BHMT,CBS/CBSL,CSAD,DAO,GGT1,GLYAT,GNMT,HPD,IYD,KMO,KYNU,PAH,PIPOX,PRODH2	18
Molecular Transport	Transport of ion	3.07e-11	Increased	2.559	AKAP5,ANO4,ATP2B2,ATP4A,CA14,CA4,CACNA1E,CACNB4,CALB1,CASR,CHRNA4,CHRNA7,CHRNE,CLIC3,CYB5RL,Cyp2c23,EGF,FGFR4,KCNG1,KCNJ10,KCNS1,KCNT1,KL,LRP2,LRRC52,PPP1R1A,PTGER3,RHCG,SLC12A1,SLC12A3,SLC13A4,SLC22A18,SLC22A25,SLC22A7,SLC22A8,SLC26A1,SLC30A8,SLC34A1,SLC34A3,SLC36A1,SLC47A1,SLC4A1,SLC5A12,SLC8A1,SLC9A3,Slco1a1,TRPV5	47
Amino Acid Metabolism,Small Molecule Biochemistry	Metabolism of L-amino acid	5.77e-11			AADAT,ACMSD,ASPA,ASS1,BHMT,CBS/CBSL,CSAD,DAO,GGT1,GNMT,HPD,IYD,KMO,KYNU,PAH,PIPOX,PRODH2	17
Endocrine System Disorders,Gastrointestinal Disease,Metabolic Disease,Organismal Injury and Abnormalities	Diabetic complication	7.96e-11			0610031O16Rik,AZGP1,BDH1,BHMT,C1QTNF3,CA14,CA4,CALB1,CASR,CCDC169,CHRDL2,CLDN16,CYP51A1,Defb2,F10,Fbxw21 (includes others),FGF1,Gm5524,Hrg,KYNU,Ldc1,LYPLAL1,MARCHF10,MAS1,Nat8f5,NOX4,ODF4,PTGDS,PTGER3,Pzp,RALYL,SERPINC1,SLC12A1,SLC12A3,SLC22A25,SLC22A7,SLC5A2,SLC6A4,SLC8A1,Slco1a1,SNCA,TMPRSS9,TRPV5	43
Lipid Metabolism,Small Molecule Biochemistry,Vitamin and Mineral Metabolism	Metabolism of terpenoid	1.11e-10		1.724	ABCA4,AKR1C1/AKR1C2,AKR1D1,ALDH8A1,APOM,ASPA,BMP15,CALB1,Ces1e,CYP2A6 (includes others),CYP2C8,CYP2E1,CYP4F12,CYP51A1,EGF,FGF1,FGFR4,Hsd3b4 (includes others),IDI1,LRAT,LRP2,NSDHL,PEX5L,Rdh7,RHO,SLC27A5,Slco1a6,ST8SIA1,STRA6,TBXAS1,TRPV5,TTR,UGT2B28	33
Cancer,Organismal Injury and Abnormalities	Melanoma	1.23e-10			AADAC,AADAT,ABAT,ABCA13,ABCA4,ABCC6,ACMSD,ACSM2A,ADCY10,ADGRG4,AFM,AGMAT,AGXT2,AKAP5,AKR1A1,AKR1C1/AKR1C2,AKR1D1,ALB,ALDH8A1,ANO4,ANXA13,APLNR,APOH,ARMH4,ARSG,ASB13,ASB9,ASL,ASS1,ATP2B2,ATP4A,AVEN,AZGP1,B3GAT2,BAIAP2L2,BEX4,BFSP2,BHMT,BMP15,BTLA,C11orf54,C1QTNF3,CA14,CA4,CABCOCO1,CACNA1E,CACNB4,CALB1,CAMK1G,CASR,CATSPERE,CD74,CDKL4,CEACAM1,CEACAM20,CFAP65,CFB,CHD3,CHD5,CHRDL2,CHRNA4,CIDEB,CIITA,C…	323
Molecular Transport	Transport of anion	2.83e-10	Increased	2.398	ANO4,CA14,CA4,CASR,CLIC3,CYB5RL,FGFR4,KL,PTGER3,SLC12A1,SLC12A3,SLC13A4,SLC22A18,SLC22A25,SLC22A7,SLC22A8,SLC26A1,SLC34A1,SLC34A3,SLC4A1,Slco1a1	21
Lipid Metabolism,Small Molecule Biochemistry	Fatty acid metabolism	3.97e-10	Increased	4.671	ABAT,ABCA4,ABCC6,AI427809,AKR1C1/AKR1C2,ALB,APOH,APOM,C1QTNF3,CALB1,CASR,CD74,CEACAM1,Cyp2c23,CYP2C8,CYP2E1,Cyp2j5,CYP4A22,CYP4F12,EGF,FABP7,FADS2,FGFR4,GGT1,Gk,GLYAT,HAO2,HLF,LRAT,NOS2,PLA2G5,PLAAT1,PTGDS,PVALB,SERPINC1,SHBG,SLC10A1,Slc22a22,SLC22A8,SLC27A5,SLC36A1,SLC51A,Slco1a1,SNCA,ST8SIA1,STARD4,STRA6,TBXAS1	48
Endocrine System Disorders,Organismal Injury and Abnormalities,Renal and Urological Disease	Hypercalciuria	1.1e-09	Decreased	-2.608	ADCY10,CA14,CA4,CLDN16,SLC12A1,SLC12A3,SLC26A1,SLC34A1,SLC34A3,SLC4A1,SLC6A4,TRPV5	12
Amino Acid Metabolism,Small Molecule Biochemistry	Catabolism of amino acids	2.02e-09			AADAT,ABAT,ACMSD,ASPA,CBS/CBSL,CSAD,DAO,HPD,KMO,KYNU,MCCC1,NOS2,PAH,PIPOX,PRODH2,THNSL2	16
Amino Acid Metabolism,Small Molecule Biochemistry	Catabolism of L-amino acid	5.4e-09			AADAT,ACMSD,ASPA,CBS/CBSL,CSAD,DAO,HPD,KMO,KYNU,PAH,PIPOX,PRODH2	12
Vitamin and Mineral Metabolism	Metabolism of vitamin	1.18e-08		1.406	ABCA4,AKR1C1/AKR1C2,ALDH1L2,ALDH8A1,APOM,CALB1,Ces1e,CYP2C8,CYP2E1,CYP4F12,FGFR4,LRAT,LRP2,MCCC1,MMUT,Rdh7,RHO,STRA6,TRPV5,TTR	20
Cancer,Organismal Injury and Abnormalities,Reproductive System Disease	Uterine carcinoma	1.83e-08			AADAC,ABCA13,ABCA4,ABCC6,ADCY10,ADGRG4,AGMAT,AGXT2,AKR1C1/AKR1C2,AKR1D1,ALB,ALDH1L2,ALDH8A1,ANO4,ANXA13,APOH,ASPA,ASPN,ATP2B2,ATP4A,B3GAT2,BAIAP2L2,BEX4,BMP15,BTLA,CACNA1E,CACNB4,CASR,CATSPERE,CBS/CBSL,CCDC169,CFB,CHD3,CHD5,CHRNA4,CHRNA7,CIITA,CLDN16,CLNK,COX7A1,CROCC,CTNNA2,CTTNBP2,CUX2,CYP2A6 (includes others),CYP2C8,CYP4F12,DAO,DCST1,DGKG,DIO1,DNAH11,DNAH17,DNAH2,DNAH3,DNAH7,DOK2,DPYD,EAF2,EFC…	199
Cancer,Organismal Injury and Abnormalities,Reproductive System Disease	Endometrial carcinoma	1.91e-08			ABCA13,ABCA4,ABCC6,ADCY10,ADGRG4,AGMAT,AGXT2,AKR1C1/AKR1C2,AKR1D1,ALB,ALDH1L2,ALDH8A1,ANO4,ANXA13,APOH,ASPA,ASPN,ATP2B2,ATP4A,B3GAT2,BAIAP2L2,BEX4,BMP15,BTLA,CACNA1E,CACNB4,CASR,CATSPERE,CBS/CBSL,CCDC169,CFB,CHD3,CHD5,CHRNA4,CHRNA7,CIITA,CLDN16,CLNK,COX7A1,CROCC,CTNNA2,CTTNBP2,CUX2,CYP2A6 (includes others),CYP2C8,CYP4F12,DAO,DCST1,DGKG,DIO1,DNAH11,DNAH17,DNAH3,DNAH7,DOK2,DPYD,EAF2,EFCAB2,EFHC2,EG…	191
Amino Acid Metabolism,Small Molecule Biochemistry	Synthesis of amino acids	2.04e-08		1.706	ABAT,AGXT2,ASPA,ASS1,BHMT,CBS/CBSL,EGF,GATM,GGT1,GLYAT,KL,NOS2,PAH,PVALB	14
Cancer,Organismal Injury and Abnormalities,Reproductive System Disease	Uterine cancer	2.19e-08			AADAC,ABAT,ABCA13,ABCA4,ABCC6,ADCY10,ADGRG4,AGMAT,AGXT2,AKR1C1/AKR1C2,AKR1D1,ALB,ALDH1L2,ALDH8A1,ANO4,ANXA13,APOH,ASPA,ASPN,ATP2B2,ATP4A,B3GAT2,BAIAP2L2,BEX4,BMP15,BTLA,CACNA1E,CACNB4,CASR,CATSPERE,CBS/CBSL,CCDC169,CFB,CHD3,CHD5,CHRNA4,CHRNA7,CIITA,CLDN16,CLNK,COX7A1,CROCC,CTNNA2,CTTNBP2,CUX2,CYP2A6 (includes others),CYP2C8,CYP4F12,DAO,DCST1,DGKG,DIO1,DNAH11,DNAH17,DNAH2,DNAH3,DNAH7,DOK2,DPYD,EAF…	205
Cancer,Organismal Injury and Abnormalities	Cancer of secretory structure	4.1e-08			AADAC,AADAT,ABAT,ABCA13,ABCA4,ABCC6,ACMSD,ADCY10,ADGRG4,ADM2,AFM,AGMAT,AGXT2,AKR1A1,AKR1C1/AKR1C2,AKR1D1,ALB,ALDH1L2,ANKRD37,ANO4,ANXA13,APLNR,APOH,ASB13,ASB9,ASL,ASPA,ASPDH,ASPN,ASS1,ATP2B2,ATP4A,AVEN,AZGP1,B3GAT2,BAIAP2L2,BBS1,BDH1,BDH2,BFSP2,BHMT,BMP15,BTLA,C11orf54,C19orf67,C1QTNF3,CA14,CA4,CACNA1E,CACNB4,CALB1,CAMK1G,CASR,CATSPERE,CBS/CBSL,CCDC151,CD74,CD8A,CDKL4,CEACAM1,CEACAM20,CELA1,CFAP6…	357
Cancer,Organismal Injury and Abnormalities,Reproductive System Disease	Uterine tumor	4.39e-08			AADAC,ABAT,ABCA13,ABCA4,ABCC6,ADCY10,ADGRG4,AGMAT,AGXT2,AKR1C1/AKR1C2,AKR1D1,ALB,ALDH1L2,ALDH8A1,ANO4,ANXA13,APOH,ASPA,ASPN,ATP2B2,ATP4A,B3GAT2,BAIAP2L2,BDH1,BEX4,BMP15,BTLA,CACNA1E,CACNB4,CASR,CATSPERE,CBS/CBSL,CCDC169,CFB,CHD3,CHD5,CHRDL2,CHRNA4,CHRNA7,CIITA,CLDN16,CLNK,COX7A1,CROCC,CTNNA2,CTTNBP2,CUX2,CYP2A6 (includes others),CYP2C8,CYP4F12,DAO,DCST1,DGKG,DIO1,DNAH11,DNAH17,DNAH2,DNAH3,DNAH7,D…	207
Cancer,Organismal Injury and Abnormalities,Reproductive System Disease	Endometrial cancer	6.29e-08			ABCA13,ABCA4,ABCC6,ADCY10,ADGRG4,AGMAT,AGXT2,AKR1C1/AKR1C2,AKR1D1,ALB,ALDH1L2,ALDH8A1,ANO4,ANXA13,APOH,ASPA,ASPN,ATP2B2,ATP4A,B3GAT2,BAIAP2L2,BEX4,BMP15,BTLA,CACNA1E,CACNB4,CASR,CATSPERE,CBS/CBSL,CCDC169,CFB,CHD3,CHD5,CHRNA4,CHRNA7,CIITA,CLDN16,CLNK,COX7A1,CROCC,CTNNA2,CTTNBP2,CUX2,CYP2A6 (includes others),CYP2C8,CYP4F12,DAO,DCST1,DGKG,DIO1,DNAH11,DNAH17,DNAH3,DNAH7,DOK2,DPYD,EAF2,EFCAB2,EFHC2,EG…	194
Cancer,Organismal Injury and Abnormalities	Development of neuroepithelial tumor	6.36e-08			AADAC,ABAT,ABCA13,ABCA4,ABCC6,ABHD14A,ABHD14B,ADCY10,ADGRG4,ADM2,AFM,AKR1A1,AKR1C1/AKR1C2,ALB,ALDH1L2,ANO4,ARSG,ASPA,ASPDH,ASS1,ATP2B2,ATP4A,B3GAT2,BAIAP2L2,BBS1,BHMT,BPNT1,BTLA,CA14,CA4,CACNA1E,CACNB4,CALB1,CASR,CBS/CBSL,CCDC151,CD8A,CEACAM1,CELA1,CHD3,CHD5,CHRDL2,CHRNA4,CHRNE,CIITA,CLDN16,CLIC3,CLNK,CNDP1,CORIN,COX7A1,CPLX2,CPNE4,CROCC,CSAD,CSRNP3,CTNNA2,CTTNBP2,CUX2,CYB5RL,CYP2A6 (includes oth…	266
Cancer,Neurological Disease,Organismal Injury and Abnormalities	Central nervous system solid tumor	6.71e-08			AADAC,ABAT,ABCA13,ABCA4,ABCC6,ABHD14A,ABHD14B,ADCY10,ADGRG4,ADM2,AFM,AKR1A1,AKR1C1/AKR1C2,ALB,ALDH1L2,ANO4,ARSG,ASPA,ASPDH,ASS1,ATP2B2,ATP4A,B3GAT2,BAIAP2L2,BBS1,BHMT,BPNT1,BTLA,CA14,CA4,CACNA1E,CACNB4,CALB1,CASR,CBS/CBSL,CCDC151,CD8A,CEACAM1,CELA1,CHD3,CHD5,CHRDL2,CHRNA4,CHRNE,CIITA,CLDN16,CLIC3,CLNK,CNDP1,CORIN,COX7A1,CPLX2,CPNE4,CROCC,CSAD,CSRNP3,CTNNA2,CTTNBP2,CUX2,CYB5RL,CYP2A6 (includes oth…	270
Cancer,Organismal Injury and Abnormalities,Reproductive System Disease	Female genital tract cancer	8.11e-08			AADAC,ABAT,ABCA13,ABCA4,ABCC6,ADCY10,ADGRG4,AFM,AGMAT,AGXT2,AKR1A1,AKR1C1/AKR1C2,AKR1D1,ALB,ALDH1L2,ALDH8A1,ANO4,ANXA13,APOH,ASPA,ASPN,ATP2B2,ATP4A,AZGP1,B3GAT2,BAIAP2L2,BBS1,BDH1,BEX4,BMP15,BTLA,CACNA1E,CACNB4,CASR,CATSPERE,CBS/CBSL,CCDC151,CCDC169,CD74,CFAP65,CFB,CHD3,CHD5,CHRNA4,CHRNA7,CIITA,CLDN16,CLNK,CORIN,COX7A1,CROCC,CTNNA2,CTTNBP2,CUX2,CYP2A6 (includes others),CYP2C8,CYP4F12,DAO,DCST1,DG…	228
Endocrine System Disorders,Gastrointestinal Disease,Metabolic Disease,Organismal Injury and Abnormalities	Diabetes mellitus	8.81e-08		-0.074	0610031O16Rik,ALB,APOM,ATP4A,AVEN,AZGP1,BDH1,BHMT,C1QTNF3,CA14,CA4,CALB1,CASR,CBS/CBSL,CCDC169,CD74,CFB,CHRDL2,CIITA,CLDN16,CPLX2,CPNE4,CUX2,CYP2E1,CYP51A1,Defb2,F10,FABP7,FADS2,Fbxw21 (includes others),FGF1,Gm4841,Gm5524,GZMA,HLA-A,HLA-DQA1,HLA-DQB1,HLA-DRB5,HLA-F,Hrg,HTR3A,KMO,KYNU,Ldc1,LYPLAL1,MAPK8IP1,MARCHF10,MAS1,Nat8f5,NOS2,NOX4,ODF4,PTGDS,PTGER3,Pzp,QPRT,RALYL,RBFOX1,SERPINC1,SHBG,SLC12A1…	75
Neurological Disease,Organismal Injury and Abnormalities	Brain lesion	9.03e-08		0.225	AADAC,ABAT,ABCA13,ABCA4,ABCC6,ABHD14A,ABHD14B,ADCY10,ADGRG4,ADM2,AFM,AKR1A1,AKR1C1/AKR1C2,ALB,ALDH1L2,ANO4,ARSG,ASPA,ASPDH,ASS1,ATP2B2,ATP4A,B3GAT2,BAIAP2L2,BBS1,BHMT,BPNT1,BTLA,CA14,CA4,CACNA1E,CACNB4,CALB1,CASR,CBS/CBSL,CCDC151,CD8A,CEACAM1,CELA1,CHD3,CHD5,CHRDL2,CHRNA4,CHRNE,CLDN16,CLIC3,CLNK,CNDP1,CORIN,COX7A1,CPLX2,CPNE4,CROCC,CSAD,CSRNP3,CTNNA2,CTTNBP2,CUX2,CYB5RL,CYP2A6 (includes others),C…	262
Cancer,Neurological Disease,Organismal Injury and Abnormalities	Nervous system neoplasm	9.2e-08			AADAC,ABAT,ABCA13,ABCA4,ABCC6,ABHD14A,ABHD14B,ADCY10,ADGRG4,ADM2,AFM,AKR1A1,AKR1C1/AKR1C2,ALB,ALDH1L2,ANO4,ARSG,ASPA,ASPDH,ASS1,ATP2B2,ATP4A,B3GAT2,BAIAP2L2,BBS1,BHMT,BPNT1,BTLA,CA14,CA4,CACNA1E,CACNB4,CALB1,CASR,CBS/CBSL,CCDC151,CD8A,CEACAM1,CELA1,CHD3,CHD5,CHRDL2,CHRNA4,CHRNE,CIITA,CLDN16,CLIC3,CLNK,CNDP1,CORIN,COX7A1,CPLX2,CPNE4,CROCC,CSAD,CSRNP3,CTNNA2,CTTNBP2,CUX2,CYB5RL,CYP2A6 (includes oth…	271
Cancer,Neurological Disease,Organismal Injury and Abnormalities	Glioma	1.02e-07			AADAC,ABAT,ABCA13,ABCA4,ABCC6,ABHD14A,ABHD14B,ADCY10,ADGRG4,ADM2,AFM,AKR1A1,AKR1C1/AKR1C2,ALB,ALDH1L2,ANO4,ARSG,ASPA,ASPDH,ASS1,ATP2B2,ATP4A,B3GAT2,BAIAP2L2,BBS1,BHMT,BPNT1,BTLA,CA14,CA4,CACNA1E,CACNB4,CALB1,CASR,CBS/CBSL,CCDC151,CD8A,CEACAM1,CELA1,CHD3,CHD5,CHRDL2,CHRNA4,CHRNE,CIITA,CLDN16,CLIC3,CLNK,CNDP1,CORIN,COX7A1,CPLX2,CPNE4,CROCC,CSAD,CSRNP3,CTNNA2,CTTNBP2,CUX2,CYB5RL,CYP2A6 (includes oth…	265
Cancer,Organismal Injury and Abnormalities,Reproductive System Disease	Endometrial adenocarcinoma	1.46e-07			ABCA13,ABCA4,ABCC6,ADCY10,ADGRG4,AGMAT,AGXT2,AKR1C1/AKR1C2,AKR1D1,ALB,ALDH1L2,ALDH8A1,ANO4,ANXA13,APOH,ASPA,ASPN,ATP2B2,ATP4A,B3GAT2,BAIAP2L2,BEX4,BMP15,BTLA,CACNA1E,CACNB4,CASR,CATSPERE,CBS/CBSL,CCDC169,CFB,CHD3,CHD5,CHRNA4,CIITA,CLDN16,CLNK,COX7A1,CROCC,CTNNA2,CTTNBP2,CUX2,CYP2A6 (includes others),CYP2C8,CYP4F12,DAO,DCST1,DGKG,DIO1,DNAH11,DNAH17,DNAH3,DNAH7,DOK2,EAF2,EFCAB2,EFHC2,EGF,ELAVL3,EMX…	179
Cancer,Gastrointestinal Disease,Hepatic System Disease,Organismal Injury and Abnormalities	Liver carcinoma	1.6e-07		-1	AADAC,ABAT,ABCA13,ABCA4,ABCC6,ADCY10,ADGRG4,AGXT2,AKR1C1/AKR1C2,AKR1D1,ALB,ALDH1L2,ALDH8A1,ANO4,ARMH4,ARSG,ASB13,ASB9,ASPN,ASS1,ATP2B2,ATP4A,AVEN,B3GAT2,BDH1,BDH2,BHMT,BMP15,BPNT1,C1QTNF3,CA4,CABCOCO1,CACNA1E,CACNB4,CALB1,CASR,CD8A,CEACAM1,CFAP65,CFB,CHD3,CHD5,CHRNA4,CNDP1,CORIN,CPLX3,CROCC,CSRNP3,CTNNA2,CTTNBP2,CUX2,CYP2A6 (includes others),CYP2C8,CYP4A22,CYP4F12,CYP51A1,DCST1,DHTKD1,DNAH11,DNAH…	189
Cancer,Organismal Injury and Abnormalities,Reproductive System Disease	Development of genital tumor	2.22e-07			AADAC,ABAT,ABCA13,ABCA4,ABCC6,ADCY10,ADGRG4,AFM,AGMAT,AGXT2,AKR1A1,AKR1C1/AKR1C2,AKR1D1,ALB,ALDH1L2,ALDH8A1,ANO4,ANXA13,APOH,ASPA,ASPN,ATP2B2,ATP4A,AZGP1,B3GAT2,BAIAP2L2,BDH1,BEX4,BMP15,BTLA,CACNA1E,CACNB4,CASR,CATSPERE,CBS/CBSL,CCDC151,CCDC169,CFAP65,CFB,CHD3,CHD5,CHRDL2,CHRNA4,CHRNA7,CIITA,CLDN16,CLNK,CORIN,COX7A1,CROCC,CTNNA2,CTTNBP2,CUX2,CYP2A6 (includes others),CYP2C8,CYP4F12,DAO,DCST1,DGKG,…	225
Organismal Injury and Abnormalities,Renal and Urological Disease	Calcification of kidney	2.25e-07	Decreased	-2.527	ABCC6,CLDN16,KL,SLC12A1,SLC34A1,SLC34A3,SLC4A1	7
Cancer,Organismal Injury and Abnormalities,Reproductive System Disease	Tumorigenesis of reproductive tract	2.41e-07			AADAC,ABAT,ABCA13,ABCA4,ABCC6,ADCY10,ADGRG4,AFM,AGMAT,AGXT2,AKR1A1,AKR1C1/AKR1C2,AKR1D1,ALB,ALDH1L2,ALDH8A1,ANO4,ANXA13,APOH,ASPA,ASPN,ATP2B2,ATP4A,AZGP1,B3GAT2,BAIAP2L2,BBS1,BDH1,BEX4,BMP15,BTLA,CACNA1E,CACNB4,CASR,CATSPERE,CBS/CBSL,CCDC151,CCDC169,CD74,CFAP65,CFB,CHD3,CHD5,CHRDL2,CHRNA4,CHRNA7,CIITA,CLDN16,CLNK,CORIN,COX7A1,CROCC,CTNNA2,CTTNBP2,CUX2,CYP2A6 (includes others),CYP2C8,CYP4F12,DAO,D…	229
Cancer,Organismal Injury and Abnormalities,Reproductive System Disease	Uterine endometrioid carcinoma	2.62e-07			ABCA13,ABCA4,ABCC6,ADCY10,ADGRG4,AGMAT,AGXT2,AKR1C1/AKR1C2,AKR1D1,ALB,ALDH1L2,ALDH8A1,ANO4,ANXA13,APOH,ASPA,ASPN,ATP2B2,ATP4A,B3GAT2,BAIAP2L2,BEX4,BMP15,BTLA,CACNA1E,CACNB4,CASR,CATSPERE,CBS/CBSL,CCDC169,CFB,CHD3,CHD5,CHRNA4,CIITA,CLDN16,CLNK,CROCC,CTNNA2,CTTNBP2,CUX2,CYP2A6 (includes others),CYP2C8,CYP4F12,DAO,DCST1,DGKG,DIO1,DNAH11,DNAH17,DNAH3,DNAH7,DOK2,EAF2,EFCAB2,EFHC2,EGF,ELAVL3,EMX1,ENOX1…	176
Cancer,Organismal Injury and Abnormalities,Reproductive System Disease	Female genital neoplasm	2.7e-07			AADAC,ABAT,ABCA13,ABCA4,ABCC6,ADCY10,ADGRG4,AFM,AGMAT,AGXT2,AKR1A1,AKR1C1/AKR1C2,AKR1D1,ALB,ALDH1L2,ALDH8A1,ANO4,ANXA13,APOH,ASPA,ASPN,ATP2B2,ATP4A,AZGP1,B3GAT2,BAIAP2L2,BBS1,BDH1,BEX4,BMP15,BTLA,CACNA1E,CACNB4,CASR,CATSPERE,CBS/CBSL,CCDC151,CCDC169,CD74,CFAP65,CFB,CHD3,CHD5,CHRDL2,CHRNA4,CHRNA7,CIITA,CLDN16,CLNK,CORIN,COX7A1,CROCC,CTNNA2,CTTNBP2,CUX2,CYP2A6 (includes others),CYP2C8,CYP4F12,DAO,D…	229
Cancer,Neurological Disease,Organismal Injury and Abnormalities	Brain glioma	2.71e-07			AADAC,ABAT,ABCA13,ABCA4,ABCC6,ABHD14A,ABHD14B,ADCY10,ADGRG4,ADM2,AFM,AKR1A1,AKR1C1/AKR1C2,ALB,ALDH1L2,ANO4,ARSG,ASPA,ASPDH,ASS1,ATP2B2,ATP4A,B3GAT2,BAIAP2L2,BBS1,BHMT,BPNT1,BTLA,CA14,CA4,CACNA1E,CACNB4,CALB1,CASR,CBS/CBSL,CCDC151,CD8A,CEACAM1,CELA1,CHD3,CHD5,CHRDL2,CHRNA4,CHRNE,CLDN16,CLIC3,CLNK,CNDP1,CORIN,COX7A1,CPLX2,CPNE4,CROCC,CSAD,CSRNP3,CTNNA2,CTTNBP2,CUX2,CYB5RL,CYP2A6 (includes others),C…	256
Amino Acid Metabolism	Quantity of amino acids	2.93e-07		-1.02	ASL,ASS1,BHMT,CBS/CBSL,CLTRN,DAO,DIO1,EGF,ELAVL3,FGF1,GGT1,GNMT,MMUT,NOS2,NOX4,PAH,SLC7A9,Slco1a1,TTR	19
Cancer,Organismal Injury and Abnormalities,Reproductive System Disease	Endometrioid endometrial adenocarcinoma	3.02e-07			ABCA13,ABCA4,ABCC6,ADCY10,ADGRG4,AGMAT,AGXT2,AKR1C1/AKR1C2,AKR1D1,ALB,ALDH1L2,ALDH8A1,ANO4,ANXA13,APOH,ASPA,ASPN,ATP2B2,ATP4A,B3GAT2,BAIAP2L2,BEX4,BMP15,BTLA,CACNA1E,CACNB4,CASR,CATSPERE,CBS/CBSL,CCDC169,CFB,CHD3,CHD5,CHRNA4,CIITA,CLDN16,CLNK,CROCC,CTNNA2,CTTNBP2,CUX2,CYP2A6 (includes others),CYP2C8,CYP4F12,DAO,DCST1,DGKG,DIO1,DNAH11,DNAH17,DNAH3,DNAH7,DOK2,EAF2,EFCAB2,EFHC2,EGF,ELAVL3,EMX1,ENOX1…	175
Cancer,Neurological Disease,Organismal Injury and Abnormalities	Central nervous system cancer	3.09e-07			AADAC,ABAT,ABCA13,ABCA4,ABCC6,ABHD14A,ABHD14B,ADCY10,ADGRG4,ADM2,AFM,AKR1A1,AKR1C1/AKR1C2,ALB,ALDH1L2,ANO4,ARSG,ASPA,ASPDH,ASS1,ATP2B2,ATP4A,B3GAT2,BAIAP2L2,BBS1,BHMT,BPNT1,BTLA,CA14,CA4,CACNA1E,CACNB4,CALB1,CASR,CBS/CBSL,CCDC151,CD8A,CEACAM1,CELA1,CHD3,CHD5,CHRDL2,CHRNA4,CHRNE,CIITA,CLDN16,CLIC3,CLNK,CNDP1,CORIN,COX7A1,CPLX2,CPNE4,CROCC,CSAD,CSRNP3,CTNNA2,CTTNBP2,CUX2,CYB5RL,CYP2A6 (includes oth…	262
Cancer,Neurological Disease,Organismal Injury and Abnormalities	Brain tumor	3.17e-07			AADAC,ABAT,ABCA13,ABCA4,ABCC6,ABHD14A,ABHD14B,ADCY10,ADGRG4,ADM2,AFM,AKR1A1,AKR1C1/AKR1C2,ALB,ALDH1L2,ANO4,ARSG,ASPA,ASPDH,ASS1,ATP2B2,ATP4A,B3GAT2,BAIAP2L2,BBS1,BHMT,BPNT1,BTLA,CA14,CA4,CACNA1E,CACNB4,CALB1,CASR,CBS/CBSL,CCDC151,CD8A,CEACAM1,CELA1,CHD3,CHD5,CHRDL2,CHRNA4,CHRNE,CLDN16,CLIC3,CLNK,CNDP1,CORIN,COX7A1,CPLX2,CPNE4,CROCC,CSAD,CSRNP3,CTNNA2,CTTNBP2,CUX2,CYB5RL,CYP2A6 (includes others),C…	258
Lipid Metabolism,Small Molecule Biochemistry,Vitamin and Mineral Metabolism	Metabolism of retinoid	3.45e-07			ABCA4,AKR1C1/AKR1C2,ALDH8A1,APOM,Ces1e,CYP2C8,CYP2E1,LRAT,LRP2,Rdh7,RHO,STRA6,TTR	13
Cancer,Neurological Disease,Organismal Injury and Abnormalities	Glioma cancer	4.17e-07			AADAC,ABAT,ABCA13,ABCA4,ABCC6,ABHD14A,ABHD14B,ADCY10,ADGRG4,ADM2,AFM,AKR1A1,AKR1C1/AKR1C2,ALB,ALDH1L2,ANO4,ARSG,ASPA,ASPDH,ASS1,ATP2B2,ATP4A,B3GAT2,BAIAP2L2,BBS1,BHMT,BPNT1,BTLA,CA14,CA4,CACNA1E,CACNB4,CALB1,CASR,CBS/CBSL,CCDC151,CD8A,CEACAM1,CELA1,CHD3,CHD5,CHRDL2,CHRNA4,CHRNE,CIITA,CLDN16,CLIC3,CLNK,CNDP1,CORIN,COX7A1,CPLX2,CPNE4,CROCC,CSAD,CSRNP3,CTNNA2,CTTNBP2,CUX2,CYB5RL,CYP2A6 (includes oth…	258
Cancer,Organismal Injury and Abnormalities	Abdominal carcinoma	4.39e-07		-1.3	AADAC,AADAT,ABAT,ABCA13,ABCA4,ABCC6,ABHD14B,ACMSD,ACSM2A,ADCY10,ADGRG4,ADM2,AFM,AGMAT,AGXT2,AKAP5,AKR1A1,AKR1C1/AKR1C2,AKR1D1,ALB,ALDH1L2,ALDH8A1,ANO4,ANXA13,APLNR,APOH,ARMH4,ARSG,ASB13,ASB9,ASL,ASPA,ASPN,ASS1,ATP2B2,ATP4A,AVEN,AZGP1,B3GAT2,BAIAP2L2,BBS1,BDH1,BDH2,BEX4,BFSP2,BHMT,BMP15,BPNT1,BTLA,C11orf54,C19orf67,C1QTNF3,CA14,CA4,CABCOCO1,CACNA1E,CACNB4,CALB1,CAMK1G,CASR,CATSPERE,CBS/CBSL,CCDC15…	380
Gastrointestinal Disease,Hepatic System Disease,Organismal Injury and Abnormalities	Liver lesion	5.19e-07	Decreased	-2.514	AADAC,ABAT,ABCA13,ABCA4,ABCC6,ADCY10,ADGRG4,AGXT2,AKR1C1/AKR1C2,AKR1D1,ALB,ALDH1L2,ALDH8A1,ANO4,ARMH4,ARSG,ASB13,ASB9,ASPN,ASS1,ATP2B2,ATP4A,AVEN,B3GAT2,BDH1,BDH2,BHMT,BMP15,BPNT1,BTLA,C1QTNF3,CA4,CABCOCO1,CACNA1E,CACNB4,CALB1,CASR,CBS/CBSL,CD74,CD8A,CEACAM1,CFAP65,CFB,CHD3,CHD5,CHRNA4,CHRNA7,CNDP1,CORIN,CPLX3,CPNE4,CROCC,CSRNP3,CTNNA2,CTTNBP2,CUX2,CYP2A6 (includes others),CYP2C8,CYP2E1,CYP4A22,C…	223
Lipid Metabolism,Molecular Transport,Small Molecule Biochemistry	Concentration of lipid	5.57e-07		1.206	AADAC,ABCA4,ADCY10,AI427809,ALB,ALDH8A1,APOM,AZGP1,BHMT,BPNT1,CBS/CBSL,CEACAM1,CFB,CHRNA7,CIDEB,CLDN16,Cyp2c23,CYP2E1,Cyp2j5,DIO1,DPP7,EGF,FADS2,FGF1,FGFR4,GATM,Gk,KL,KLKB1,LRAT,LRP2,MAF,MGAT3,NOS2,PCYT2,PEX5L,PLA2G5,PTGDS,PVALB,RILP,SHBG,SLC34A1,SLC34A3,SLC51A,SLC6A4,SLC9A3,Slco1a1,SNCA,ST8SIA1,STARD4,STRA6,TRPV5,TTR	53
Metabolic Disease,Organismal Injury and Abnormalities,Renal and Urological Disease	Aciduria	6.17e-07	Decreased	-2.183	AGXT2,ASL,CLTRN,DHTKD1,INSRR,KYNU,MCCC1,MMUT,SLC7A7,SLC7A9,SUGCT	11
Lipid Metabolism,Small Molecule Biochemistry,Vitamin and Mineral Metabolism	Steroid metabolism	6.61e-07		0.705	AKR1C1/AKR1C2,AKR1D1,ASPA,BMP15,CALB1,CYP2A6 (includes others),CYP2C8,CYP2E1,CYP51A1,EGF,FGF1,FGFR4,Hsd3b4 (includes others),IDI1,LRP2,NSDHL,PEX5L,SLC27A5,Slco1a6,ST8SIA1,TBXAS1,TRPV5,UGT2B28	23
Metabolic Disease,Organismal Injury and Abnormalities	Glucose metabolism disorder	6.94e-07		-1.852	0610031O16Rik,ADM2,ALB,APOM,ATP4A,AVEN,AZGP1,BDH1,BHMT,C1QTNF3,CA14,CA4,CACNA1E,CACNB4,CALB1,CASR,CBS/CBSL,CCDC169,CD74,CEACAM1,CFB,CHRDL2,CIITA,CLDN16,COX6A2,CPLX2,CPNE4,CUX2,CYP2E1,CYP51A1,Defb2,DPP7,F10,FABP7,FADS2,Fbxw21 (includes others),FGF1,Gk,Gm4841,Gm5524,GZMA,HLA-A,HLA-DQA1,HLA-DQB1,HLA-DRB5,HLA-F,Hrg,HTR3A,INSRR,KMO,KYNU,Ldc1,LYPLAL1,MAPK8IP1,MARCHF10,MAS1,Nat8f5,NOS2,NOX4,ODF4,PTGDS,P…	83
Cardiovascular Disease	Disorder of blood pressure	7.04e-07	Decreased	-2.528	ACMSD,AGXT2,ALB,ALDH8A1,APLNR,ASPN,ATP4A,CA14,CA4,CACNB4,CHRNA4,CHRNA7,CHRNE,CLTRN,CORIN,CYP2E1,F10,FGF1,FGGY,GCNT1,GUCA2B,GZMA,HLA-DQA1,HTR3A,INMT,KL,KYNU,MAS1,NOS2,NOX4,PAH,PCSK6,PLA2G5,PROC,PTGDS,PTGER3,RBFOX1,SELENBP1,SEMA5B,SERPINC1,SLC12A1,SLC12A3,SLC5A2,SLC6A4,SLC9A3,SNCA,TMEM52B,TSPOAP1,XPNPEP2	49
Cancer,Gastrointestinal Disease,Hepatic System Disease,Organismal Injury and Abnormalities	Liver cancer	7.21e-07		-1	AADAC,ABAT,ABCA13,ABCA4,ABCC6,ADCY10,ADGRG4,AGXT2,AKR1C1/AKR1C2,AKR1D1,ALB,ALDH1L2,ALDH8A1,ANO4,ARMH4,ARSG,ASB13,ASB9,ASPN,ASS1,ATP2B2,ATP4A,AVEN,B3GAT2,BDH1,BDH2,BHMT,BMP15,BPNT1,C1QTNF3,CA4,CABCOCO1,CACNA1E,CACNB4,CALB1,CASR,CD8A,CEACAM1,CFAP65,CFB,CHD3,CHD5,CHRNA4,CNDP1,CORIN,CPLX3,CROCC,CSRNP3,CTNNA2,CTTNBP2,CUX2,CYP2A6 (includes others),CYP2C8,CYP4A22,CYP4F12,CYP51A1,DCST1,DHTKD1,DNAH11,DNAH…	191
Developmental Disorder,Hereditary Disorder,Metabolic Disease,Organismal Injury and Abnormalities	Inborn error of amino acid metabolism	9.47e-07			ABAT,ASL,ASPA,ASS1,CBS/CBSL,GATM,HPD,KYNU,MCCC1,MMUT,PAH,SLC7A7,SLC7A9,SUGCT	14
Cancer,Organismal Injury and Abnormalities	Non-hematological solid tumor	1.01e-06		-1.032	AADAC,AADAT,ABAT,ABCA13,ABCA4,ABCC6,ABHD14A,ABHD14B,ACMSD,ACSM2A,Actn3,ADCY10,ADGRG4,ADM2,AFM,AGMAT,AGXT2,AKAP5,AKR1A1,AKR1C1/AKR1C2,AKR1D1,ALB,ALDH1L2,ALDH8A1,ANKRD37,ANO4,ANXA13,APLNR,APOH,ARMH4,ARSG,ASB13,ASB9,ASL,ASPA,ASPDH,ASPN,ASS1,ATP2B2,ATP4A,AVEN,AZGP1,B3GAT2,BAIAP2L2,BBS1,BDH1,BDH2,BEX4,BFSP2,BHMT,BMP15,BPNT1,BTLA,C11orf54,C19orf67,C1QTNF3,C2orf80,CA14,CA4,CABCOCO1,CACNA1E,CACNB4,CALB1,…	410
Lipid Metabolism,Small Molecule Biochemistry,Vitamin and Mineral Metabolism	Synthesis of terpenoid	1.04e-06	Increased	2.093	ABCA4,ADCY10,AKR1C1/AKR1C2,Akr1c20,AKR1D1,ALDH8A1,ASPA,BMP15,C1QTNF3,CYP51A1,EGF,FGF1,FGFR4,HSD3B1,Hsd3b4 (includes others),IDI1,LRAT,NSDHL,PDSS1,PEX5L,Rdh7,SLC27A5,ST8SIA1,STARD4,TBXAS1	25
Amino Acid Metabolism	Abnormal quantity of amino acids	1.05e-06			ASL,ASS1,BHMT,CBS/CBSL,CLTRN,GNMT,MMUT,SLC7A9	8
Cancer,Organismal Injury and Abnormalities	Development of adenocarcinoma	1.06e-06			ABCA13,ABCA4,ABCC6,ADCY10,ADGRG4,AFM,AGMAT,AGXT2,AKR1A1,AKR1C1/AKR1C2,AKR1D1,ALB,ALDH1L2,ALDH8A1,ANO4,ANXA13,APOH,ASB9,ASPA,ASPN,ATP2B2,ATP4A,AZGP1,B3GAT2,BAIAP2L2,BDH1,BEX4,BMP15,BTLA,CACNA1E,CACNB4,CALB1,CASR,CATSPERE,CBS/CBSL,CCDC151,CCDC169,CFAP65,CFB,CHD3,CHD5,CHRNA4,CIITA,CLDN16,CLNK,CLTRN,CNDP1,CORIN,COX7A1,CROCC,CTNNA2,CTTNBP2,CUX2,CYP2A6 (includes others),CYP2C8,CYP4A22,CYP4F12,DAO,DCST1…	236
Cancer,Organismal Injury and Abnormalities	Development of carcinoma	1.07e-06		-1.467	AADAC,ABAT,ABCA13,ABCA4,ABCC6,ABHD14B,ACMSD,ADCY10,ADGRG4,ADM2,AFM,AGMAT,AGXT2,AKR1A1,AKR1C1/AKR1C2,AKR1D1,ALB,ALDH1L2,ALDH8A1,ANO4,ANXA13,APLNR,APOH,ASB13,ASB9,ASPA,ASPN,ASS1,ATP2B2,ATP4A,AVEN,AZGP1,B3GAT2,BAIAP2L2,BBS1,BDH1,BDH2,BEX4,BHMT,BMP15,BTLA,C11orf54,C1QTNF3,CA14,CACNA1E,CACNB4,CALB1,CAMK1G,CASR,CATSPERE,CBS/CBSL,CCDC151,CCDC169,CEACAM1,CEACAM20,CELA1,CFAP65,CFB,CHD3,CHD5,CHRDL2,CHRNA4,…	317
Organismal Injury and Abnormalities,Renal and Urological Disease	Damage of kidney	1.08e-06		0.155	ABAT,AKR1A1,ALB,ATP4A,CA4,CFB,CHRNA7,CYP2C8,GGT1,KL,MBL2,MDK,MEP1B,MMUT,NOS2,PROC,SLC12A1,SLC8A1,SLC9A3	19
Organismal Injury and Abnormalities,Renal and Urological Disease	Renal impairment	1.13e-06		-1.925	ABAT,ALB,ATP4A,CA14,CA4,CASR,CFB,CHRNA4,CHRNA7,CHRNE,CYP51A1,F10,MAS1,MDK,PTGDS,SERPINC1,SLC12A1,SLC12A3,SLC34A1,SLC5A2,SLC6A4,SLC9A3,TTR	23
Cancer,Organismal Injury and Abnormalities,Reproductive System Disease	Female genital tract adenocarcinoma	1.18e-06			ABCA13,ABCA4,ABCC6,ADCY10,ADGRG4,AFM,AGMAT,AGXT2,AKR1A1,AKR1C1/AKR1C2,AKR1D1,ALB,ALDH1L2,ALDH8A1,ANO4,ANXA13,APOH,ASPA,ASPN,ATP2B2,ATP4A,AZGP1,B3GAT2,BAIAP2L2,BDH1,BEX4,BMP15,BTLA,CACNA1E,CACNB4,CASR,CATSPERE,CBS/CBSL,CCDC151,CCDC169,CFAP65,CFB,CHD3,CHD5,CHRNA4,CIITA,CLDN16,CLNK,CORIN,COX7A1,CROCC,CTNNA2,CTTNBP2,CUX2,CYP2A6 (includes others),CYP2C8,CYP4F12,DAO,DCST1,DGKG,DHTKD1,DIO1,DMGDH,DNAH11,…	202
Cancer,Organismal Injury and Abnormalities	Tumorigenesis of epithelial neoplasm	1.22e-06		-1.216	AADAC,ABAT,ABCA13,ABCA4,ABCC6,ABHD14B,ACMSD,ADCY10,ADGRG4,ADM2,AFM,AGMAT,AGXT2,AKR1A1,AKR1C1/AKR1C2,AKR1D1,ALB,ALDH1L2,ALDH8A1,ANO4,ANXA13,APLNR,APOH,ASB13,ASB9,ASPA,ASPN,ASS1,ATP2B2,ATP4A,AVEN,AZGP1,B3GAT2,BAIAP2L2,BBS1,BDH1,BDH2,BEX4,BHMT,BMP15,BTLA,C11orf54,C1QTNF3,CA14,CACNA1E,CACNB4,CALB1,CAMK1G,CASR,CATSPERE,CBS/CBSL,CCDC151,CCDC169,CEACAM1,CEACAM20,CELA1,CFAP65,CFB,CHD3,CHD5,CHRDL2,CHRNA4,…	319
Cancer,Organismal Injury and Abnormalities	Epithelial neoplasm	1.31e-06		-0.65	AADAC,AADAT,ABAT,ABCA13,ABCA4,ABCC6,ABHD14B,ACMSD,ACSM2A,Actn3,ADCY10,ADGRG4,ADM2,AFM,AGMAT,AGXT2,AKAP5,AKR1A1,AKR1C1/AKR1C2,AKR1D1,ALB,ALDH1L2,ALDH8A1,ANKRD37,ANO4,ANXA13,APLNR,APOH,ARMH4,ARSG,ASB13,ASB9,ASL,ASPA,ASPDH,ASPN,ASS1,ATP2B2,ATP4A,AVEN,AZGP1,B3GAT2,BAIAP2L2,BBS1,BDH1,BDH2,BEX4,BFSP2,BHMT,BMP15,BPNT1,BTLA,C11orf54,C19orf67,C1QTNF3,C2orf80,CA14,CA4,CABCOCO1,CACNA1E,CACNB4,CALB1,CAMK1G,C…	404
Cancer,Gastrointestinal Disease,Organismal Injury and Abnormalities	Hepatobiliary carcinoma	1.34e-06		-1	AADAC,AADAT,ABAT,ABCA13,ABCA4,ABCC6,ADCY10,ADGRG4,AGXT2,AKR1C1/AKR1C2,AKR1D1,ALB,ALDH1L2,ALDH8A1,ANO4,ARMH4,ARSG,ASB13,ASB9,ASPN,ASS1,ATP2B2,ATP4A,AVEN,B3GAT2,BDH1,BDH2,BHMT,BMP15,BPNT1,C1QTNF3,CA4,CABCOCO1,CACNA1E,CACNB4,CALB1,CASR,CD8A,CEACAM1,CELA1,CFAP65,CFB,CHD3,CHD5,CHRNA4,CNDP1,CORIN,CPLX3,CROCC,CSRNP3,CTNNA2,CTTNBP2,CUX2,CYP2A6 (includes others),CYP2C8,CYP4A22,CYP4F12,CYP51A1,DCST1,DHTKD1…	196
Cancer,Organismal Injury and Abnormalities	Endometrioid carcinoma	1.56e-06			ABCA13,ABCA4,ABCC6,ADCY10,ADGRG4,AGMAT,AGXT2,AKR1A1,AKR1C1/AKR1C2,AKR1D1,ALB,ALDH1L2,ALDH8A1,ANO4,ANXA13,APOH,ASPA,ASPN,ATP2B2,ATP4A,B3GAT2,BAIAP2L2,BDH1,BEX4,BMP15,BTLA,CACNA1E,CACNB4,CASR,CATSPERE,CBS/CBSL,CCDC169,CFAP65,CFB,CHD3,CHD5,CHRNA4,CIITA,CLDN16,CLNK,CROCC,CTNNA2,CTTNBP2,CUX2,CYP2A6 (includes others),CYP2C8,CYP4F12,DAO,DCST1,DGKG,DIO1,DMGDH,DNAH11,DNAH17,DNAH3,DNAH7,DOK2,EAF2,EFCAB2,EF…	187
Cancer,Organismal Injury and Abnormalities	Carcinoma	1.84e-06		-0.455	AADAC,AADAT,ABAT,ABCA13,ABCA4,ABCC6,ABHD14B,ACMSD,ACSM2A,ADCY10,ADGRG4,ADM2,AFM,AGMAT,AGXT2,AKAP5,AKR1A1,AKR1C1/AKR1C2,AKR1D1,ALB,ALDH1L2,ALDH8A1,ANKRD37,ANO4,ANXA13,APLNR,APOH,ARMH4,ARSG,ASB13,ASB9,ASL,ASPA,ASPDH,ASPN,ASS1,ATP2B2,ATP4A,AVEN,AZGP1,B3GAT2,BAIAP2L2,BBS1,BDH1,BDH2,BEX4,BFSP2,BHMT,BMP15,BPNT1,BTLA,C11orf54,C19orf67,C1QTNF3,C2orf80,CA14,CA4,CABCOCO1,CACNA1E,CACNB4,CALB1,CAMK1G,CASR,CA…	403
Cancer,Organismal Injury and Abnormalities	Head and neck tumor	1.88e-06			AADAC,AADAT,ABAT,ABCA13,ABCA4,ABCC6,ABHD14A,ABHD14B,ACMSD,ADCY10,ADGRG4,ADM2,AFM,AGMAT,AGXT2,AKR1A1,AKR1C1/AKR1C2,AKR1D1,ALB,ALDH1L2,ANKRD37,ANO4,ANXA13,APOH,ARSG,ASB13,ASB9,ASL,ASPA,ASPDH,ASPN,ASS1,ATP2B2,ATP4A,AVEN,AZGP1,B3GAT2,BAIAP2L2,BBS1,BDH1,BDH2,BEX4,BFSP2,BHMT,BMP15,BPNT1,BTLA,C11orf54,C19orf67,C1QTNF3,CA14,CA4,CACNA1E,CACNB4,CALB1,CAMK1G,CASR,CATSPERE,CBS/CBSL,CCDC151,CD74,CD8A,CDKL4,CE…	367
Lipid Metabolism,Small Molecule Biochemistry	Synthesis of lipid	1.91e-06	Increased	3.378	ABAT,ABCA4,ADCY10,AKR1C1/AKR1C2,Akr1c20,AKR1D1,ALB,ALDH8A1,APOM,ASPA,BHMT,BMP15,C1QTNF3,CALB1,CASR,CD74,CEACAM1,Cyp2c23,CYP2C8,CYP2E1,CYP51A1,EGF,ETNPPL,FADS2,FGF1,FGFR4,GGT1,GYS2,HSD3B1,Hsd3b4 (includes others),IDI1,LRAT,NOS2,NSDHL,PCYT2,PDSS1,PEX5L,PIGZ,PIK3C2G,PLA2G5,PLCB1,PTGDS,PVALB,Rdh7,SERPINC1,SLC27A5,SNCA,ST8SIA1,STARD4,TBXAS1	50
Cancer,Gastrointestinal Disease,Hepatic System Disease,Organismal Injury and Abnormalities	Liver tumor	1.96e-06		-0.695	AADAC,ABAT,ABCA13,ABCA4,ABCC6,ADCY10,ADGRG4,AGXT2,AKR1C1/AKR1C2,AKR1D1,ALB,ALDH1L2,ALDH8A1,ANO4,ARMH4,ARSG,ASB13,ASB9,ASPN,ASS1,ATP2B2,ATP4A,AVEN,B3GAT2,BDH1,BDH2,BHMT,BMP15,BPNT1,C1QTNF3,CA4,CABCOCO1,CACNA1E,CACNB4,CALB1,CASR,CD8A,CEACAM1,CFAP65,CFB,CHD3,CHD5,CHRNA4,CHRNA7,CNDP1,CORIN,CPLX3,CPNE4,CROCC,CSRNP3,CTNNA2,CTTNBP2,CUX2,CYP2A6 (includes others),CYP2C8,CYP4A22,CYP4F12,CYP51A1,DCST1,DGKG,…	213
Cancer,Organismal Injury and Abnormalities	Nonhematologic malignant neoplasm	1.98e-06		-0.361	AADAC,AADAT,ABAT,ABCA13,ABCA4,ABCC6,ABHD14A,ABHD14B,ACMSD,ACSM2A,ADCY10,ADGRG4,ADM2,AFM,AGMAT,AGXT2,AKAP5,AKR1A1,AKR1C1/AKR1C2,AKR1D1,ALB,ALDH1L2,ALDH8A1,ANKRD37,ANO4,ANXA13,APLNR,APOH,ARMH4,ARSG,ASB13,ASB9,ASL,ASPA,ASPDH,ASPN,ASS1,ATP2B2,ATP4A,AVEN,AZGP1,B3GAT2,BAIAP2L2,BBS1,BDH1,BDH2,BEX4,BFSP2,BHMT,BMP15,BPNT1,BTLA,C11orf54,C19orf67,C1QTNF3,C2orf80,CA14,CA4,CABCOCO1,CACNA1E,CACNB4,CALB1,CAMK1G…	408
Lipid Metabolism,Molecular Transport,Small Molecule Biochemistry,Vitamin and Mineral Metabolism	Abnormal quantity of vitamin D	2.19e-06			CLDN16,KL,SLC34A1,SLC34A3,TRPV5	5
Cancer,Organismal Injury and Abnormalities	Non-melanoma solid tumor	2.36e-06		-0.706	AADAC,AADAT,ABAT,ABCA13,ABCA4,ABCC6,ABHD14A,ABHD14B,ACMSD,ACSM2A,Actn3,ADCY10,ADGRG4,ADM2,AFM,AGMAT,AGXT2,AKAP5,AKR1A1,AKR1C1/AKR1C2,AKR1D1,ALB,ALDH1L2,ALDH8A1,ANKRD37,ANO4,ANXA13,APLNR,APOH,ARMH4,ARSG,ASB13,ASB9,ASL,ASPA,ASPDH,ASPN,ASS1,ATP2B2,ATP4A,AVEN,AZGP1,B3GAT2,BAIAP2L2,BBS1,BDH1,BDH2,BEX4,BFSP2,BHMT,BMP15,BPNT1,BTLA,C11orf54,C19orf67,C1QTNF3,C2orf80,CA14,CA4,CABCOCO1,CACNA1E,CACNB4,CALB1,…	407
Cardiovascular Disease	Hypertension	2.4e-06	Decreased	-2.229	ACMSD,AGXT2,ALB,ALDH8A1,APLNR,ASPN,ATP4A,CA14,CA4,CACNB4,CHRNA4,CHRNA7,CHRNE,CLTRN,CORIN,CYP2E1,F10,FGF1,FGGY,GCNT1,GUCA2B,GZMA,HLA-DQA1,INMT,KL,KYNU,MAS1,NOS2,NOX4,PAH,PCSK6,PLA2G5,PTGDS,PTGER3,RBFOX1,SELENBP1,SEMA5B,SERPINC1,SLC12A1,SLC12A3,SLC5A2,SLC6A4,SNCA,TMEM52B,TSPOAP1,XPNPEP2	46
Cancer,Organismal Injury and Abnormalities	Adenocarcinoma	2.48e-06			AADAC,AADAT,ABAT,ABCA13,ABCA4,ABCC6,ABHD14B,ACMSD,ACSM2A,ADCY10,ADGRG4,ADM2,AFM,AGMAT,AGXT2,AKAP5,AKR1A1,AKR1C1/AKR1C2,AKR1D1,ALB,ALDH1L2,ALDH8A1,ANO4,ANXA13,APLNR,APOH,ARMH4,ARSG,ASB13,ASB9,ASL,ASPA,ASPN,ASS1,ATP2B2,ATP4A,AVEN,AZGP1,B3GAT2,BAIAP2L2,BBS1,BDH1,BDH2,BEX4,BFSP2,BHMT,BMP15,BTLA,C11orf54,C19orf67,C1QTNF3,CA14,CACNA1E,CACNB4,CALB1,CAMK1G,CASR,CATSPERE,CBS/CBSL,CCDC151,CCDC169,CD74,CD8A…	366
Cancer,Organismal Injury and Abnormalities	Frequency of tumor	2.54e-06	Decreased	-2.053	AADAC,ABAT,ABCA13,ABCA4,ABCC6,ABHD14B,ACMSD,ADCY10,ADGRG4,ADM2,AFM,AGMAT,AGXT2,AKR1A1,AKR1C1/AKR1C2,AKR1D1,ALB,ALDH1L2,ALDH8A1,ANO4,ANXA13,APLNR,APOH,ASB13,ASB9,ASPA,ASPN,ASS1,ATP2B2,ATP4A,AVEN,AZGP1,B3GAT2,BAIAP2L2,BBS1,BDH1,BDH2,BEX4,BHMT,BMP15,BTLA,C11orf54,C1QTNF3,CA14,CACNA1E,CACNB4,CALB1,CAMK1G,CASR,CATSPERE,CBS/CBSL,CCDC151,CCDC169,CD8A,CEACAM1,CEACAM20,CELA1,CFAP65,CFB,CHD3,CHD5,CHRDL2,CH…	320
Hereditary Disorder,Organismal Injury and Abnormalities,Renal and Urological Disease	Hereditary renal tubular disorder	2.69e-06			CA14,CA4,CASR,SLC12A1,SLC12A3,SLC22A12,SLC34A1,SLC4A1,SLC5A2,SLC7A9	10
Amino Acid Metabolism,Small Molecule Biochemistry	Metabolism of essential amino acids	2.8e-06			AADAT,ACMSD,BHMT,GNMT,HPD,KMO,KYNU,PAH,PIPOX	9
Cancer,Gastrointestinal Disease,Organismal Injury and Abnormalities	Gastrointestinal adenocarcinoma	2.87e-06			AADAC,AADAT,ABAT,ABCA13,ABCA4,ABCC6,ABHD14B,ACMSD,ACSM2A,ADCY10,ADGRG4,ADM2,AFM,AGXT2,AKAP5,AKR1A1,AKR1C1/AKR1C2,ALB,ALDH1L2,ALDH8A1,ANO4,ANXA13,APLNR,APOH,ARMH4,ARSG,ASB13,ASL,ASPN,ASS1,ATP2B2,ATP4A,AVEN,AZGP1,B3GAT2,BAIAP2L2,BBS1,BDH1,BDH2,BEX4,BFSP2,BHMT,BMP15,C11orf54,C19orf67,C1QTNF3,CA14,CACNA1E,CACNB4,CALB1,CAMK1G,CASR,CATSPERE,CBS/CBSL,CCDC151,CD74,CD8A,CEACAM1,CEACAM20,CELA1,CFAP65,CFB,C…	323
Cardiovascular Disease,Neurological Disease,Organismal Injury and Abnormalities	Stroke	3.19e-06			ALB,APOH,ATP4A,CA14,CA4,CACNB4,CHRNA4,CHRNA7,CHRNE,F10,HTR3A,MMUT,NOS2,PROC,QPRT,SERPINC1,SLC12A1,SLC12A3,SLC5A2,SLC6A4,SNCA	21
Amino Acid Metabolism,Small Molecule Biochemistry	Metabolism of aromatic amino acid	3.3e-06			AADAT,ACMSD,HPD,IYD,KMO,KYNU,PAH	7
Molecular Transport	Transport of cation	3.35e-06		1.82	ATP2B2,ATP4A,CACNA1E,CACNB4,CALB1,CASR,CHRNA4,CHRNA7,CHRNE,Cyp2c23,EGF,KCNG1,KCNJ10,KCNS1,KCNT1,LRP2,LRRC52,PPP1R1A,RHCG,SLC12A1,SLC12A3,SLC30A8,SLC34A1,SLC34A3,SLC36A1,SLC47A1,SLC8A1,SLC9A3,TRPV5	29
Cancer,Organismal Injury and Abnormalities	Pelvic carcinoma	3.55e-06			AADAC,AADAT,ABCA13,ABCA4,ABCC6,ADCY10,ADGRG4,ADM2,AFM,AGMAT,AGXT2,AKR1A1,AKR1C1/AKR1C2,AKR1D1,ALB,ALDH1L2,ALDH8A1,ANO4,ANXA13,APOH,ASPA,ASPN,ATP2B2,ATP4A,AZGP1,B3GAT2,BAIAP2L2,BBS1,BDH1,BEX4,BMP15,BTLA,C11orf54,CACNA1E,CACNB4,CASR,CATSPERE,CBS/CBSL,CCDC151,CCDC169,CEACAM1,CELA1,CFAP65,CFB,CHD3,CHD5,CHRNA4,CHRNA7,CHRNE,CIITA,CLDN16,CLIC3,CLNK,CNDP1,CORIN,COX7A1,CPNE4,CROCC,CTNNA2,CTTNBP2,CUX2,CYP2…	270
Renal and Urological System Development and Function	Homeostasis of urine	3.71e-06			BHMT,CLTRN,DIO1,GUCA2B,LRP2,MEP1B,SLC34A1,SLC34A3,SLC4A1	9
Vitamin and Mineral Metabolism	Quantity of vitamin	3.8e-06		1.682	ABCA4,ALDH8A1,CLDN16,KL,LRAT,LRP2,SLC34A1,SLC34A3,STRA6,TRPV5,TTR	11
Cancer,Gastrointestinal Disease,Organismal Injury and Abnormalities	Digestive organ tumor	3.84e-06		-1.441	AADAC,AADAT,ABAT,ABCA13,ABCA4,ABCC6,ABHD14B,ACMSD,ACSM2A,ADCY10,ADGRG4,ADM2,AFM,AGXT2,AKAP5,AKR1A1,AKR1C1/AKR1C2,AKR1D1,ALB,ALDH1L2,ALDH8A1,ANO4,ANXA13,APLNR,APOH,ARMH4,ARSG,ASB13,ASB9,ASL,ASPN,ASS1,ATP2B2,ATP4A,AVEN,AZGP1,B3GAT2,BAIAP2L2,BBS1,BDH1,BDH2,BEX4,BFSP2,BHMT,BMP15,BPNT1,C11orf54,C19orf67,C1QTNF3,CA14,CA4,CABCOCO1,CACNA1E,CACNB4,CALB1,CAMK1G,CASR,CATSPERE,CBS/CBSL,CCDC151,CD74,CD8A,CEAC…	372
Cancer,Gastrointestinal Disease,Organismal Injury and Abnormalities	Gastrointestinal carcinoma	3.85e-06			AADAC,AADAT,ABAT,ABCA13,ABCA4,ABCC6,ABHD14B,ACMSD,ACSM2A,ADCY10,ADGRG4,ADM2,AFM,AGXT2,AKAP5,AKR1A1,AKR1C1/AKR1C2,AKR1D1,ALB,ALDH1L2,ALDH8A1,ANO4,ANXA13,APLNR,APOH,ARMH4,ARSG,ASB13,ASL,ASPN,ASS1,ATP2B2,ATP4A,AVEN,AZGP1,B3GAT2,BAIAP2L2,BBS1,BDH1,BDH2,BEX4,BFSP2,BHMT,BMP15,C11orf54,C19orf67,C1QTNF3,CA14,CACNA1E,CACNB4,CALB1,CAMK1G,CASR,CATSPERE,CBS/CBSL,CCDC151,CD74,CD8A,CEACAM1,CEACAM20,CELA1,CFAP6…	335
Cancer,Endocrine System Disorders,Organismal Injury and Abnormalities	Thyroid cancer	4.5e-06			AADAC,AADAT,ABAT,ABCA13,ABCA4,ABCC6,ACMSD,ADCY10,ADGRG4,ADM2,AFM,AGMAT,AGXT2,AKR1A1,AKR1D1,ALDH1L2,ANKRD37,ANO4,ANXA13,APOH,ASB13,ASB9,ASL,ASPA,ASPDH,ASPN,ASS1,ATP2B2,ATP4A,AVEN,AZGP1,B3GAT2,BAIAP2L2,BBS1,BDH1,BDH2,BFSP2,BHMT,BMP15,C11orf54,C19orf67,C1QTNF3,CA14,CA4,CACNA1E,CACNB4,CALB1,CAMK1G,CASR,CATSPERE,CBS/CBSL,CCDC151,CD8A,CDKL4,CEACAM20,CELA1,CFAP65,CFB,CHD3,CHD5,CHRDL2,CHRNA4,CHRNA7,CHRNE…	321
Cancer,Gastrointestinal Disease,Hepatic System Disease,Organismal Injury and Abnormalities	Hepatobiliary system cancer	4.65e-06		-1	AADAC,AADAT,ABAT,ABCA13,ABCA4,ABCC6,ADCY10,ADGRG4,AGXT2,AKR1C1/AKR1C2,AKR1D1,ALB,ALDH1L2,ALDH8A1,ANO4,ARMH4,ARSG,ASB13,ASB9,ASPN,ASS1,ATP2B2,ATP4A,AVEN,B3GAT2,BDH1,BDH2,BHMT,BMP15,BPNT1,C1QTNF3,CA4,CABCOCO1,CACNA1E,CACNB4,CALB1,CASR,CD8A,CEACAM1,CELA1,CFAP65,CFB,CHD3,CHD5,CHRNA4,CNDP1,CORIN,CPLX3,CROCC,CSRNP3,CTNNA2,CTTNBP2,CUX2,CYP2A6 (includes others),CYP2C8,CYP4A22,CYP4F12,CYP51A1,DCST1,DHTKD1…	198
Cancer,Organismal Injury and Abnormalities	Abdominal adenocarcinoma	4.87e-06			AADAC,AADAT,ABAT,ABCA13,ABCA4,ABCC6,ABHD14B,ACMSD,ACSM2A,ADCY10,ADGRG4,ADM2,AFM,AGMAT,AGXT2,AKAP5,AKR1A1,AKR1C1/AKR1C2,AKR1D1,ALB,ALDH1L2,ALDH8A1,ANO4,ANXA13,APLNR,APOH,ARMH4,ARSG,ASB13,ASL,ASPA,ASPN,ASS1,ATP2B2,ATP4A,AVEN,AZGP1,B3GAT2,BAIAP2L2,BBS1,BDH1,BDH2,BEX4,BFSP2,BMP15,BTLA,C11orf54,C19orf67,C1QTNF3,CA14,CACNA1E,CACNB4,CALB1,CAMK1G,CASR,CATSPERE,CBS/CBSL,CCDC151,CCDC169,CD74,CD8A,CEACAM1,C…	359
Cancer,Organismal Injury and Abnormalities	Pelvic cancer	4.89e-06			AADAC,AADAT,ABAT,ABCA13,ABCA4,ABCC6,ADCY10,ADGRG4,ADM2,AFM,AGMAT,AGXT2,AKR1A1,AKR1C1/AKR1C2,AKR1D1,ALB,ALDH1L2,ALDH8A1,ANO4,ANXA13,APOH,ASPA,ASPN,ASS1,ATP2B2,ATP4A,AZGP1,B3GAT2,BAIAP2L2,BBS1,BDH1,BEX4,BMP15,BTLA,C11orf54,CACNA1E,CACNB4,CASR,CATSPERE,CBS/CBSL,CCDC151,CCDC169,CD74,CEACAM1,CELA1,CFAP65,CFB,CHD3,CHD5,CHRNA4,CHRNA7,CHRNE,CIITA,CLDN16,CLIC3,CLNK,CNDP1,CORIN,COX7A1,CPNE4,CROCC,CTNNA2,CT…	279
Cancer,Organismal Injury and Abnormalities	Incidence of tumor	5.29e-06	Decreased	-2.071	AADAC,ABAT,ABCA13,ABCA4,ABCC6,ABHD14B,ACMSD,ADCY10,ADGRG4,ADM2,AFM,AGMAT,AGXT2,AKR1A1,AKR1C1/AKR1C2,AKR1D1,ALB,ALDH1L2,ALDH8A1,ANO4,ANXA13,APLNR,APOH,ASB13,ASB9,ASPA,ASPN,ASS1,ATP2B2,ATP4A,AVEN,AZGP1,B3GAT2,BAIAP2L2,BBS1,BDH1,BDH2,BEX4,BHMT,BMP15,BTLA,C11orf54,C1QTNF3,CA14,CACNA1E,CACNB4,CALB1,CAMK1G,CASR,CATSPERE,CBS/CBSL,CCDC151,CCDC169,CD8A,CEACAM1,CEACAM20,CELA1,CFAP65,CFB,CHD3,CHD5,CHRDL2,CH…	324
Cancer,Neurological Disease,Organismal Injury and Abnormalities	Grade 3-4 glioma	5.48e-06			ABAT,ABCA13,ABCA4,ABCC6,ABHD14A,ABHD14B,ADCY10,ADGRG4,ADM2,AKR1A1,AKR1C1/AKR1C2,ALB,ALDH1L2,ARSG,ASPA,ASPDH,ATP2B2,ATP4A,B3GAT2,BAIAP2L2,BHMT,BPNT1,BTLA,CA14,CA4,CACNA1E,CACNB4,CALB1,CBS/CBSL,CCDC151,CHD3,CHD5,CHRDL2,CHRNA4,CHRNE,CLDN16,CLIC3,CLNK,CNDP1,CORIN,CPLX2,CPNE4,CROCC,CSAD,CTNNA2,CTTNBP2,CUX2,CYP2A6 (includes others),CYP2E1,CYP4A22,CYP4F12,DGKG,DHTKD1,DNAH11,DNAH17,DNAH2,DNAH3,DNAH7,DOK2…	218
Cancer,Endocrine System Disorders,Organismal Injury and Abnormalities	Thyroid carcinoma	5.97e-06			AADAC,AADAT,ABAT,ABCA13,ABCA4,ABCC6,ACMSD,ADCY10,ADGRG4,ADM2,AFM,AGMAT,AGXT2,AKR1A1,AKR1D1,ALDH1L2,ANKRD37,ANO4,ANXA13,APOH,ASB13,ASB9,ASL,ASPA,ASPDH,ASPN,ASS1,ATP2B2,ATP4A,AVEN,AZGP1,B3GAT2,BAIAP2L2,BBS1,BDH1,BDH2,BFSP2,BHMT,BMP15,C11orf54,C19orf67,C1QTNF3,CA14,CA4,CACNA1E,CACNB4,CALB1,CAMK1G,CASR,CATSPERE,CBS/CBSL,CCDC151,CD8A,CDKL4,CEACAM20,CELA1,CFAP65,CFB,CHD3,CHD5,CHRDL2,CHRNA4,CHRNA7,CHRNE…	320
Cancer,Endocrine System Disorders,Organismal Injury and Abnormalities	Endocrine cancer	7.2e-06			AADAC,AADAT,ABAT,ABCA13,ABCA4,ABCC6,ACMSD,ADCY10,ADGRG4,ADM2,AFM,AGMAT,AGXT2,AKR1A1,AKR1D1,ALDH1L2,ANKRD37,ANO4,ANXA13,APLNR,APOH,ARSG,ASB13,ASB9,ASL,ASPA,ASPDH,ASPN,ASS1,ATP2B2,ATP4A,AVEN,AZGP1,B3GAT2,BAIAP2L2,BBS1,BDH1,BDH2,BFSP2,BHMT,BMP15,C11orf54,C19orf67,C1QTNF3,CA14,CA4,CACNA1E,CACNB4,CALB1,CAMK1G,CASR,CATSPERE,CBS/CBSL,CCDC151,CD8A,CDKL4,CEACAM20,CELA1,CFAP65,CFB,CHD3,CHD5,CHRDL2,CHRNA4,C…	331
Cancer,Neurological Disease,Organismal Injury and Abnormalities	Grade 3-4 glioma cancer	8.04e-06			ABAT,ABCA13,ABCA4,ABCC6,ABHD14A,ABHD14B,ADCY10,ADGRG4,ADM2,AKR1A1,AKR1C1/AKR1C2,ALB,ALDH1L2,ARSG,ASPA,ASPDH,ATP2B2,ATP4A,B3GAT2,BAIAP2L2,BHMT,BPNT1,BTLA,CA14,CA4,CACNA1E,CACNB4,CALB1,CBS/CBSL,CCDC151,CHD3,CHD5,CHRDL2,CHRNA4,CHRNE,CLDN16,CLIC3,CLNK,CNDP1,CORIN,CPLX2,CPNE4,CROCC,CSAD,CTNNA2,CTTNBP2,CUX2,CYP2A6 (includes others),CYP2E1,CYP4A22,CYP4F12,DGKG,DHTKD1,DNAH11,DNAH17,DNAH2,DNAH3,DNAH7,DOK2…	217
Cancer,Neurological Disease,Organismal Injury and Abnormalities	High grade astrocytoma	8.16e-06			ABAT,ABCA13,ABCA4,ABCC6,ABHD14A,ABHD14B,ADCY10,ADGRG4,ADM2,AKR1C1/AKR1C2,ALB,ALDH1L2,ARSG,ASPA,ASPDH,ATP2B2,ATP4A,B3GAT2,BAIAP2L2,BHMT,BPNT1,CA14,CA4,CACNA1E,CACNB4,CALB1,CBS/CBSL,CHD3,CHD5,CHRDL2,CHRNA4,CHRNE,CIITA,CLDN16,CLIC3,CLNK,CNDP1,CORIN,CPLX2,CPNE4,CROCC,CSAD,CTNNA2,CTTNBP2,CUX2,CYP2A6 (includes others),CYP2E1,CYP4A22,DGKG,DHTKD1,DNAH11,DNAH17,DNAH2,DNAH3,DNAH7,DOK2,DPP7,DPYD,EAF2,EFHC2,…	202
Cancer,Neurological Disease,Organismal Injury and Abnormalities	Astrocytoma	8.41e-06			ABAT,ABCA13,ABCA4,ABCC6,ABHD14A,ABHD14B,ADCY10,ADGRG4,ADM2,AKR1C1/AKR1C2,ALB,ALDH1L2,ARSG,ASPA,ASPDH,ATP2B2,ATP4A,B3GAT2,BAIAP2L2,BHMT,BPNT1,CA14,CA4,CACNA1E,CACNB4,CALB1,CBS/CBSL,CHD3,CHD5,CHRDL2,CHRNA4,CHRNE,CIITA,CLDN16,CLIC3,CLNK,CNDP1,CORIN,CPLX2,CPNE4,CROCC,CSAD,CTNNA2,CTTNBP2,CUX2,CYP2A6 (includes others),CYP2E1,CYP4A22,DGKG,DHTKD1,DNAH11,DNAH17,DNAH2,DNAH3,DNAH7,DOK2,DPP7,DPYD,EAF2,EFHC2,…	203
Cancer,Endocrine System Disorders,Organismal Injury and Abnormalities	Endocrine carcinoma	9.24e-06			AADAC,AADAT,ABAT,ABCA13,ABCA4,ABCC6,ACMSD,ADCY10,ADGRG4,ADM2,AFM,AGMAT,AGXT2,AKR1A1,AKR1D1,ALDH1L2,ANKRD37,ANO4,ANXA13,APLNR,APOH,ARSG,ASB13,ASB9,ASL,ASPA,ASPDH,ASPN,ASS1,ATP2B2,ATP4A,AVEN,AZGP1,B3GAT2,BAIAP2L2,BBS1,BDH1,BDH2,BFSP2,BHMT,BMP15,C11orf54,C19orf67,C1QTNF3,CA14,CA4,CACNA1E,CACNB4,CALB1,CAMK1G,CASR,CATSPERE,CBS/CBSL,CCDC151,CD8A,CDKL4,CEACAM20,CELA1,CFAP65,CFB,CHD3,CHD5,CHRDL2,CHRNA4,C…	330
Psychological Disorders	Schizophrenia spectrum disorder	9.96e-06			ABAT,ABCA13,ATP2B2,ATP4A,CA14,CA4,CALB1,CFAP65,CHRNA4,CHRNA7,CHRNE,CPLX2,CTNNA2,CUX2,CYP2E1,DAO,DPYD,EGF,FABP7,HTR3A,KLF12,MMUT,OXCT1,PAH,PCLO,PPP1R1B,PVALB,RBFOX1,SHANK2,SLC6A4,STRA6,TTR	32
Cardiovascular Disease,Organismal Injury and Abnormalities,Respiratory Disease	Pulmonary embolism	1.01e-05			F10,F2RL3,PROC,PTGER3,SERPINC1,SLC12A1	6
Cancer,Organismal Injury and Abnormalities	Pelvic tumor	1.01e-05			AADAC,AADAT,ABAT,ABCA13,ABCA4,ABCC6,ADCY10,ADGRG4,ADM2,AFM,AGMAT,AGXT2,AKR1A1,AKR1C1/AKR1C2,AKR1D1,ALB,ALDH1L2,ALDH8A1,ANO4,ANXA13,APOH,ASPA,ASPN,ASS1,ATP2B2,ATP4A,AZGP1,B3GAT2,BAIAP2L2,BBS1,BDH1,BEX4,BMP15,BTLA,C11orf54,CACNA1E,CACNB4,CASR,CATSPERE,CBS/CBSL,CCDC151,CCDC169,CD74,CEACAM1,CELA1,CFAP65,CFB,CHD3,CHD5,CHRDL2,CHRNA4,CHRNA7,CHRNE,CIITA,CLDN16,CLIC3,CLNK,CNDP1,CORIN,COX7A1,CPNE4,CROCC,CT…	280
Organismal Injury and Abnormalities,Renal and Urological Disease	Failure of kidney	1.03e-05		-1.925	ABAT,ALB,ATP4A,CASR,CFB,CHRNA4,CHRNA7,CHRNE,CYP51A1,F10,MAS1,MDK,PTGDS,SERPINC1,SLC12A1,SLC34A1,SLC5A2,SLC6A4,SLC9A3,TTR	20
Organismal Injury and Abnormalities	Organ Degeneration	1.09e-05	Decreased	-2.861	AADAT,ABCA4,ARSG,BBS1,CA4,CFB,CIITA,CLDN16,Cmah,CROCC,EGF,FGF1,FRMD7,GGT1,HMX2,KCNJ10,KCNJ13,KIZ,KL,LRAT,LRP2,MDK,MFRP,MMP13,MMUT,PDE6A,PLA2G5,PROC,PTGER3,RHO,RP1,SERPINC1,SLC6A4,SLC9A3,SNCA,ST8SIA1,STRA6	37
Cancer,Organismal Injury and Abnormalities,Reproductive System Disease	Genital tract cancer	1.11e-05			AADAC,AADAT,ABAT,ABCA13,ABCA4,ABCC6,ADCY10,ADGRG4,AFM,AGMAT,AGXT2,AKR1A1,AKR1C1/AKR1C2,AKR1D1,ALB,ALDH1L2,ALDH8A1,ANO4,ANXA13,APOH,ASPA,ASPN,ASS1,ATP2B2,ATP4A,AZGP1,B3GAT2,BAIAP2L2,BBS1,BDH1,BEX4,BMP15,BTLA,CACNA1E,CACNB4,CASR,CATSPERE,CBS/CBSL,CCDC151,CCDC169,CD74,CEACAM1,CELA1,CFAP65,CFB,CHD3,CHD5,CHRNA4,CHRNA7,CHRNE,CIITA,CLDN16,CLNK,CORIN,COX7A1,CPNE4,CROCC,CTNNA2,CTTNBP2,CUX2,CYP2A6 (include…	265
Molecular Transport	Transport of inorganic anion	1.11e-05	Increased	2.02	ANO4,CASR,CLIC3,FGFR4,KL,SLC12A1,SLC12A3,SLC13A4,SLC26A1,SLC34A1,SLC34A3,SLC4A1	12
Metabolic Disease,Organismal Injury and Abnormalities,Renal and Urological Disease	Aminoaciduria	1.13e-05			AGXT2,CLTRN,DHTKD1,SLC7A7,SLC7A9	5
Cancer,Gastrointestinal Disease,Organismal Injury and Abnormalities	Gastrointestinal tumor	1.2e-05			AADAC,AADAT,ABAT,ABCA13,ABCA4,ABCC6,ABHD14B,ACMSD,ACSM2A,ADCY10,ADGRG4,ADM2,AFM,AGXT2,AKAP5,AKR1A1,AKR1C1/AKR1C2,AKR1D1,ALB,ALDH1L2,ALDH8A1,ANO4,ANXA13,APLNR,APOH,ARMH4,ARSG,ASB13,ASL,ASPN,ASS1,ATP2B2,ATP4A,AVEN,AZGP1,B3GAT2,BAIAP2L2,BBS1,BDH1,BDH2,BEX4,BFSP2,BHMT,BMP15,C11orf54,C19orf67,C1QTNF3,CA14,CACNA1E,CACNB4,CALB1,CAMK1G,CASR,CATSPERE,CBS/CBSL,CCDC151,CD74,CD8A,CEACAM1,CEACAM20,CELA1,CFAP6…	344
Cancer,Gastrointestinal Disease,Organismal Injury and Abnormalities	Digestive system cancer	1.24e-05		-1.609	AADAC,AADAT,ABAT,ABCA13,ABCA4,ABCC6,ABHD14B,ACMSD,ACSM2A,ADCY10,ADGRG4,ADM2,AFM,AGXT2,AKAP5,AKR1A1,AKR1C1/AKR1C2,AKR1D1,ALB,ALDH1L2,ALDH8A1,ANO4,ANXA13,APLNR,APOH,ARMH4,ARSG,ASB13,ASB9,ASL,ASPN,ASS1,ATP2B2,ATP4A,AVEN,AZGP1,B3GAT2,BAIAP2L2,BBS1,BDH1,BDH2,BEX4,BFSP2,BHMT,BMP15,BPNT1,C11orf54,C19orf67,C1QTNF3,CA14,CA4,CABCOCO1,CACNA1E,CACNB4,CALB1,CAMK1G,CASR,CATSPERE,CBS/CBSL,CCDC151,CD74,CD8A,CEAC…	365
Amino Acid Metabolism,Small Molecule Biochemistry	Catabolism of aromatic amino acid	1.27e-05			AADAT,ACMSD,HPD,KMO,KYNU,PAH	6
Lipid Metabolism,Molecular Transport,Small Molecule Biochemistry,Vitamin and Mineral Metabolism	Quantity of vitamin D	1.27e-05		0.4	CLDN16,KL,LRP2,SLC34A1,SLC34A3,TRPV5	6
Dermatological Diseases and Conditions,Organismal Injury and Abnormalities	Melanosis	1.27e-05			AKR1D1,CUX2,FABP7,FADS2,HAO2,HSD3B1,PDE6A,PECR	8
Cancer,Organismal Injury and Abnormalities	Abdominal cancer	1.29e-05		-1.65	AADAC,AADAT,ABAT,ABCA13,ABCA4,ABCC6,ABHD14B,ACMSD,ACSM2A,ADCY10,ADGRG4,ADM2,AFM,AGMAT,AGXT2,AKAP5,AKR1A1,AKR1C1/AKR1C2,AKR1D1,ALB,ALDH1L2,ALDH8A1,ANO4,ANXA13,APLNR,APOH,ARMH4,ARSG,ASB13,ASB9,ASL,ASPA,ASPN,ASS1,ATP2B2,ATP4A,AVEN,AZGP1,B3GAT2,BAIAP2L2,BBS1,BDH1,BDH2,BEX4,BFSP2,BHMT,BMP15,BPNT1,BTLA,C11orf54,C19orf67,C1QTNF3,CA14,CA4,CABCOCO1,CACNA1E,CACNB4,CALB1,CAMK1G,CASR,CATSPERE,CBS/CBSL,CCDC15…	383
Cancer,Neurological Disease,Organismal Injury and Abnormalities	Grade 1-4 astrocytoma	1.3e-05			ABAT,ABCA13,ABCA4,ABCC6,ABHD14A,ABHD14B,ADCY10,ADGRG4,ADM2,AKR1C1/AKR1C2,ALB,ALDH1L2,ARSG,ASPDH,ATP2B2,ATP4A,B3GAT2,BAIAP2L2,BHMT,BPNT1,CA14,CA4,CACNA1E,CACNB4,CALB1,CBS/CBSL,CHD3,CHD5,CHRDL2,CHRNA4,CHRNE,CLDN16,CLIC3,CLNK,CNDP1,CORIN,CPLX2,CPNE4,CROCC,CSAD,CTNNA2,CTTNBP2,CUX2,CYP2A6 (includes others),CYP2E1,CYP4A22,DGKG,DHTKD1,DNAH11,DNAH17,DNAH2,DNAH3,DNAH7,DOK2,DPP7,DPYD,EAF2,EFHC2,EGF,ELAVL3,…	195
Molecular Transport	Quantity of anion	1.39e-05		0.34	ASPA,KL,NOS2,SLC12A1,SLC12A3,SLC22A8,SLC26A1,SLC34A1,SLC34A3,SLC4A1	10
Molecular Transport	Transport of inorganic cation	1.42e-05		1.271	ATP2B2,ATP4A,CACNA1E,CACNB4,CALB1,CASR,CHRNA4,CHRNA7,Cyp2c23,EGF,KCNG1,KCNJ10,KCNS1,KCNT1,LRP2,LRRC52,PPP1R1A,SLC12A1,SLC12A3,SLC30A8,SLC34A1,SLC34A3,SLC36A1,SLC8A1,SLC9A3,TRPV5	26
Cancer,Neurological Disease,Organismal Injury and Abnormalities	Grade 4 high grade glioma	1.42e-05			ABAT,ABCA13,ABCA4,ABCC6,ABHD14A,ABHD14B,ADCY10,ADGRG4,ADM2,AKR1C1/AKR1C2,ALB,ALDH1L2,ARSG,ASPDH,ATP2B2,ATP4A,B3GAT2,BAIAP2L2,BHMT,BPNT1,CA14,CA4,CACNA1E,CACNB4,CALB1,CBS/CBSL,CHD3,CHD5,CHRDL2,CHRNA4,CHRNE,CLDN16,CLIC3,CLNK,CNDP1,CORIN,CPLX2,CPNE4,CROCC,CSAD,CTNNA2,CTTNBP2,CUX2,CYP2A6 (includes others),CYP2E1,CYP4A22,DGKG,DHTKD1,DNAH11,DNAH17,DNAH2,DNAH3,DNAH7,DOK2,DPP7,DPYD,EAF2,EFHC2,EGF,ELAVL3,…	194
Cancer,Neurological Disease,Organismal Injury and Abnormalities	Grade 4 malignant glioma	1.42e-05			ABAT,ABCA13,ABCA4,ABCC6,ABHD14A,ABHD14B,ADCY10,ADGRG4,ADM2,AKR1C1/AKR1C2,ALB,ALDH1L2,ARSG,ASPDH,ATP2B2,ATP4A,B3GAT2,BAIAP2L2,BHMT,BPNT1,CA14,CA4,CACNA1E,CACNB4,CALB1,CBS/CBSL,CHD3,CHD5,CHRDL2,CHRNA4,CHRNE,CLDN16,CLIC3,CLNK,CNDP1,CORIN,CPLX2,CPNE4,CROCC,CSAD,CTNNA2,CTTNBP2,CUX2,CYP2A6 (includes others),CYP2E1,CYP4A22,DGKG,DHTKD1,DNAH11,DNAH17,DNAH2,DNAH3,DNAH7,DOK2,DPP7,DPYD,EAF2,EFHC2,EGF,ELAVL3,…	194
Cancer,Neurological Disease,Organismal Injury and Abnormalities	Grade 4 astrocytoma	1.42e-05			ABAT,ABCA13,ABCA4,ABCC6,ABHD14A,ABHD14B,ADCY10,ADGRG4,ADM2,AKR1C1/AKR1C2,ALB,ALDH1L2,ARSG,ASPDH,ATP2B2,ATP4A,B3GAT2,BAIAP2L2,BHMT,BPNT1,CA14,CA4,CACNA1E,CACNB4,CALB1,CBS/CBSL,CHD3,CHD5,CHRDL2,CHRNA4,CHRNE,CLDN16,CLIC3,CLNK,CNDP1,CORIN,CPLX2,CPNE4,CROCC,CSAD,CTNNA2,CTTNBP2,CUX2,CYP2A6 (includes others),CYP2E1,CYP4A22,DGKG,DHTKD1,DNAH11,DNAH17,DNAH2,DNAH3,DNAH7,DOK2,DPP7,DPYD,EAF2,EFHC2,EGF,ELAVL3,…	194
Cardiovascular Disease,Neurological Disease,Organismal Injury and Abnormalities	Cerebrovascular dysfunction	1.5e-05		0.391	ALB,APOH,ATP4A,CA14,CA4,CACNB4,CHRNA4,CHRNA7,CHRNE,F10,HTR3A,MAPK8IP1,MMUT,NOS2,NOX4,PROC,QPRT,SERPINC1,SLC12A1,SLC12A3,SLC5A2,SLC6A4,SNCA	23
Cancer,Endocrine System Disorders,Organismal Injury and Abnormalities	Nonpituitary endocrine tumor	1.53e-05			AADAC,AADAT,ABAT,ABCA13,ABCA4,ABCC6,ACMSD,ADCY10,ADGRG4,ADM2,AFM,AGMAT,AGXT2,AKAP5,AKR1A1,AKR1D1,ALDH1L2,ANKRD37,ANO4,ANXA13,APOH,ASB13,ASB9,ASL,ASPA,ASPDH,ASPN,ASS1,ATP2B2,ATP4A,AVEN,AZGP1,B3GAT2,BAIAP2L2,BBS1,BDH1,BDH2,BFSP2,BHMT,BMP15,C11orf54,C19orf67,C1QTNF3,CA14,CA4,CACNA1E,CACNB4,CALB1,CAMK1G,CASR,CATSPERE,CBS/CBSL,CCDC151,CD8A,CDKL4,CEACAM20,CELA1,CFAP65,CFB,CHD3,CHD5,CHRDL2,CHRNA4,CHRNA7…	322
Cancer,Organismal Injury and Abnormalities	Blue round small cell tumor	1.54e-05			AADAC,ABCA13,ABCC6,ACMSD,ADCY10,ADGRG4,ADM2,AKR1D1,ALDH1L2,APLNR,ARSG,ASPN,ASS1,ATP2B2,AVEN,B3GAT2,BMP15,CACNA1E,CALB1,CASR,CELA1,CFAP65,CHD3,CHRDL2,CIITA,CPLX3,CPNE4,CTNNA2,CUX2,CYP4A22,CYP51A1,DGKG,DHTKD1,DMGDH,DNAH11,DNAH17,DNAH2,DNAH3,DOK2,EFCAB2,EGF,FAM151A,FGFR4,FRMD7,GAS2,GLYAT,GLYCTK,HLA-DQA1,HLA-DQB1,HTR3A,ILDR2,INSC,INSRR,KLKB1,KMO,KSR2,LDHAL6B,LRP2,LRRC52,LRRIQ3,MCCC1,MGAT3,MT-ND2,MYH6…	114
Cancer,Organismal Injury and Abnormalities	Neck neoplasm	1.54e-05			AADAC,AADAT,ABAT,ABCA13,ABCA4,ABCC6,ACMSD,ADCY10,ADGRG4,ADM2,AFM,AGMAT,AGXT2,AKR1A1,AKR1D1,ALB,ALDH1L2,ANKRD37,ANO4,ANXA13,APOH,ASB13,ASB9,ASL,ASPA,ASPDH,ASPN,ASS1,ATP2B2,ATP4A,AVEN,AZGP1,B3GAT2,BAIAP2L2,BBS1,BDH1,BDH2,BFSP2,BHMT,BMP15,C11orf54,C19orf67,C1QTNF3,CA14,CA4,CACNA1E,CACNB4,CALB1,CAMK1G,CASR,CATSPERE,CBS/CBSL,CCDC151,CD8A,CDKL4,CEACAM20,CELA1,CFAP65,CFB,CHD3,CHD5,CHRDL2,CHRNA4,CHRNA7,C…	322
Cancer,Organismal Injury and Abnormalities	Abdominal neoplasm	1.55e-05		-1.707	AADAC,AADAT,ABAT,ABCA13,ABCA4,ABCC6,ABHD14B,ACMSD,ACSM2A,ADCY10,ADGRG4,ADM2,AFM,AGMAT,AGXT2,AKAP5,AKR1A1,AKR1C1/AKR1C2,AKR1D1,ALB,ALDH1L2,ALDH8A1,ANO4,ANXA13,APLNR,APOH,ARMH4,ARSG,ASB13,ASB9,ASL,ASPA,ASPN,ASS1,ATP2B2,ATP4A,AVEN,AZGP1,B3GAT2,BAIAP2L2,BBS1,BDH1,BDH2,BEX4,BFSP2,BHMT,BMP15,BPNT1,BTLA,C11orf54,C19orf67,C1QTNF3,CA14,CA4,CABCOCO1,CACNA1E,CACNB4,CALB1,CAMK1G,CASR,CATSPERE,CBS/CBSL,CCDC15…	386
Cancer,Endocrine System Disorders,Organismal Injury and Abnormalities	Neuroendocrine carcinoma	1.57e-05			AADAC,ABCA13,ACMSD,ADCY10,ADGRG4,ADM2,AKR1D1,ALDH1L2,APLNR,ARSG,ASS1,ATP2B2,AVEN,B3GAT2,BMP15,CACNA1E,CALB1,CASR,CFAP65,CHD3,CHRDL2,CPLX3,CPNE4,CTNNA2,CUX2,CYP4A22,DGKG,DHTKD1,DMGDH,DNAH11,DNAH17,DNAH2,DNAH3,DOK2,EGF,FAM151A,FGFR4,FRMD7,GAS2,GLYAT,GLYCTK,HLA-DQA1,HLA-DQB1,HTR3A,ILDR2,INSC,INSRR,KLKB1,KMO,KSR2,LDHAL6B,LRP2,LRRC52,LRRIQ3,MCCC1,MGAT3,MYH6,NCCRP1,NHEJ1,NOS2,NSDHL,OXCT1,PAH,PCLO,PDE6A…	102
Cancer,Neurological Disease,Organismal Injury and Abnormalities	Brain astrocytoma	1.59e-05			ABAT,ABCA13,ABCA4,ABCC6,ABHD14A,ABHD14B,ADCY10,ADGRG4,ADM2,AKR1C1/AKR1C2,ALB,ALDH1L2,ARSG,ASPDH,ATP2B2,ATP4A,B3GAT2,BAIAP2L2,BHMT,BPNT1,CA14,CA4,CACNA1E,CACNB4,CALB1,CBS/CBSL,CHD3,CHD5,CHRDL2,CHRNA4,CHRNE,CLDN16,CLIC3,CLNK,CNDP1,CORIN,CPLX2,CPNE4,CROCC,CSAD,CTNNA2,CTTNBP2,CUX2,CYP2A6 (includes others),CYP2E1,CYP4A22,DGKG,DHTKD1,DNAH11,DNAH17,DNAH2,DNAH3,DNAH7,DOK2,DPP7,DPYD,EAF2,EFHC2,EGF,ELAVL3,…	194
Ophthalmic Disease,Organismal Injury and Abnormalities	Retinal degeneration	1.62e-05	Decreased	-2.363	ABCA4,ARSG,BBS1,CA4,CFB,CIITA,CROCC,FGF1,FRMD7,KCNJ13,KIZ,KL,LRAT,LRP2,MFRP,MMUT,PDE6A,PLA2G5,PTGER3,RHO,RP1,SLC9A3,SNCA,STRA6	24
Renal and Urological System Development and Function	Osmolality of urine	1.67e-05	Increased	2.172	APLNR,CLTRN,MAS1,NLRP6,NOS2,PTGER3,SLC12A1,SLC4A1	8
Molecular Transport	Transport of carboxylic acid	1.76e-05	Increased	2.929	ABCC6,ALB,CA14,FABP7,SLC10A1,SLC16A7,Slc22a22,SLC22A8,SLC26A1,SLC27A5,SLC36A1,Slco1a1	12
Cancer,Gastrointestinal Disease,Organismal Injury and Abnormalities	Gastrointestinal tract cancer	1.85e-05			AADAC,AADAT,ABAT,ABCA13,ABCA4,ABCC6,ABHD14B,ACMSD,ACSM2A,ADCY10,ADGRG4,ADM2,AFM,AGXT2,AKAP5,AKR1A1,AKR1C1/AKR1C2,AKR1D1,ALB,ALDH1L2,ALDH8A1,ANO4,ANXA13,APLNR,APOH,ARMH4,ARSG,ASB13,ASL,ASPN,ASS1,ATP2B2,ATP4A,AVEN,AZGP1,B3GAT2,BAIAP2L2,BBS1,BDH1,BDH2,BEX4,BFSP2,BHMT,BMP15,C11orf54,C19orf67,C1QTNF3,CA14,CACNA1E,CACNB4,CALB1,CAMK1G,CASR,CATSPERE,CBS/CBSL,CCDC151,CD74,CD8A,CEACAM1,CEACAM20,CELA1,CFAP6…	342
Cancer,Endocrine System Disorders,Organismal Injury and Abnormalities	Small-cell carcinoma	1.93e-05			AADAC,ABCA13,ACMSD,ADCY10,ADGRG4,ADM2,AKR1D1,ALDH1L2,APLNR,ARSG,ASS1,ATP2B2,AVEN,B3GAT2,BMP15,CACNA1E,CALB1,CASR,CFAP65,CHD3,CHRDL2,CPLX3,CPNE4,CTNNA2,CUX2,CYP4A22,DGKG,DHTKD1,DMGDH,DNAH11,DNAH17,DNAH2,DNAH3,DOK2,EGF,FAM151A,FGFR4,FRMD7,GAS2,GLYAT,GLYCTK,HLA-DQA1,HLA-DQB1,HTR3A,ILDR2,INSC,INSRR,KLKB1,KMO,KSR2,LDHAL6B,LRP2,LRRC52,LRRIQ3,MCCC1,MGAT3,MYH6,NCCRP1,NHEJ1,NOS2,NSDHL,OXCT1,PAH,PCLO,PDE6A…	101
Cardiovascular Disease,Organismal Injury and Abnormalities	Infarction	1.98e-05		-0.588	ATP4A,CA14,CA4,CACNB4,CYP2C8,F10,HLA-A,KLKB1,MDK,MMUT,NOS2,NOX4,PLA2G5,PPP1R1A,PROC,PTGDS,PTGER3,RNLS,SERPINC1,SERPINF2,SLC12A1,SLC12A3,SLC16A7,SLC5A2,SLC6A4,SNCA	26
Neurological Disease,Psychological Disorders	Schizophrenia	2.01e-05			ABAT,ABCA13,ATP2B2,ATP4A,CA14,CA4,CALB1,CFAP65,CHRNA4,CHRNA7,CHRNE,CPLX2,CTNNA2,CUX2,CYP2E1,DAO,DPYD,EGF,FABP7,HTR3A,KLF12,MMUT,OXCT1,PCLO,PPP1R1B,PVALB,RBFOX1,SLC6A4,STRA6,TTR	30
Cancer,Endocrine System Disorders,Organismal Injury and Abnormalities	Endocrine gland tumor	2.15e-05			AADAC,AADAT,ABAT,ABCA13,ABCA4,ABCC6,ACMSD,ADCY10,ADGRG4,ADM2,AFM,AGMAT,AGXT2,AKAP5,AKR1A1,AKR1D1,ALDH1L2,ANKRD37,ANO4,ANXA13,APLNR,APOH,ARSG,ASB13,ASB9,ASL,ASPA,ASPDH,ASPN,ASS1,ATP2B2,ATP4A,AVEN,AZGP1,B3GAT2,BAIAP2L2,BBS1,BDH1,BDH2,BFSP2,BHMT,BMP15,C11orf54,C19orf67,C1QTNF3,CA14,CA4,CACNA1E,CACNB4,CALB1,CAMK1G,CASR,CATSPERE,CBS/CBSL,CCDC151,CD8A,CDKL4,CEACAM20,CELA1,CFAP65,CFB,CHD3,CHD5,CHRDL2,CH…	332
Cancer,Organismal Injury and Abnormalities,Reproductive System Disease	Genital tumor	2.36e-05			AADAC,AADAT,ABAT,ABCA13,ABCA4,ABCC6,ADCY10,ADGRG4,AFM,AGMAT,AGXT2,AKR1A1,AKR1C1/AKR1C2,AKR1D1,ALB,ALDH1L2,ALDH8A1,ANO4,ANXA13,APOH,ASPA,ASPN,ASS1,ATP2B2,ATP4A,AZGP1,B3GAT2,BAIAP2L2,BBS1,BDH1,BEX4,BMP15,BTLA,CACNA1E,CACNB4,CASR,CATSPERE,CBS/CBSL,CCDC151,CCDC169,CD74,CEACAM1,CELA1,CFAP65,CFB,CHD3,CHD5,CHRDL2,CHRNA4,CHRNA7,CHRNE,CIITA,CLDN16,CLNK,CORIN,COX7A1,CPNE4,CROCC,CTNNA2,CTTNBP2,CUX2,CYP2A6 (…	266
Molecular Transport	Transport of metal ion	2.48e-05		0.853	ATP2B2,CACNA1E,CACNB4,CALB1,CASR,CHRNA4,CHRNA7,Cyp2c23,EGF,KCNG1,KCNJ10,KCNS1,KCNT1,LRP2,LRRC52,PPP1R1A,SLC12A1,SLC12A3,SLC30A8,SLC34A1,SLC34A3,SLC8A1,SLC9A3,TRPV5	24
Cancer,Endocrine System Disorders,Organismal Injury and Abnormalities,Respiratory Disease	Small cell lung carcinoma	2.51e-05			AADAC,ABCA13,ACMSD,ADCY10,ADGRG4,ADM2,AKR1D1,ALDH1L2,APLNR,ARSG,ASS1,ATP2B2,AVEN,B3GAT2,BMP15,CACNA1E,CALB1,CASR,CFAP65,CHD3,CHRDL2,CPLX3,CPNE4,CTNNA2,CUX2,CYP4A22,DGKG,DHTKD1,DMGDH,DNAH11,DNAH17,DNAH2,DNAH3,DOK2,FAM151A,FGFR4,FRMD7,GAS2,GLYAT,GLYCTK,HLA-DQA1,HLA-DQB1,HTR3A,ILDR2,INSC,INSRR,KLKB1,KMO,KSR2,LDHAL6B,LRP2,LRRC52,LRRIQ3,MCCC1,MGAT3,MYH6,NCCRP1,NHEJ1,NOS2,NSDHL,OXCT1,PAH,PCLO,PDE6A,PEP…	100
Cardiovascular System Development and Function,Hematological System Development and Function	Systolic pressure	2.54e-05		0.318	CFB,CORIN,CYP2C8,Cyp2j5,HLF,KL,MYH6,NLRP6,NOS2,PTGER3,RNLS,SLC6A4,SLC8A1,SLC9A3	14
Cancer,Organismal Injury and Abnormalities	Malignant neoplasm of retroperitoneum	2.58e-05			AGXT2,AKR1C1/AKR1C2,ALB,ANO4,APLNR,APOH,ATP2B2,ATP4A,AZGP1,BFSP2,BMP15,CA14,CACNA1E,CALB1,CASR,CATSPERE,CD74,CELA1,CHD3,CIITA,CLNK,CNDP1,COX7A1,CTNNA2,CTTNBP2,CYP2A6 (includes others),CYP2E1,CYP51A1,DEFB119,DGKG,DIO1,DNAH11,DNAH17,DNAH2,DNAH3,DNAH7,DPP7,DPYD,EGF,ENOX1,ENTPD8,EVC,F10,F2RL3,FAM151A,FBXO10,FGFR4,FGGY,FOXRED2,GALNT11,GAS2,GATM,GGT1,GNMT,HLA-A,HLA-DQA1,HLA-DQB1,HPD,Hrg,HTR3A,IDI1,IL22…	136
Cancer,Organismal Injury and Abnormalities	Genitourinary carcinoma	2.78e-05			AADAC,AADAT,ABAT,ABCA13,ABCA4,ABCC6,ADCY10,ADGRG4,AFM,AGMAT,AGXT2,AKR1A1,AKR1C1/AKR1C2,AKR1D1,ALB,ALDH1L2,ALDH8A1,ANO4,ANXA13,APOH,ASL,ASPA,ASPN,ATP2B2,ATP4A,AZGP1,B3GAT2,BAIAP2L2,BBS1,BDH1,BEX4,BMP15,BTLA,CACNA1E,CACNB4,CALB1,CASR,CATSPERE,CBS/CBSL,CCDC151,CCDC169,CEACAM1,CELA1,CFAP65,CFB,CHD3,CHD5,CHRNA4,CHRNA7,CHRNE,CIITA,CLDN16,CLNK,CNDP1,CORIN,COX7A1,CPNE4,CROCC,CTNNA2,CTTNBP2,CUX2,CYP2A6 (i…	287
Renal and Urological System Development and Function	PH of urine	2.87e-05		-0.447	CLDN16,NOS2,RHCG,SLC4A1,TRPV5	5
Endocrine System Disorders,Organismal Injury and Abnormalities	Hypocalciuria	3e-05		-1.067	CASR,KCNJ10,SLC12A3,TRPV5	4
Lipid Metabolism,Molecular Transport,Small Molecule Biochemistry,Vitamin and Mineral Metabolism	Quantity of all-trans-retinyl esters	3.12e-05			ABCA4,LRAT,STRA6	3
Lipid Metabolism,Molecular Transport,Small Molecule Biochemistry	Transport of lipid	3.17e-05	Increased	3.619	ABCA4,ABCC6,AI427809,AKR1C1/AKR1C2,ALB,APOH,APOM,FABP7,LRAT,SHBG,SLC10A1,Slc22a22,SLC22A8,SLC27A5,SLC36A1,SLC51A,Slco1a1,STARD4,STRA6	19
Cancer,Endocrine System Disorders,Gastrointestinal Disease,Organismal Injury and Abnormalities	Pancreatic cancer	3.32e-05			AGXT2,AKR1C1/AKR1C2,ANO4,APLNR,ATP2B2,ATP4A,AZGP1,BFSP2,BMP15,CA14,CACNA1E,CASR,CATSPERE,CD74,CELA1,CHD3,CIITA,CLNK,CTNNA2,CTTNBP2,CYP2A6 (includes others),CYP2E1,CYP51A1,DEFB119,DGKG,DNAH11,DNAH17,DNAH2,DNAH3,DNAH7,DPYD,ENOX1,ENTPD8,EVC,F10,F2RL3,FAM151A,FBXO10,FGFR4,FGGY,GALNT11,GAS2,GNMT,HLA-DQB1,HPD,Hrg,HTR3A,IDI1,IL22RA1,INSRR,KCNG1,KCNJ13,KCNT1,KLF12,KLKB1,KMO,KSR2,LRP2,LRRC66,MAPK8IP1,MAS1…	105
Amino Acid Metabolism,Small Molecule Biochemistry	Metabolism of amino acid analogs	3.53e-05			ABAT,ALDH1L2,ASL,ASS1,CSAD,EGF,GNMT,PVALB	8
Molecular Transport	Transport of metal	3.6e-05		-0.385	ATP2B2,BDH2,CACNA1E,CACNB4,CALB1,CASR,CHRNA4,CHRNA7,Cyp2c23,EGF,HLA-A,IL22RA1,KCNG1,KCNJ10,KCNS1,KCNT1,LRP2,LRRC52,NOS2,PPP1R1A,SLC12A1,SLC12A3,SLC30A8,SLC34A1,SLC34A3,SLC8A1,SLC9A3,TRPV5	28
Dermatological Diseases and Conditions,Organismal Injury and Abnormalities	Skin pigmentation disorder	3.77e-05			AKR1D1,CUX2,CYP51A1,FABP7,FADS2,HAO2,HSD3B1,PDE6A,PECR	9
Amino Acid Metabolism,Small Molecule Biochemistry	Catabolism of essential amino acids	3.82e-05			AADAT,ACMSD,HPD,KMO,KYNU,PAH,PIPOX	7
Developmental Disorder,Hereditary Disorder,Metabolic Disease,Organismal Injury and Abnormalities,Renal and Urological Disease	Inborn error renal tubular transport	3.82e-05			CA14,CA4,CASR,SLC12A1,SLC12A3,SLC34A1,SLC7A9	7
Nutritional Disease	Obesity	3.85e-05		-1.706	ABAT,ADM2,ATP4A,BBS1,C1QTNF3,CA14,CA4,CACNB4,CEACAM1,CHRNA4,CHRNA7,CHRNE,COX6A2,CYP2E1,CYP51A1,F10,GATM,HLA-DQA1,HTR3A,KSR2,MAF,MBL2,MRAP2,NOS2,PTER,PTGER3,SERPINC1,SHBG,SLC12A3,SLC22A12,SLC22A8,SLC30A8,SLC5A2,SLC6A14,SLC6A4	35
Organismal Injury and Abnormalities,Renal and Urological Disease	Injury of kidney	4.04e-05		0.388	ABAT,AKR1A1,ALB,ATP4A,CA4,CFB,CYP2C8,GGT1,MBL2,MEP1B,NOS2,PROC,SLC12A1,SLC9A3	14
Cancer,Organismal Injury and Abnormalities	Genitourinary adenocarcinoma	4.19e-05			AADAT,ABAT,ABCA13,ABCA4,ABCC6,ADCY10,ADGRG4,AFM,AGMAT,AGXT2,AKR1A1,AKR1C1/AKR1C2,AKR1D1,ALB,ALDH1L2,ALDH8A1,ANO4,ANXA13,APOH,ASPA,ASPN,ATP2B2,ATP4A,AZGP1,B3GAT2,BAIAP2L2,BDH1,BEX4,BMP15,BTLA,CACNA1E,CACNB4,CASR,CATSPERE,CBS/CBSL,CCDC151,CCDC169,CEACAM1,CELA1,CFAP65,CFB,CHD3,CHD5,CHRNA4,CHRNE,CIITA,CLDN16,CLNK,CNDP1,CORIN,COX7A1,CPNE4,CROCC,CTNNA2,CTTNBP2,CUX2,CYP2A6 (includes others),CYP2C8,CYP2E…	255
Dermatological Diseases and Conditions,Organismal Injury and Abnormalities	Senile lentigo	4.4e-05			CUX2,FABP7,FADS2,HAO2,HSD3B1,PDE6A,PECR	7
Organismal Injury and Abnormalities	Blood clot	4.5e-05		-1.805	ALB,APOH,ATP4A,CEACAM1,CFB,F10,F13B,F2RL3,HABP2,KL,KLKB1,NOS2,PROC,PROZ,PTGER3,QPRT,SERPINC1,SERPINF2	18
Cancer,Organismal Injury and Abnormalities	Pelvic adenocarcinoma	4.56e-05			AADAT,ABCA13,ABCA4,ABCC6,ADCY10,ADGRG4,AFM,AGMAT,AGXT2,AKR1A1,AKR1C1/AKR1C2,AKR1D1,ALB,ALDH1L2,ALDH8A1,ANO4,ANXA13,APOH,ASPA,ASPN,ATP2B2,ATP4A,AZGP1,B3GAT2,BAIAP2L2,BDH1,BEX4,BMP15,BTLA,CACNA1E,CACNB4,CASR,CATSPERE,CBS/CBSL,CCDC151,CCDC169,CEACAM1,CELA1,CFAP65,CFB,CHD3,CHD5,CHRNA4,CHRNE,CIITA,CLDN16,CLNK,CORIN,COX7A1,CPNE4,CROCC,CTNNA2,CTTNBP2,CUX2,CYP2A6 (includes others),CYP2C8,CYP2E1,CYP4A22,C…	237
Cardiovascular Disease,Neurological Disease,Organismal Injury and Abnormalities	Infarction of cerebrum	4.58e-05			CACNB4,F10,MMUT,NOS2,PROC,SERPINC1,SLC12A3,SLC6A4,SNCA	9
Cancer,Organismal Injury and Abnormalities	Solid tumor	4.78e-05		-1.355	AADAC,AADAT,ABAT,ABCA13,ABCA4,ABCC6,ABHD14A,ABHD14B,ACMSD,ACSM2A,Actn3,ADCY10,ADGRG4,ADM2,AFM,AGMAT,AGXT2,AKAP5,AKR1A1,AKR1C1/AKR1C2,AKR1D1,ALB,ALDH1L2,ALDH8A1,ANKRD37,ANO4,ANXA13,APLNR,APOH,ARMH4,ARSG,ASB13,ASB9,ASL,ASPA,ASPDH,ASPN,ASS1,ATP2B2,ATP4A,AVEN,AZGP1,B3GAT2,BAIAP2L2,BBS1,BDH1,BDH2,BEX4,BFSP2,BHMT,BMP15,BPNT1,BTLA,C11orf54,C19orf67,C1QTNF3,C2orf80,CA14,CA4,CABCOCO1,CACNA1E,CACNB4,CALB1,…	411
Metabolic Disease,Organismal Injury and Abnormalities	Metabolic alkalosis	4.86e-05			CA14,CA4,CASR,SLC12A1,SLC12A3	5
Cardiovascular Disease,Organismal Injury and Abnormalities	Embolus	4.96e-05			ALB,F10,F2RL3,HABP2,PROC,PTGER3,SERPINC1,SLC12A1	8
Cancer,Organismal Injury and Abnormalities	Malignant solid tumor	5.54e-05		-0.648	AADAC,AADAT,ABAT,ABCA13,ABCA4,ABCC6,ABHD14A,ABHD14B,ACMSD,ACSM2A,ADCY10,ADGRG4,ADM2,AFM,AGMAT,AGXT2,AKAP5,AKR1A1,AKR1C1/AKR1C2,AKR1D1,ALB,ALDH1L2,ALDH8A1,ANKRD37,ANO4,ANXA13,APLNR,APOH,ARMH4,ARSG,ASB13,ASB9,ASL,ASPA,ASPDH,ASPN,ASS1,ATP2B2,ATP4A,AVEN,AZGP1,B3GAT2,BAIAP2L2,BBS1,BDH1,BDH2,BEX4,BFSP2,BHMT,BMP15,BPNT1,BTLA,C11orf54,C19orf67,C1QTNF3,C2orf80,CA14,CA4,CABCOCO1,CACNA1E,CACNB4,CALB1,CAMK1G…	409
Cancer,Organismal Injury and Abnormalities	Extracranial solid tumor	5.73e-05	Decreased	-2.26	AADAC,AADAT,ABAT,ABCA13,ABCA4,ABCC6,ABHD14B,ACMSD,ACSM2A,ADCY10,ADGRG4,ADM2,AFM,AGMAT,AGXT2,AKAP5,AKR1A1,AKR1C1/AKR1C2,AKR1D1,ALB,ALDH1L2,ALDH8A1,ANKRD37,ANO4,ANXA13,APLNR,APOH,ARMH4,ARSG,ASB13,ASB9,ASL,ASPA,ASPDH,ASPN,ASS1,ATP2B2,ATP4A,AVEN,AZGP1,B3GAT2,BAIAP2L2,BBS1,BDH1,BDH2,BEX4,BFSP2,BHMT,BMP15,BPNT1,BTLA,C11orf54,C19orf67,C1QTNF3,C2orf80,CA14,CA4,CABCOCO1,CACNA1E,CACNB4,CALB1,CAMK1G,CASR,CA…	408
Cancer,Organismal Injury and Abnormalities	Extraadrenal retroperitoneal tumor	5.95e-05			AGXT2,AKAP5,AKR1C1/AKR1C2,ALB,ANO4,APLNR,APOH,ASPN,ATP2B2,ATP4A,AZGP1,BFSP2,BMP15,CA14,CACNA1E,CALB1,CASR,CATSPERE,CD74,CELA1,CHD3,CIITA,CLNK,CNDP1,COX7A1,CTNNA2,CTTNBP2,CYP2A6 (includes others),CYP2E1,CYP51A1,DEFB119,DGKG,DIO1,DNAH11,DNAH17,DNAH2,DNAH3,DNAH7,DOK2,DPP7,DPYD,EGF,ENOX1,ENTPD8,EVC,F10,F2RL3,FAM151A,FBXO10,FGFR4,FGGY,FOXRED2,GALNT11,GAS2,GATM,GGT1,GNMT,HABP2,HHATL,HLA-A,HLA-DQA1,HLA-…	145
Endocrine System Development and Function,Small Molecule Biochemistry	Metabolism of hormone	5.97e-05		0.99	ADCY10,AKR1C1/AKR1C2,AKR1D1,BBS1,BMP15,C1QTNF3,CORIN,DIO1,EGF,HSD3B1,Hsd3b4 (includes others),IYD,PCSK6,PLCB1,TBXAS1,TTR	16
Connective Tissue Disorders,Metabolic Disease,Nutritional Disease,Organismal Injury and Abnormalities,Skeletal and Muscular Disorders	Rickets	6.19e-05		-1.982	CASR,KL,SLC34A1,SLC34A3,TRPV5	5
Organismal Injury and Abnormalities,Renal and Urological Disease	Chronic renal impairment	6.22e-05			ATP4A,CA14,CA4,CASR,CYP51A1,F10,MAS1,SERPINC1,SLC12A1,SLC12A3,SLC34A1,SLC5A2,SLC6A4,SLC9A3,TTR	15
Nutritional Disease	Severe obesity	6.62e-05			ATP4A,CHRNA4,CHRNA7,CHRNE,KSR2,MAF,PTER,SERPINC1,SLC5A2	9
Cancer,Gastrointestinal Disease,Organismal Injury and Abnormalities	Large intestine adenocarcinoma	6.65e-05			AADAT,ABCA13,ABCA4,ABCC6,ABHD14B,ACSM2A,ADCY10,ADGRG4,ADM2,AFM,AGXT2,AKAP5,AKR1A1,AKR1C1/AKR1C2,ALB,ALDH1L2,ALDH8A1,ANO4,ANXA13,APLNR,ARMH4,ARSG,ASB13,ASL,ASPN,ASS1,ATP2B2,ATP4A,AVEN,AZGP1,B3GAT2,BAIAP2L2,BBS1,BDH1,BDH2,BEX4,BFSP2,C11orf54,C19orf67,C1QTNF3,CA14,CACNA1E,CACNB4,CALB1,CAMK1G,CASR,CATSPERE,CBS/CBSL,CCDC151,CD74,CD8A,CEACAM1,CEACAM20,CELA1,CFAP65,CFB,CHD3,CHD5,CHRDL2,CHRNA4,CHRNE,CIIT…	307
Neurological Disease,Organismal Injury and Abnormalities,Psychological Disorders	Brain damage	7.56e-05		0.505	AADAT,CA14,CA4,CHRNA4,CHRNA7,CHRNE,F10,HTR3A,MAPK8IP1,NOS2,NOX4,PPP1R1B,PROC,PTGER3,SERPINC1,SLC6A4,SNCA	17
Cardiovascular Disease,Hematological Disease,Organismal Injury and Abnormalities	Thrombus	7.56e-05	Decreased	-2.254	ALB,APOH,ATP4A,CEACAM1,CFB,F10,F13B,F2RL3,HABP2,KL,KLKB1,NOS2,PROC,PROZ,PTGER3,QPRT,SERPINC1	17
Cancer,Gastrointestinal Disease,Organismal Injury and Abnormalities	Pancreatobiliary tumor	7.64e-05			AADAT,ABCA13,ADCY10,ADGRG4,AGXT2,AKAP5,AKR1C1/AKR1C2,ALB,ANO4,APLNR,ASPN,ATP2B2,ATP4A,AZGP1,BFSP2,BMP15,CA14,CABCOCO1,CACNA1E,CASR,CATSPERE,CD74,CELA1,CHD3,CIITA,CLNK,CORIN,CTNNA2,CTTNBP2,CYP2A6 (includes others),CYP2E1,CYP51A1,DEFB119,DGKG,DHTKD1,DNAH11,DNAH17,DNAH2,DNAH3,DNAH7,DOK2,DPYD,ENOX1,ENTPD8,EVC,F10,F2RL3,FAM151A,FBXO10,FGFR4,FGGY,GALNT11,GAS2,GGT1,GNMT,HABP2,HHATL,HLA-A,HLA-DQB1,HPD,Hr…	133
Small Molecule Biochemistry	Metabolism of quinolinic acid	7.69e-05			ACMSD,KYNU,QPRT	3
Drug Metabolism,Molecular Transport,Small Molecule Biochemistry	Uptake of cimetidine	7.69e-05			SLC22A8,SLC47A1,Slco1a1	3
Endocrine System Development and Function,Lipid Metabolism,Small Molecule Biochemistry	Reduction of dihydrotestosterone	7.69e-05			AKR1C1/AKR1C2,HSD3B1,Hsd3b4 (includes others)	3
Lipid Metabolism,Small Molecule Biochemistry,Vitamin and Mineral Metabolism	Synthesis of steroid	7.74e-05		1.474	ADCY10,AKR1C1/AKR1C2,Akr1c20,AKR1D1,ASPA,BMP15,C1QTNF3,CYP51A1,EGF,FGF1,FGFR4,HSD3B1,Hsd3b4 (includes others),IDI1,NSDHL,PEX5L,SLC27A5,ST8SIA1,STARD4,TBXAS1	20
Cardiovascular System Development and Function,Hematological System Development and Function	Blood pressure	8e-05		-0.987	ABAT,ADM2,APLNR,BBS1,CFB,CORIN,CYP2C8,Cyp2j5,GUCA2B,HLF,KL,MAS1,MYH6,MYLK3,NLRP6,NOS2,PTGER3,RNLS,SLC12A3,SLC6A4,SLC8A1,SLC9A3	22
Cancer,Organismal Injury and Abnormalities,Respiratory Disease	Lung cancer	8.27e-05		-1.953	AADAC,ABCA13,ABCC6,ACMSD,ADCY10,ADGRG4,ADM2,AFM,AKR1D1,ALDH1L2,ALDH8A1,ANXA13,APLNR,ARMH4,ARSG,ASB9,ASS1,ATP2B2,AVEN,B3GAT2,BAIAP2L2,BMP15,C2orf80,CACNA1E,CALB1,CASR,CATSPERE,CEACAM1,CFAP65,CHD3,CHD5,CHRDL2,CHRNA4,CIITA,CLNK,CLTRN,CNDP1,COX7A1,CPLX3,CPNE4,CSAD,CSRNP3,CTNNA2,CTTNBP2,CUX2,CYP2A6 (includes others),Cyp2c23,CYP2E1,CYP4A22,DCST1,DGKG,DHTKD1,DIO1,DMGDH,DNAH11,DNAH17,DNAH2,DNAH3,DNAH7,DO…	175
Neurological Disease,Organismal Injury and Abnormalities	Generalized epilepsy	8.29e-05			CA14,CA4,CACNA1E,CACNB4,CASR,CHRNA7,CUX2,HTR3A,KCNT1,PLCB1,RBFOX1,SLC6A4	12
Cancer,Organismal Injury and Abnormalities	Head and neck carcinoma	9.06e-05			AADAC,AADAT,ABAT,ABCA13,ABCA4,ABCC6,ACMSD,ADCY10,ADGRG4,ADM2,AFM,AGMAT,AGXT2,AKR1A1,AKR1D1,ALB,ALDH1L2,ANKRD37,ANO4,ANXA13,APOH,ASB13,ASB9,ASL,ASPA,ASPDH,ASPN,ASS1,ATP2B2,ATP4A,AVEN,AZGP1,B3GAT2,BAIAP2L2,BBS1,BDH1,BDH2,BEX4,BFSP2,BHMT,BMP15,C11orf54,C19orf67,C1QTNF3,CA14,CA4,CACNA1E,CACNB4,CALB1,CAMK1G,CASR,CATSPERE,CBS/CBSL,CCDC151,CD74,CD8A,CDKL4,CEACAM20,CELA1,CFAP65,CFB,CHD3,CHD5,CHRDL2,CHRNA…	329
Organismal Injury and Abnormalities	Abdominal pain	9.32e-05			ATP4A,CHRNA4,CHRNA7,CHRNE,CYP2C8,FGF1,HTR3A,SLC6A4	8
Cancer,Gastrointestinal Disease,Organismal Injury and Abnormalities	Large intestine carcinoma	9.36e-05			AADAT,ABCA13,ABCA4,ABCC6,ABHD14B,ACSM2A,ADCY10,ADGRG4,ADM2,AFM,AGXT2,AKAP5,AKR1A1,AKR1C1/AKR1C2,ALB,ALDH1L2,ALDH8A1,ANO4,ANXA13,APLNR,ARMH4,ARSG,ASB13,ASL,ASPN,ASS1,ATP2B2,ATP4A,AVEN,AZGP1,B3GAT2,BAIAP2L2,BBS1,BDH1,BDH2,BEX4,BFSP2,C11orf54,C19orf67,C1QTNF3,CA14,CACNA1E,CACNB4,CALB1,CAMK1G,CASR,CATSPERE,CBS/CBSL,CCDC151,CD74,CD8A,CEACAM1,CEACAM20,CELA1,CFAP65,CFB,CHD3,CHD5,CHRDL2,CHRNA4,CHRNE,CIIT…	308
Organismal Injury and Abnormalities,Renal and Urological Disease	Abnormal reabsorption by kidney	9.74e-05			CLDN16,SLC12A1,SLC22A12,SLC9A3	4
Cell Signaling,Molecular Transport,Vitamin and Mineral Metabolism	Excretion of Ca2+	9.74e-05		-0.849	CALB1,CASR,CLDN16,PVALB	4
Hematological Disease	Thrombophilia	9.74e-05			F10,HABP2,PROC,SERPINC1	4
Respiratory Disease	Chronic respiratory disorder	0.000106		-0.218	ATP4A,CA14,CA4,CCDC151,CD8A,CHRNA4,CHRNA7,CHRNE,CYP2A6 (includes others),CYP51A1,FGFR4,HLA-DQA1,KL,LRP2,NOS2,RSPH9,SLC34A1,SLC6A4	18
Organismal Injury and Abnormalities,Respiratory Disease	Obstructive pulmonary disease	0.000107		-0.218	ATP4A,CA14,CA4,CD8A,CHRNA4,CHRNA7,CHRNE,CYP2A6 (includes others),CYP51A1,FGFR4,HLA-DQA1,KL,LRP2,NOS2,SLC34A1,SLC6A4	16
Cancer,Endocrine System Disorders,Gastrointestinal Disease,Organismal Injury and Abnormalities	Pancreatic carcinoma	0.000107			AGXT2,AKR1C1/AKR1C2,ANO4,APLNR,ATP2B2,ATP4A,AZGP1,BFSP2,BMP15,CA14,CACNA1E,CASR,CATSPERE,CD74,CHD3,CIITA,CLNK,CTNNA2,CTTNBP2,CYP2A6 (includes others),CYP2E1,CYP51A1,DEFB119,DGKG,DNAH11,DNAH17,DNAH2,DNAH3,DNAH7,ENOX1,ENTPD8,EVC,F2RL3,FAM151A,FBXO10,FGFR4,FGGY,GALNT11,GAS2,GNMT,HLA-DQB1,HPD,Hrg,IDI1,IL22RA1,INSRR,KCNG1,KCNJ13,KCNT1,KLF12,KLKB1,KMO,KSR2,LRP2,LRRC66,MAPK8IP1,MAS1,MCCC1,MDK,MPPED1,MYH…	98
Respiratory Disease	Respiratory insufficiency	0.000115			CA14,CA4,CHRNA4,CHRNA7,CHRNE,F10	6
Cancer,Organismal Injury and Abnormalities	Head and neck cancer	0.000115			AADAC,AADAT,ABAT,ABCA13,ABCA4,ABCC6,ACMSD,ADCY10,ADGRG4,ADM2,AFM,AGMAT,AGXT2,AKR1A1,AKR1D1,ALB,ALDH1L2,ANKRD37,ANO4,ANXA13,APOH,ASB13,ASB9,ASL,ASPA,ASPDH,ASPN,ASS1,ATP2B2,ATP4A,AVEN,AZGP1,B3GAT2,BAIAP2L2,BBS1,BDH1,BDH2,BEX4,BFSP2,BHMT,BMP15,C11orf54,C19orf67,C1QTNF3,CA14,CA4,CACNA1E,CACNB4,CALB1,CAMK1G,CASR,CATSPERE,CBS/CBSL,CCDC151,CD74,CD8A,CDKL4,CEACAM1,CEACAM20,CELA1,CFAP65,CFB,CHD3,CHD5,CHRD…	339
Neurological Disease	Damage of nervous system	0.000124		-0.279	AADAT,CA14,CA4,CHRNA4,CHRNA7,CHRNE,DAO,F10,HTR3A,MAPK8IP1,MYRF,NOS2,NOX4,PPP1R1B,PROC,PTGER3,SERPINC1,SLC6A4,SNCA	19
Lipid Metabolism,Molecular Transport,Small Molecule Biochemistry	Uptake of bile acid	0.000134		1.941	SLC10A1,SLC22A8,SLC51A,Slco1a1	4
Organismal Injury and Abnormalities,Renal and Urological Disease	Phosphaturia	0.000134		-1.091	KL,SLC34A1,SLC34A3,TRPV5	4
Cell Death and Survival,Organismal Injury and Abnormalities,Renal and Urological Disease	Necrosis of renal tubule	0.000137		-0.816	ALB,CA4,CFB,EGF,KL,NOS2,SLC7A9,SLC8A1	8
Organismal Injury and Abnormalities	Lithiasis	0.00014			ALB,CA14,CA4,CALB1,Pzp,SLC12A3,SLC26A1,SLC34A1,SLC51A,SLC7A9	10
Molecular Transport,Small Molecule Biochemistry	Transport of alkyl sulfonic acid	0.000145	Increased	2.143	SLC10A1,SLC22A8,SLC4A1,SLC51A,Slco1a1	5
Cancer,Endocrine System Disorders,Organismal Injury and Abnormalities	Neuroendocrine tumor	0.000146			AADAC,ABCA13,ABCA4,ACMSD,ADCY10,ADGRG4,ADM2,AKAP5,AKR1D1,ALDH1L2,APLNR,ARSG,ASS1,ATP2B2,ATP4A,AVEN,B3GAT2,BMP15,CACNA1E,CALB1,CASR,CFAP65,CHD3,CHRDL2,CPLX3,CPNE4,CTNNA2,CUX2,CYP4A22,DCST1,DGKG,DHTKD1,DMGDH,DNAH11,DNAH17,DNAH2,DNAH3,DOK2,EGF,FAM151A,FGFR4,FRMD7,GAS2,GLYAT,GLYCTK,HHATL,HLA-DQA1,HLA-DQB1,HTR3A,ILDR2,INSC,INSRR,KLKB1,KMO,KSR2,LDHAL6B,LRP2,LRRC52,LRRIQ3,MCCC1,MGAT3,MYH6,NCCRP1,NHEJ1,N…	111
Amino Acid Metabolism,Molecular Transport,Small Molecule Biochemistry	Quantity of L-cysteine	0.000151			CBS/CBSL,GGT1,GNMT	3
Lipid Metabolism,Molecular Transport,Small Molecule Biochemistry,Vitamin and Mineral Metabolism	Quantity of vitamin A	0.000151			ABCA4,LRAT,STRA6	3
Cellular Function and Maintenance,Cellular Movement	Movement of cilia	0.000153			ADCY10,CCDC151,DNAH11,DNAH7,KIF27,RSPH9	6
Nucleic Acid Metabolism	Metabolism of nucleic acid component or derivative	0.000156		1.995	ABHD14B,ADCY10,ADM2,AKAP5,APLNR,ATP2B2,BPNT1,CACNB4,CASR,Cmah,CYP2A6 (includes others),CYP2E1,DPYD,EGF,ENTPD8,GLYAT,GNMT,GUCA2B,KMO,KYNU,MRAP2,MYH6,NOS2,PAPSS2,PTGER3,QPRT,SLC22A12,SLC26A1,ST8SIA1,SULT1C2,UPP2	31
Cardiovascular Disease,Organismal Injury and Abnormalities	Cardiac death	0.000165			ATP4A,CA14,CA4,F10,SERPINC1,SLC12A1,SLC12A3,SLC5A2	8
Molecular Transport	Secretion of molecule	0.000165		1.983	ABAT,ADM2,ATP4A,C1QTNF3,CACNA1E,CACNB4,CASR,CD74,CD8A,CHRNA4,CHRNA7,CIDEB,CPLX2,CPLX3,CYP2E1,CYP51A1,EGF,FGF1,Gk,GUCA2B,HMX2,KMO,LRP2,NOS2,PLA2G5,PROK1,PTGER3,RPH3A,SLC10A1,SNAP91,SNCA,STXBP5L,TSPOAP1	33
Lipid Metabolism,Molecular Transport,Small Molecule Biochemistry	Quantity of steroid	0.000166		0.678	ABCA4,ADCY10,AI427809,ALB,APOM,BHMT,BPNT1,CBS/CBSL,CLDN16,Cyp2j5,DIO1,EGF,FGFR4,GATM,KL,LRP2,MAF,NOS2,PEX5L,PVALB,SHBG,SLC34A1,SLC34A3,SLC51A,SLC6A4,SLC9A3,SNCA,STARD4,TRPV5	29
Small Molecule Biochemistry	Metabolism of phenol derivative	0.000169	Increased	2.379	ABAT,CYP2A6 (includes others),CYP2C8,CYP2E1,SLC6A4,SNCA,SULT1C2	7
Organismal Injury and Abnormalities	Discomfort	0.00017			ABAT,ATP4A,CA14,CA4,CACNB4,CHRNA4,CHRNA7,CHRNE,CYP2C8,DAO,F10,FGF1,HTR3A,KCNJ10,KCNS1,NOS2,PTGER3,QPRT,SERPINC1,SLC6A4,SLC6A5	21
Organ Development,Renal and Urological System Development and Function	Function of kidney	0.000172		-1.067	GUCA2B,KL,MAS1,NOS2,NOX4,SERPINC1,SLC12A1,SLC4A1,SOSTDC1,STAB2	10
Cancer,Organismal Injury and Abnormalities,Respiratory Disease	Lung carcinoma	0.000174			AADAC,ABCA13,ABCC6,ACMSD,ADCY10,ADGRG4,ADM2,AFM,AKR1D1,ALDH1L2,ALDH8A1,ANXA13,APLNR,ARMH4,ARSG,ASB9,ASS1,ATP2B2,AVEN,B3GAT2,BAIAP2L2,BMP15,C2orf80,CACNA1E,CALB1,CASR,CATSPERE,CEACAM1,CFAP65,CHD3,CHD5,CHRDL2,CHRNA4,CIITA,CLNK,CLTRN,CNDP1,COX7A1,CPLX3,CPNE4,CSAD,CSRNP3,CTNNA2,CTTNBP2,CUX2,CYP2A6 (includes others),CYP2E1,CYP4A22,DCST1,DGKG,DHTKD1,DIO1,DMGDH,DNAH11,DNAH17,DNAH2,DNAH3,DNAH7,DOK2,DPYD,…	168
Inflammatory Response	Inflammation of absolute anatomical region	0.000177	Decreased	-2.885	ABAT,ABCA4,ALB,APOH,APOM,ATP4A,BTLA,CA14,CA4,CASR,CBS/CBSL,CD74,CD8A,CEACAM1,CFB,CHRDL2,CHRNA4,CHRNA7,CHRNE,CIITA,CROCC,CYP2E1,CYP51A1,F10,F2RL3,GATM,GNMT,GZMA,HLA-A,HLA-DQA1,HLA-DQB1,HLA-DRB5,IDI1,KLKB1,KMO,LRP2,MAS1,MDK,MMP13,MMUT,MYH6,NLRP6,NOS2,NSDHL,PBLD,PROC,PTGDS,PTPRT,Pzp,RNLS,SELENBP1,SERPINC1,SLC10A1,SLC26A1,SLC5A2,SLC6A4,SLC7A9,SLC8A1,SNCA,STRA6,SYCN,Tgtp1/Tgtp2	62
Endocrine System Development and Function,Molecular Transport,Protein Synthesis,Small Molecule Biochemistry	Quantity of PTH in blood	0.00018		0	CASR,CLDN16,SLC34A1,SLC34A3	4
Amino Acid Metabolism,Small Molecule Biochemistry	Catabolism of L-tryptophan	0.00018			AADAT,ACMSD,KMO,KYNU	4
Amino Acid Metabolism,Small Molecule Biochemistry	Catabolism of serine family amino acid	0.00018			CBS/CBSL,CSAD,DAO,THNSL2	4
Cancer,Organismal Injury and Abnormalities,Respiratory Disease	Respiratory system tumor	0.000187		-1.697	AADAC,ABCA13,ABCC6,ACMSD,ADCY10,ADGRG4,ADM2,AFM,AKR1D1,ALB,ALDH1L2,ALDH8A1,ANXA13,APLNR,ARMH4,ARSG,ASB9,ASS1,ATP2B2,AVEN,B3GAT2,BAIAP2L2,BMP15,C2orf80,CACNA1E,CALB1,CASR,CATSPERE,CEACAM1,CFAP65,CHD3,CHD5,CHRDL2,CHRNA4,CIITA,CLNK,CLTRN,CNDP1,COX7A1,CPLX3,CPNE4,CSAD,CSRNP3,CTNNA2,CTTNBP2,CUX2,CYP2A6 (includes others),Cyp2c23,CYP2E1,CYP4A22,DCST1,DGKG,DHTKD1,DIO1,DMGDH,DNAH11,DNAH17,DNAH2,DNAH3,DNAH…	185
Neurological Disease,Organismal Injury and Abnormalities	Cerebral disorder	0.0002			AADAC,ABAT,ABCA13,ABCA4,ADCY10,AFM,ANO4,ARSG,ASS1,ATP2B2,BBS1,CA4,CACNA1E,CACNB4,CASR,CCDC151,CD8A,CEACAM1,CELA1,CFB,CHD3,CHD5,CHRNA4,CHRNA7,CHRNE,CLNK,CNDP1,CORIN,COX7A1,CPNE4,CROCC,CSRNP3,CTNNA2,CUX2,CYB5RL,CYP2A6 (includes others),CYP2C8,CYP2E1,CYP4A22,CYP4F12,DAO,DCST1,DHTKD1,DMGDH,DNAH11,DNAH17,DNAH2,DNAH3,DNAH7,DPP7,DPYD,DZANK1,ELAVL3,EMX1,ENTPD8,EVC,F10,FADS2,FAM71D,FGF1,FGGY,FRMPD3,GALNT1…	125
Cellular Function and Maintenance,Organ Development,Tissue Development,Visual System Development and Function	Maintenance of photoreceptors	0.0002			ABCA4,BBS1,CROCC,PDE6A,RHO,RP1	6
Cancer,Endocrine System Disorders,Organismal Injury and Abnormalities,Reproductive System Disease	Ovarian cancer	0.0002			ABAT,ABCA13,ABCA4,ADCY10,ADGRG4,AFM,AKR1A1,AKR1C1/AKR1C2,ALB,ALDH1L2,APOH,AZGP1,BBS1,BDH1,BTLA,CACNA1E,CBS/CBSL,CCDC151,CD74,CFAP65,CFB,CHD5,CORIN,CROCC,CTNNA2,CUX2,CYP2A6 (includes others),DCST1,DHTKD1,DMGDH,DNAH11,DNAH17,DNAH2,DNAH3,DNAH7,EGF,ELAVL3,ENOX1,EVC,FAM107A,FBXO10,FGF1,FGFR4,FRMPD3,IL22RA1,INSRR,KIAA0319,KL,LRP2,LRRC52,MAPK8IP1,MCCC1,MEP1B,MMUT,MPPED1,MYRF,NOS2,PAPSS2,PCLO,PCSK6,PEPD,…	82
Cancer,Organismal Injury and Abnormalities,Reproductive System Disease	Breast or gynecological cancer	0.000206			AADAC,ABAT,ABCA13,ABCA4,ABCC6,ADCY10,ADGRG4,AFM,AGMAT,AGXT2,AKR1A1,AKR1C1/AKR1C2,AKR1D1,ALB,ALDH1L2,ALDH8A1,ANO4,ANXA13,APOH,ASL,ASPA,ASPN,ATP2B2,ATP4A,AZGP1,B3GAT2,BAIAP2L2,BBS1,BDH1,BEX4,BMP15,BTLA,CACNA1E,CACNB4,CASR,CATSPERE,CBS/CBSL,CCDC151,CCDC169,CD74,CFAP65,CFB,CHD3,CHD5,CHRNA4,CHRNA7,CIITA,CLDN16,CLNK,CNDP1,CORIN,COX7A1,CPNE4,CROCC,CTNNA2,CTTNBP2,CUX2,CYP2A6 (includes others),CYP2C8,CYP2…	245
Lipid Metabolism,Molecular Transport,Small Molecule Biochemistry	Transport of bile acid	0.000209		1.926	AKR1C1/AKR1C2,SLC10A1,SLC22A8,SLC51A,Slco1a1	5
Hereditary Disorder,Ophthalmic Disease,Organismal Injury and Abnormalities	Autosomal recessive retinitis pigmentosa	0.000214			ABCA4,ARSG,KIZ,LRAT,MFRP,PDE6A,RHO,RP1	8
Cancer,Organismal Injury and Abnormalities	Malignant genitourinary solid tumor	0.000228			AADAC,AADAT,ABAT,ABCA13,ABCA4,ABCC6,ADCY10,ADGRG4,AFM,AGMAT,AGXT2,AKR1A1,AKR1C1/AKR1C2,AKR1D1,ALB,ALDH1L2,ALDH8A1,ANO4,ANXA13,APOH,ASL,ASPA,ASPN,ASS1,ATP2B2,ATP4A,AZGP1,B3GAT2,BAIAP2L2,BBS1,BDH1,BEX4,BMP15,BTLA,CACNA1E,CACNB4,CALB1,CASR,CATSPERE,CBS/CBSL,CCDC151,CCDC169,CD74,CEACAM1,CELA1,CFAP65,CFB,CHD3,CHD5,CHRNA4,CHRNA7,CHRNE,CIITA,CLDN16,CLNK,CNDP1,CORIN,COX7A1,CPNE4,CROCC,CTNNA2,CTTNBP2,CUX2…	295
Cardiovascular Disease	Occlusion of blood vessel	0.00023		-0.426	AADAT,AI427809,ALB,APOM,CA14,CA4,CACNA1E,CACNB4,CBS/CBSL,EGF,F10,F2RL3,HABP2,Hrg,KL,MAS1,MMP13,MMUT,NOS2,PLA2G5,PROC,PTGER3,QPRT,RBFOX1,SERPINC1,SLC12A1,SLC12A3,SLC5A2,SLC6A4,SLC8A1,SNX29	31
Organismal Injury and Abnormalities,Renal and Urological Disease	Urolithiasis	0.000231			CA14,CA4,CALB1,SLC12A3,SLC26A1,SLC34A1,SLC7A9	7
Amino Acid Metabolism,Small Molecule Biochemistry	Synthesis of sulfur amino acid	0.000236			AGXT2,BHMT,CBS/CBSL,GGT1	4
Cancer,Endocrine System Disorders,Organismal Injury and Abnormalities,Reproductive System Disease	Ovarian adenocarcinoma	0.00024			ABCA13,ABCA4,ADCY10,ADGRG4,AFM,AKR1A1,AKR1C1/AKR1C2,ALB,ALDH1L2,AZGP1,BDH1,BTLA,CACNA1E,CBS/CBSL,CCDC151,CFAP65,CORIN,CROCC,CTNNA2,CUX2,CYP2A6 (includes others),DCST1,DHTKD1,DMGDH,DNAH11,DNAH17,DNAH2,DNAH3,DNAH7,ELAVL3,ENOX1,EVC,FAM107A,FBXO10,FGFR4,FRMPD3,IL22RA1,INSRR,KIAA0319,KL,LRP2,LRRC52,MAPK8IP1,MCCC1,MEP1B,MMUT,MPPED1,MYRF,NOS2,PAPSS2,PCLO,PCSK6,PEPD,PLCB1,PROC,PTPRT,RP1,SHANK2,SLC13A4,SL…	72
Cardiovascular Disease	Prehypertension	0.000249			CA14,CA4,SLC12A1,SLC12A3,SLC5A2	5
Cancer,Endocrine System Disorders,Gastrointestinal Disease,Organismal Injury and Abnormalities	Pancreatic tumor	0.000251			AGXT2,AKAP5,AKR1C1/AKR1C2,ANO4,APLNR,ASPN,ATP2B2,ATP4A,AZGP1,BFSP2,BMP15,CA14,CACNA1E,CASR,CATSPERE,CD74,CELA1,CHD3,CIITA,CLNK,CTNNA2,CTTNBP2,CYP2A6 (includes others),CYP2E1,CYP51A1,DEFB119,DGKG,DNAH11,DNAH17,DNAH2,DNAH3,DNAH7,DOK2,DPYD,ENOX1,ENTPD8,EVC,F10,F2RL3,FAM151A,FBXO10,FGFR4,FGGY,GALNT11,GAS2,GNMT,HABP2,HHATL,HLA-DQB1,HPD,Hrg,HTR3A,IDI1,IL22RA1,INSRR,KCNG1,KCNJ13,KCNT1,KLF12,KLKB1,KMO,KS…	113
Hematological System Development and Function,Tissue Development	Homeostasis of blood	0.000254			APOH,CYP2E1,MEP1B,MMUT,NOS2,SLC12A1,SLC4A1,TTR	8
Cardiovascular Disease,Organismal Injury and Abnormalities	Chronic heart failure	0.000259			CA14,CA4,SLC12A1,SLC12A3,SLC5A2,SLC6A4	6
Organismal Injury and Abnormalities,Renal and Urological Disease	Kidney stones	0.000259			CA14,CA4,CALB1,SLC12A3,SLC26A1,SLC34A1	6
Small Molecule Biochemistry	Catabolism of ketone	0.000261			AGXT2,BDH1,OXCT1	3
Cardiovascular Disease,Organismal Injury and Abnormalities	Vaso-occlusion	0.000281		-0.308	AADAT,AI427809,ALB,APOM,CA14,CA4,CACNA1E,CACNB4,CBS/CBSL,EGF,F10,F2RL3,HABP2,Hrg,KL,MAS1,MMP13,MMUT,NOS2,PLA2G5,PROC,PTGER3,QPRT,RBFOX1,SERPINC1,SLC12A1,SLC12A3,SLC5A2,SLC6A4,SLC8A1,SNX29	31
Cellular Development,Cellular Growth and Proliferation,Embryonic Development,Nervous System Development and Function,Organ Development,Organismal Development,Tissue Development,Visual System Development and Function	Development of photoreceptors	0.000282			BBS1,LRAT,MFRP,OLFM3,RHO,RP1,TTC26	7
Lipid Metabolism,Small Molecule Biochemistry	Conversion of lipid	0.000282	Increased	2.683	AKR1A1,AKR1C1/AKR1C2,ALB,CYP2C8,CYP2E1,HSD3B1,Hsd3b4 (includes others),KL,NOS2,NOX4,PTGER3,SNCA	12
Organismal Injury and Abnormalities,Respiratory Disease	Chronic obstructive pulmonary disease	0.000286		-0.218	CA14,CA4,CD8A,CHRNA4,CHRNA7,CHRNE,CYP2A6 (includes others),CYP51A1,FGFR4,HLA-DQA1,KL,LRP2,NOS2,SLC34A1,SLC6A4	15
Hematological Disease,Metabolic Disease,Nutritional Disease,Organismal Injury and Abnormalities,Renal and Urological Disease	Hyperuricemia	0.000294			ALB,CA14,CA4,SLC12A3,SLC22A12	5
Ophthalmic Disease,Organismal Injury and Abnormalities	Open-angle glaucoma	0.000299			CA14,CA4,CHRNA4,HLA-DQA1,HTR3A,NOS2,PTGER3,SLC16A7	8
Hematological System Development and Function,Organismal Functions	Coagulation of plasma	0.000304		-0.832	APOH,F10,F2RL3,PROC	4
Cancer,Endocrine System Disorders,Organismal Injury and Abnormalities	Extrapancreatic neuroendocrine tumor	0.000307			AADAC,ABCA13,ABCA4,ACMSD,ADCY10,ADGRG4,ADM2,AKAP5,AKR1D1,ALDH1L2,APLNR,ARSG,ASS1,ATP2B2,AVEN,B3GAT2,BMP15,CACNA1E,CALB1,CASR,CFAP65,CHD3,CHRDL2,CPLX3,CPNE4,CTNNA2,CUX2,CYP4A22,DCST1,DGKG,DHTKD1,DMGDH,DNAH11,DNAH17,DNAH2,DNAH3,DOK2,FAM151A,FGFR4,FRMD7,GAS2,GLYAT,GLYCTK,HHATL,HLA-DQA1,HLA-DQB1,HTR3A,ILDR2,INSC,INSRR,KLKB1,KMO,KSR2,LDHAL6B,LRP2,LRRC52,LRRIQ3,MCCC1,MGAT3,MYH6,NCCRP1,NHEJ1,NOS2,NSDHL,…	108
Lipid Metabolism,Small Molecule Biochemistry	Metabolism of polyunsaturated fatty acids	0.000313	Increased	3.06	AKR1C1/AKR1C2,ALB,CASR,CD74,Cyp2c23,CYP2C8,Cyp2j5,CYP4A22,CYP4F12,EGF,FADS2,GGT1,HLF,NOS2,PLA2G5,PTGDS,SERPINC1,TBXAS1	18
Cancer,Dermatological Diseases and Conditions,Organismal Injury and Abnormalities	Skin carcinoma	0.000317			AADAT,ABCA13,ABCA4,ADCY10,AGXT2,AKR1C1/AKR1C2,BTLA,CACNA1E,CCDC169,CORIN,CPNE4,CROCC,CTNNA2,DGKG,DNAH2,DNAH7,DOK2,DPYD,DRC3,EFHC2,EGF,ENOX1,ETNPPL,F10,FGFR4,GCNT1,GPX6,HABP2,HAO2,HLA-A,HLA-DRB5,HTR3A,KCNG1,KSR2,LRRC3B,LRRIQ3,MIOX,MYH6,NRAP,OLFM3,PCLO,PLCB1,RANBP3L,RBFOX1,RP1,RPH3A,RSPH9,SLC12A3,SLC22A25,SLC27A5,SNAP91,SPOCK3,STXBP5L,SULT1C2,SUN3,TENM2,TENM4,TGM7,TLN2,TMC3,UGT2B28,XYLT1	62
Hereditary Disorder,Neurological Disease,Organismal Injury and Abnormalities	Idiopathic generalized epilepsy	0.00033			CACNB4,CASR,CHRNA7,HTR3A,RBFOX1,SLC6A4	6
Cellular Function and Maintenance,Small Molecule Biochemistry	Homeostasis of anion	0.000342		-0.787	KL,SLC12A1,SLC12A3,SLC34A1,SLC34A3,SLC4A1,TBXAS1	7
Inflammatory Response	Inflammation of body cavity	0.000343	Decreased	-3.053	ABAT,ALB,APOH,ATP4A,BTLA,CASR,CBS/CBSL,CD74,CD8A,CEACAM1,CFB,CHRDL2,CHRNA4,CHRNA7,CHRNE,CIITA,CROCC,CYP2E1,CYP51A1,F10,F2RL3,GATM,GNMT,GZMA,HLA-A,HLA-DQA1,HLA-DQB1,HLA-DRB5,KMO,LRP2,MDK,MMP13,MMUT,MYH6,NLRP6,NOS2,PBLD,PROC,PTGDS,PTPRT,Pzp,RNLS,SELENBP1,SERPINC1,SLC10A1,SLC26A1,SLC5A2,SLC6A4,SLC7A9,SLC8A1,STRA6,SYCN,Tgtp1/Tgtp2	53
Nutritional Disease	Central obesity	0.000344			CA14,CA4,CYP2E1,SLC12A3,SLC5A2	5
Gastrointestinal Disease,Inflammatory Disease,Inflammatory Response,Organismal Injury and Abnormalities	Chronic colitis	0.000351			CD74,CHRDL2,HLA-DQA1,HLA-DQB1,HLA-DRB5,MMP13,NOS2,Tgtp1/Tgtp2	8
Hereditary Disorder,Neurological Disease,Organismal Injury and Abnormalities	Familial generalized epilepsy	0.000369			CACNA1E,CACNB4,CASR,CHRNA7,CUX2,HTR3A,KCNT1,PLCB1,RBFOX1,SLC6A4	10
Molecular Transport	Quantity of Na+	0.000375		0.44	CLTRN,GUCA2B,KCNJ10,MAS1,NOS2,SLC12A1,SLC12A3	7
Lipid Metabolism,Molecular Transport,Small Molecule Biochemistry	Uptake of lipid	0.000377	Increased	2.948	AKR1C1/AKR1C2,AZGP1,GNMT,LRP2,SLC10A1,Slc22a22,SLC22A7,SLC22A8,SLC27A5,SLC51A,Slco1a1,STRA6,TTR	13
Neurological Disease,Organismal Injury and Abnormalities	Epilepsy	0.000384			ABAT,ANKRD37,CA14,CA4,CACNA1E,CACNB4,CASR,CHRNA4,CHRNA7,CUX2,CYP2C8,ELAVL3,GATM,HLF,HTR3A,KCNT1,PLCB1,PPP1R1B,RBFOX1,SLC22A12,SLC22A8,SLC6A4,SPAG8	23
Hematological Disease	Hyperphosphatemia	0.000385			KL,QPRT,SLC4A1,SLC9A3	4
Lipid Metabolism,Molecular Transport,Small Molecule Biochemistry	Transport of taurocholic acid	0.000385		1.91	SLC10A1,SLC22A8,SLC51A,Slco1a1	4
Lipid Metabolism,Small Molecule Biochemistry	Synthesis of fatty acid	0.000385	Increased	2.022	ABAT,ALB,C1QTNF3,CALB1,CASR,CD74,CEACAM1,Cyp2c23,CYP2C8,CYP2E1,EGF,FADS2,FGFR4,GGT1,NOS2,PLA2G5,PTGDS,PVALB,SERPINC1,SNCA,TBXAS1	21
Hereditary Disorder,Ophthalmic Disease,Organismal Injury and Abnormalities	Hereditary retinitis pigmentosa	0.000391			ABCA4,ARSG,BBS1,CA4,KIZ,LRAT,MFRP,PDE6A,RHO,RP1	10
Hereditary Disorder,Ophthalmic Disease,Organismal Injury and Abnormalities	Hereditary retinal degeneration	0.000392			ABCA4,ARSG,BBS1,CA4,CFB,FRMD7,KCNJ13,KIZ,LRAT,LRP2,MFRP,PDE6A,PLA2G5,RHO,RP1	15
Infectious Diseases,Organismal Injury and Abnormalities	Severe sepsis with septic shock	0.000398			F10,SERPINC1	2
Metabolic Disease,Organismal Injury and Abnormalities,Renal and Urological Disease	Lysinuria	0.000398			SLC7A7,SLC7A9	2
Lipid Metabolism,Molecular Transport,Small Molecule Biochemistry,Vitamin and Mineral Metabolism	Uptake of retinol	0.000398			STRA6,TTR	2
Drug Metabolism,Small Molecule Biochemistry	Metabolism of halothane	0.000398			CYP2A6 (includes others),CYP2E1	2
Hematological Disease	Acute disseminated intravascular coagulation	0.000398			F10,SERPINC1	2
Amino Acid Metabolism,Small Molecule Biochemistry	Metabolism of N-(L-arginino)succinic acid	0.000398			ASL,ASS1	2
Hematological Disease	Chronic disseminated intravascular coagulation	0.000398			F10,SERPINC1	2
Molecular Transport	Transcellular transport of phosphate	0.000398			SLC34A1,SLC34A3	2
Lipid Metabolism,Molecular Transport,Small Molecule Biochemistry	Uptake of dinoprost	0.000398			Slc22a22,SLC22A7	2
Cell-To-Cell Signaling and Interaction,Inflammatory Response	Cytotoxic reaction of nervous tissue cell lines	0.000398			CALB1,SNCA	2
Developmental Disorder,Endocrine System Disorders,Hereditary Disorder,Metabolic Disease,Organismal Injury and Abnormalities	Hyperthyroxinemia	0.000398			ALB,TTR	2
Cell-To-Cell Signaling and Interaction,Nervous System Development and Function	Nicotine-mediated receptor current	0.000398			CHRNA4,CHRNA7	2
Cardiovascular Disease,Organismal Injury and Abnormalities	Peripheral arterial embolism	0.000398			F10,SERPINC1	2
Gastrointestinal Disease,Inflammatory Disease,Inflammatory Response,Organismal Injury and Abnormalities	Dextran sodium sulfate-induced colitis	0.0004			CD74,CFB,CHRDL2,GATM,HLA-DQA1,HLA-DQB1,HLA-DRB5,MMP13,NLRP6,NOS2,SLC8A1,Tgtp1/Tgtp2	12
Cancer,Gastrointestinal Disease,Organismal Injury and Abnormalities	Development of digestive organ tumor	0.000408		-1.387	AADAC,ABAT,ABCA13,ABCA4,ABHD14B,ACMSD,ADCY10,ADGRG4,ADM2,AFM,AGXT2,AKR1C1/AKR1C2,AKR1D1,ALB,ALDH1L2,ALDH8A1,ANO4,ANXA13,APLNR,APOH,ASB13,ASPN,ASS1,ATP2B2,ATP4A,AVEN,AZGP1,BAIAP2L2,BBS1,BDH2,BEX4,BHMT,BMP15,C11orf54,C1QTNF3,CA14,CACNA1E,CACNB4,CAMK1G,CASR,CATSPERE,CBS/CBSL,CCDC151,CEACAM1,CEACAM20,CELA1,CFAP65,CFB,CHD3,CHD5,CHRDL2,CHRNA4,CHRNE,CIDEB,CIITA,CLDN16,CLIC3,CLTRN,CNDP1,COX7A1,CPLX3,CPNE…	236
Cell-To-Cell Signaling and Interaction	Binding of neuroendocrine cells	0.000411			EGF,FGF1,FGFR4	3
Molecular Transport	Co-transport of inorganic anion	0.000411			SLC12A1,SLC34A1,SLC34A3	3
Hematological Disease	Disseminated intravascular coagulation	0.000411			F10,PROC,SERPINC1	3
Hematological Disease,Hereditary Disorder,Metabolic Disease,Organismal Injury and Abnormalities,Renal and Urological Disease	Hypokalemic-alkalotic salt-losing tubulopathy	0.000411			CASR,SLC12A1,SLC12A3	3
Lipid Metabolism,Molecular Transport,Small Molecule Biochemistry,Vitamin and Mineral Metabolism	Abnormal quantity of retinol	0.000411			LRAT,STRA6,TTR	3
Cancer,Organismal Injury and Abnormalities	Genitourinary tumor	0.000417		-0.543	AADAC,AADAT,ABAT,ABCA13,ABCA4,ABCC6,ADCY10,ADGRG4,AFM,AGMAT,AGXT2,AKR1A1,AKR1C1/AKR1C2,AKR1D1,ALB,ALDH1L2,ALDH8A1,ANO4,ANXA13,APOH,ASL,ASPA,ASPN,ASS1,ATP2B2,ATP4A,AZGP1,B3GAT2,BAIAP2L2,BBS1,BDH1,BEX4,BMP15,BTLA,CACNA1E,CACNB4,CALB1,CASR,CATSPERE,CBS/CBSL,CCDC151,CCDC169,CD74,CD8A,CEACAM1,CELA1,CFAP65,CFB,CHD3,CHD5,CHRDL2,CHRNA4,CHRNA7,CHRNE,CIITA,CLDN16,CLNK,CNDP1,CORIN,COX7A1,CPNE4,CROCC,CTNNA2,…	297
Cancer,Gastrointestinal Disease,Organismal Injury and Abnormalities	Large intestine neoplasm	0.000429			AADAT,ABCA13,ABCA4,ABCC6,ABHD14B,ACSM2A,ADCY10,ADGRG4,ADM2,AFM,AGXT2,AKAP5,AKR1A1,AKR1C1/AKR1C2,ALB,ALDH1L2,ALDH8A1,ANO4,ANXA13,APLNR,ARMH4,ARSG,ASB13,ASL,ASPN,ASS1,ATP2B2,ATP4A,AVEN,AZGP1,B3GAT2,BAIAP2L2,BBS1,BDH1,BDH2,BEX4,BFSP2,C11orf54,C19orf67,C1QTNF3,CA14,CACNA1E,CACNB4,CALB1,CAMK1G,CASR,CATSPERE,CBS/CBSL,CCDC151,CD74,CD8A,CEACAM1,CEACAM20,CELA1,CFAP65,CFB,CHD3,CHD5,CHRDL2,CHRNA4,CHRNE,CIIT…	317
Cancer,Endocrine System Disorders,Organismal Injury and Abnormalities,Reproductive System Disease	Ovarian carcinoma	0.000437			ABCA13,ABCA4,ADCY10,ADGRG4,AFM,AKR1A1,AKR1C1/AKR1C2,ALB,ALDH1L2,AZGP1,BBS1,BDH1,BTLA,CACNA1E,CBS/CBSL,CCDC151,CFAP65,CHD5,CORIN,CROCC,CTNNA2,CUX2,CYP2A6 (includes others),DCST1,DHTKD1,DMGDH,DNAH11,DNAH17,DNAH2,DNAH3,DNAH7,ELAVL3,ENOX1,EVC,FAM107A,FBXO10,FGFR4,FRMPD3,IL22RA1,INSRR,KIAA0319,KL,LRP2,LRRC52,MAPK8IP1,MCCC1,MEP1B,MMUT,MPPED1,MYRF,NOS2,PAPSS2,PCLO,PCSK6,PEPD,PLCB1,PROC,PTPRT,RP1,SHANK2,…	74
Nutritional Disease	Pediatric obesity	0.00045			ATP4A,CA14,CA4,KSR2,MAF,PTER,SLC6A4	7
Gastrointestinal Disease,Inflammatory Disease,Inflammatory Response,Organismal Injury and Abnormalities	Experimental colitis	0.00045			CD74,CFB,CHRDL2,GATM,HLA-DQA1,HLA-DQB1,HLA-DRB5,MMP13,NLRP6,NOS2,PROC,SLC8A1,Tgtp1/Tgtp2	13
Psychological Disorders	Severe psychological disorder	0.000452			ABAT,ABCA13,ATP2B2,ATP4A,CA14,CA4,CALB1,CFAP65,CHRNA4,CHRNA7,CHRNE,CPLX2,CTNNA2,CUX2,CYP2E1,DAO,DPYD,EGF,FABP7,FADS2,GATM,HTR3A,KLF12,MCCC1,MMUT,OXCT1,PCLO,PPP1R1B,PRODH2,PVALB,QPRT,RBFOX1,SHANK2,SLC6A4,STRA6,TENM4,TTR	37
Hematological Disease,Metabolic Disease,Organismal Injury and Abnormalities	Hypokalemia	0.000465			CA14,CA4,CASR,SLC12A1,SLC12A3	5
Lipid Metabolism,Molecular Transport,Small Molecule Biochemistry	Concentration of prostaglandin	0.000476		0.599	ABCA4,Cyp2c23,CYP2E1,EGF,FADS2,KLKB1,NOS2,PTGDS	8
Amino Acid Metabolism,Molecular Transport,Small Molecule Biochemistry	Transport of amino acids	0.000476	Increased	2.936	ALB,KCNJ10,SLC22A7,SLC36A1,SLC4A1,SLC6A14,SLC6A5,Slc7a12,SLC7A7,SLC7A9,TTR	11
Lipid Metabolism,Small Molecule Biochemistry,Vitamin and Mineral Metabolism	Metabolism of vitamin D	0.00048			CALB1,FGFR4,LRP2,TRPV5	4
Molecular Transport	Transport of organic anion	0.00048			SLC22A25,SLC22A7,SLC22A8,Slco1a1	4
Metabolic Disease,Organismal Injury and Abnormalities	Diabetes insipidus	0.00048			CA14,CA4,SLC12A1,SLC12A3	4
Cancer,Endocrine System Disorders,Gastrointestinal Disease,Organismal Injury and Abnormalities	Pancreatic ductal adenocarcinoma	0.000485			AGXT2,ANO4,APLNR,ATP2B2,ATP4A,AZGP1,BMP15,CA14,CACNA1E,CASR,CATSPERE,CHD3,CIITA,CLNK,CTNNA2,CTTNBP2,CYP2E1,CYP51A1,DEFB119,DGKG,DNAH11,DNAH17,DNAH2,DNAH3,DNAH7,ENOX1,ENTPD8,EVC,F2RL3,FAM151A,FBXO10,FGFR4,FGGY,GALNT11,GAS2,GNMT,HLA-DQB1,HPD,IDI1,IL22RA1,INSRR,KCNG1,KCNJ13,KCNT1,KLF12,KLKB1,KMO,KSR2,LRP2,LRRC66,MAPK8IP1,MAS1,MCCC1,MDK,MPPED1,MYH6,NRAP,NSDHL,PCLO,PLCB1,PVALB,RALYL,RBFOX1,RNLS,RP1,RS…	88
Organismal Injury and Abnormalities,Renal and Urological Disease	Polyuria	0.000491	Decreased	-2.407	CLTRN,KCNJ10,NOS2,SLC12A1,SLC12A3,SLC4A1,TRPV5	7
Cancer,Organismal Injury and Abnormalities	Mixed neoplasia	0.000515			ABCA4,ADCY10,ADGRG4,AKR1A1,AKR1C1/AKR1C2,BDH1,CACNA1E,CASR,CFAP65,CHD5,CHRNA7,CROCC,CUX2,CYP2A6 (includes others),CYP51A1,DCST1,DMGDH,DNAH11,DNAH17,DNAH3,DPYD,EGF,ELAVL3,ENOX1,EVC,F2RL3,FABP7,FBXO10,FGFR4,FGGY,FRMPD3,GLYCTK,GYS2,IL22RA1,INSRR,KCNS1,LRRC52,MAS1,MEP1B,MPPED1,MYL6B,NOS2,NSDHL,OSBP2,PCLO,PCSK6,PLCB1,PROC,PTPRT,RPH3A,SALL3,SCFD2,SHANK2,SLC13A4,SLC22A18,SLC27A5,SLC8A1,SLITRK1,STAB2,SUN…	67
Amino Acid Metabolism	Quantity of L-amino acid	0.000536		-0.392	ASS1,CBS/CBSL,ELAVL3,GGT1,GNMT,NOS2,PAH	7
Endocrine System Disorders,Hematological Disease,Organismal Injury and Abnormalities	Hypercalcemia	0.000537	Decreased	-2.214	CASR,KL,SLC26A1,SLC34A1,SLC34A3	5
Cardiovascular Disease	Moderate cardiovascular disorder	0.000537			ATP4A,CA14,CA4,SLC12A1,SLC12A3	5
Cancer,Organismal Injury and Abnormalities,Respiratory Disease	Nonsquamous non-small cell lung carcinoma	0.000581			ADCY10,ADGRG4,AFM,ALDH8A1,ANXA13,ASB9,ATP2B2,BAIAP2L2,CACNA1E,CALB1,CATSPERE,CHD5,CHRNA4,CIITA,CLNK,CLTRN,CNDP1,COX7A1,CTNNA2,CTTNBP2,CUX2,CYP2A6 (includes others),CYP4A22,DCST1,DIO1,DNAH2,DNAH3,DNAH7,DOK2,DPYD,DZANK1,EAF2,F13B,FGFR4,FRMPD3,GYS2,HLA-A,HLA-DQA1,HPD,HTR3A,INSC,KIF27,KSR2,KYNU,LRP2,MAPK8IP1,MAS1,MGAT3,MIOX,MMP13,MYH6,OXCT1,PAH,PCLO,PDE6A,PEX5L,PIK3C2G,PLCB1,PTPRT,RALYL,RBFOX1,RNFT2,…	81
Cellular Compromise,Lipid Metabolism,Small Molecule Biochemistry	Peroxidation of lipid	0.000583		1.673	AKR1A1,CYP2E1,KL,NOS2,NOX4,PTGER3,SNCA	7
Organismal Injury and Abnormalities	Dehydration of mice	0.000583	Decreased	-2.646	CASR,FGFR4,KCNJ10,MMUT,NOS2,SALL3,SLC4A1	7
Cardiovascular Disease,Organismal Injury and Abnormalities	Mild aortic stenosis	0.00059			CA14,CA4,SLC12A1,SLC12A3	4
Cardiovascular Disease,Organismal Injury and Abnormalities	Mild aortic regurgitation	0.00059			CA14,CA4,SLC12A1,SLC12A3	4
Cardiovascular Disease,Organismal Injury and Abnormalities	Moderate aortic stenosis	0.00059			CA14,CA4,SLC12A1,SLC12A3	4
Cardiovascular Disease,Organismal Injury and Abnormalities	Moderate aortic regurgitation	0.00059			CA14,CA4,SLC12A1,SLC12A3	4
Cardiovascular Disease,Organismal Injury and Abnormalities	Peripheral vascular disease	0.000595		-0.168	ALB,APOH,ATP4A,BEX4,CA14,CA4,CACNB4,CHRNA4,CHRNA7,CHRNE,F10,HTR3A,KLKB1,MAPK8IP1,MMUT,NOS2,NOX4,PAH,PROC,PTGER3,QPRT,SERPINC1,SLC12A1,SLC12A3,SLC5A2,SLC6A4,SNCA	27
Cancer,Gastrointestinal Disease,Organismal Injury and Abnormalities	Malignant neoplasm of large intestine	0.000607			AADAT,ABCA13,ABCA4,ABCC6,ABHD14B,ACSM2A,ADCY10,ADGRG4,ADM2,AFM,AGXT2,AKAP5,AKR1A1,AKR1C1/AKR1C2,ALB,ALDH1L2,ALDH8A1,ANO4,ANXA13,APLNR,ARMH4,ARSG,ASB13,ASL,ASPN,ASS1,ATP2B2,ATP4A,AVEN,AZGP1,B3GAT2,BAIAP2L2,BBS1,BDH1,BDH2,BEX4,BFSP2,C11orf54,C19orf67,C1QTNF3,CA14,CACNA1E,CACNB4,CALB1,CAMK1G,CASR,CATSPERE,CBS/CBSL,CCDC151,CD74,CD8A,CEACAM1,CEACAM20,CELA1,CFAP65,CFB,CHD3,CHD5,CHRDL2,CHRNA4,CHRNE,CIIT…	315
Amino Acid Metabolism,Small Molecule Biochemistry	Synthesis of basic amino acid	0.000608			ASS1,GLYAT,NOS2	3
Amino Acid Metabolism,Small Molecule Biochemistry	Metabolism of homocysteine	0.000608			CBS/CBSL,MMUT,NOX4	3
Lipid Metabolism,Molecular Transport,Small Molecule Biochemistry	Uptake of taurocholic acid	0.000608			SLC10A1,SLC22A8,Slco1a1	3
Cellular Function and Maintenance,Small Molecule Biochemistry	Homeostasis of ion	0.000616		0.311	ATP2B2,BDH2,CALB1,CASR,CHRNA7,CLDN16,KCNJ10,KL,SLC12A1,SLC12A3,SLC30A8,SLC34A1,SLC34A3,SLC4A1,SLC8A1,SNCA,TBXAS1,TRPV5	18
Psychological Disorders	Tobacco-related disorder	0.000634			CA14,CA4,CHRNA4,CHRNA7,CHRNE,CYP2A6 (includes others),SLC6A4	7
Cancer,Gastrointestinal Disease,Organismal Injury and Abnormalities	Gastroesophageal adenocarcinoma	0.000667			AADAC,ABAT,ABCA13,ACMSD,ADGRG4,AKR1C1/AKR1C2,APOH,ASL,ASPN,ATP2B2,ATP4A,AZGP1,BHMT,BMP15,C11orf54,CACNA1E,CASR,CBS/CBSL,CELA1,CFAP65,CHD3,CHD5,CHRNA4,CHRNA7,CIDEB,CIITA,CLDN16,CORIN,CPNE4,CROCC,CTNNA2,CUX2,CYP2A6 (includes others),Cyp2c23,DAO,DCST1,DNAH2,DNAH3,DNAH7,DPYD,ELAVL3,FADS2,FGGY,GALNT11,GGT1,GPX6,GYS2,HLA-DQA1,ILDR2,INMT,INSRR,KCNG1,KIF27,KSR2,KYNU,LCTL,LRAT,LRP2,LRRIQ3,MFRP,MGAT3,MYH6,…	98
Lipid Metabolism,Small Molecule Biochemistry	Metabolism of eicosanoid	0.00067	Increased	2.908	AKR1C1/AKR1C2,ALB,CASR,CD74,Cyp2c23,CYP2C8,CYP4A22,CYP4F12,EGF,FADS2,GGT1,HLF,NOS2,PLA2G5,PTGDS,SERPINC1,TBXAS1	17
Molecular Transport	Quantity of metal ion	0.000672	Increased	2.027	ATP2B2,CALB1,CASR,CHRNA7,CLTRN,EGF,F2RL3,FGF1,GUCA2B,KCNJ10,KL,MAS1,NOS2,PLA2G5,PLCB1,PPP1R1B,PROC,PTGER3,RHCG,SLC12A1,SLC12A3,SLC34A1,SLC34A3,SLC8A1,TTR	25
Lipid Metabolism,Molecular Transport,Small Molecule Biochemistry	Concentration of sterol	0.000674		1.378	ABCA4,ADCY10,AI427809,APOM,BHMT,BPNT1,CBS/CBSL,DIO1,GATM,KL,LRP2,MAF,NOS2,PEX5L,SLC34A1,SLC34A3,SLC51A,SNCA,STARD4,TRPV5	20
Cancer,Organismal Injury and Abnormalities,Respiratory Disease	Non-small cell lung carcinoma	0.000682			ADCY10,ADGRG4,AFM,AKR1D1,ALDH8A1,ANXA13,ASB9,ATP2B2,BAIAP2L2,C2orf80,CACNA1E,CALB1,CATSPERE,CEACAM1,CHD3,CHD5,CHRNA4,CIITA,CLNK,CLTRN,CNDP1,COX7A1,CSAD,CTNNA2,CTTNBP2,CUX2,CYP2A6 (includes others),CYP2E1,CYP4A22,DCST1,DHTKD1,DIO1,DNAH2,DNAH3,DNAH7,DOK2,DPYD,DZANK1,EAF2,F10,F13B,FGFR4,FGGY,FRMPD3,GGT1,GYS2,HLA-A,HLA-DQA1,HLA-DQB1,HPD,HTR3A,INSC,INSRR,KIF27,KSR2,KYNU,LRP2,LRRC66,LRRIQ3,MAPK8IP1,MAS…	103
Cancer,Organismal Injury and Abnormalities	Anogenital cancer	0.000689			AADAC,AADAT,ABAT,ABCA13,ABCA4,ABCC6,ADCY10,ADGRG4,AFM,AGMAT,AGXT2,AKR1A1,AKR1C1/AKR1C2,AKR1D1,ALB,ALDH1L2,ALDH8A1,ANO4,ANXA13,APOH,ASL,ASPA,ASPN,ASS1,ATP2B2,ATP4A,AZGP1,B3GAT2,BAIAP2L2,BBS1,BDH1,BEX4,BMP15,BTLA,CACNA1E,CACNB4,CASR,CATSPERE,CBS/CBSL,CCDC151,CCDC169,CD74,CEACAM1,CELA1,CFAP65,CFB,CHD3,CHD5,CHRNA4,CHRNA7,CHRNE,CIITA,CLDN16,CLNK,CNDP1,CORIN,COX7A1,CPNE4,CROCC,CTNNA2,CTTNBP2,CUX2,CYP2A…	277
Neurological Disease,Organismal Injury and Abnormalities,Psychological Disorders,Skeletal and Muscular Disorders	Lewy body disease	0.000704			CHRNA4,HTR3A,NOS2,SLC6A4,SNCA	5
Molecular Transport	Transport of bicarbonate	0.000704			CA14,CA4,CYB5RL,PTGER3,SLC4A1	5
Amino Acid Metabolism,Small Molecule Biochemistry	Synthesis of alpha-amino acid	0.000705			AGXT2,BHMT,CBS/CBSL,GGT1,NOS2,PAH	6
Neurological Disease,Organismal Injury and Abnormalities,Psychological Disorders	Dyssomnia	0.00073			ATP4A,CHRNA4,CHRNA7,CHRNE,HLA-DQB1,RHCG,SCFD2,SLC6A4	8
Hereditary Disorder,Neurological Disease,Organismal Injury and Abnormalities	Familial epilepsy	0.000737			CA14,CA4,CACNA1E,CACNB4,CASR,CHRNA4,CHRNA7,CUX2,HTR3A,KCNT1,PLCB1,RBFOX1,SLC6A4,SPAG8	14
Cancer,Endocrine System Disorders,Gastrointestinal Disease,Organismal Injury and Abnormalities	Pancreatic adenocarcinoma	0.000745			AGXT2,ANO4,APLNR,ATP2B2,ATP4A,AZGP1,BMP15,CA14,CACNA1E,CASR,CATSPERE,CD74,CHD3,CIITA,CLNK,CTNNA2,CTTNBP2,CYP2E1,CYP51A1,DEFB119,DGKG,DNAH11,DNAH17,DNAH2,DNAH3,DNAH7,ENOX1,ENTPD8,EVC,F2RL3,FAM151A,FBXO10,FGFR4,FGGY,GALNT11,GAS2,GNMT,HLA-DQB1,HPD,IDI1,IL22RA1,INSRR,KCNG1,KCNJ13,KCNT1,KLF12,KLKB1,KMO,KSR2,LRP2,LRRC66,MAPK8IP1,MAS1,MCCC1,MDK,MPPED1,MYH6,NRAP,NSDHL,PCLO,PLCB1,PVALB,RALYL,RBFOX1,RNLS,R…	89
Cardiovascular Disease,Organismal Injury and Abnormalities	Occlusion of artery	0.000756		-0.426	AADAT,AI427809,APOM,CA14,CA4,CACNA1E,CACNB4,CBS/CBSL,EGF,F10,F2RL3,Hrg,KL,MAS1,MMP13,MMUT,NOS2,PLA2G5,PROC,PTGER3,QPRT,RBFOX1,SERPINC1,SLC12A1,SLC12A3,SLC5A2,SLC6A4,SLC8A1,SNX29	29
Molecular Transport	Transport of monovalent inorganic cation	0.000763		0.283	ATP4A,Cyp2c23,EGF,KCNG1,KCNJ10,KCNS1,KCNT1,LRRC52,SLC12A1,SLC12A3,SLC34A1,SLC34A3,SLC36A1,SLC8A1,SLC9A3	15
Organismal Functions	Movement of rodents	0.000765			CHRNE,CPLX2,GATM,Gk,KCNJ10,KL,MMUT,PROC,Pzp,SHANK2,SLC6A4,SLITRK1,SLITRK6,STXBP5L	14
Embryonic Development,Nervous System Development and Function,Organ Development,Organismal Development,Tissue Development,Visual System Development and Function	Development of retina	0.00078			BBS1,LRAT,MFRP,NOS2,OLFM3,RHO,RP1,SEMA5B,TTC26	9
Lipid Metabolism,Molecular Transport,Small Molecule Biochemistry	Abnormal quantity of lipid	0.000781			BHMT,CLDN16,KL,LRAT,NOS2,SLC34A1,SLC34A3,SLC51A,STRA6,TRPV5,TTR	11
Amino Acid Metabolism,Small Molecule Biochemistry	Metabolism of serine family amino acid	0.0008			CBS/CBSL,CSAD,DAO,GLYAT,THNSL2	5
Cancer,Endocrine System Disorders,Organismal Injury and Abnormalities,Reproductive System Disease	Gonadal tumor	0.000813			ABAT,ABCA13,ABCA4,ADCY10,ADGRG4,AFM,AKR1A1,AKR1C1/AKR1C2,ALB,ALDH1L2,APOH,AZGP1,BBS1,BDH1,BTLA,CACNA1E,CBS/CBSL,CCDC151,CD74,CFAP65,CFB,CHD5,CIITA,CORIN,CROCC,CTNNA2,CUX2,CYP2A6 (includes others),DCST1,DHTKD1,DMGDH,DNAH11,DNAH17,DNAH2,DNAH3,DNAH7,EGF,ELAVL3,ENOX1,EVC,FAM107A,FBXO10,FGF1,FGFR4,FRMPD3,HLA-DQA1,IL22RA1,INSRR,KIAA0319,KL,LRP2,LRRC52,MAPK8IP1,MCCC1,MEP1B,MMUT,MPPED1,MYRF,NOS2,PAPSS2,P…	84
Neurological Disease,Organismal Injury and Abnormalities	Localization-related epilepsy	0.000827			ABAT,CA14,CA4,CHRNA4,KCNT1,PLCB1,RBFOX1,SLC6A4,SPAG8	9
Molecular Transport	Transmembrane transport of ion	0.000849			ANO4,ATP2B2,ATP4A,CACNA1E,CASR,CHRNA7,KCNG1,KCNJ10,LRRC52,SLC12A1,SLC12A3,SLC34A1,SLC36A1,SLC47A1,SLC8A1,TRPV5	16
Cell Morphology,Cellular Assembly and Organization,Cellular Development,Cellular Growth and Proliferation,Embryonic Development,Nervous System Development and Function,Organ Development,Organ Morphology,Organismal Development,Tissue Development,Tissue Morphology,Visual System Development and Function	Length of photoreceptor outer segments	0.000856			LRAT,RHO,RP1	3
Endocrine System Development and Function,Lipid Metabolism,Small Molecule Biochemistry	Conversion of dihydrotestosterone	0.000856			AKR1C1/AKR1C2,HSD3B1,Hsd3b4 (includes others)	3
Inflammatory Disease,Inflammatory Response,Organismal Injury and Abnormalities,Respiratory Disease	Community acquired pneumonia	0.000856			ALB,CHRNA4,CHRNA7	3
Lipid Metabolism,Molecular Transport,Small Molecule Biochemistry,Vitamin and Mineral Metabolism	Concentration of retinol	0.000864		1.931	ABCA4,LRAT,STRA6,TTR	4
Cardiovascular Disease	Systolic hypertension	0.000864			CA14,CA4,KL,SLC12A3	4
Drug Metabolism,Lipid Metabolism,Molecular Transport,Small Molecule Biochemistry,Vitamin and Mineral Metabolism	Concentration of calcitriol	0.000864		-0.136	KL,SLC34A1,SLC34A3,TRPV5	4
Organismal Functions	Hypoactivity of mice	0.000865			CHRNE,CPLX2,GATM,Gk,KL,MMUT,PROC,Pzp,SLC6A4,SLITRK1,SLITRK6,STXBP5L	12
Hereditary Disorder,Neurological Disease,Organismal Injury and Abnormalities	Familial seizure disorder	0.000877			CA14,CA4,CACNA1E,CACNB4,CASR,CHRNA4,CHRNA7,CUX2,HTR3A,KCNJ10,KCNT1,PLCB1,RBFOX1,SLC6A4,SPAG8	15
Organismal Injury and Abnormalities	Calcinosis	0.000892	Decreased	-2.516	ABCC6,CLDN16,F10,KL,SLC12A1,SLC34A1,SLC34A3,SLC4A1	8
Lipid Metabolism,Molecular Transport,Small Molecule Biochemistry,Vitamin and Mineral Metabolism	Quantity of retinoid	0.000907	Increased	2.184	ABCA4,ALDH8A1,LRAT,STRA6,TTR	5
Cardiovascular Disease,Organismal Injury and Abnormalities	Venoocclusion	0.000907			ALB,F10,HABP2,QPRT,SERPINC1	5
Cell Death and Survival,Organismal Injury and Abnormalities,Renal and Urological Disease	Necrosis of kidney	0.000916		0.445	ALB,ATP2B2,CA4,CALB1,CASR,CFB,EGF,FGF1,FGFR4,Gm5524,KL,KMO,NOS2,PLCB1,PROC,PTGDS,SLC47A1,SLC7A9,SLC8A1,SNCA,STRA6,UNC5C	22
Neurological Disease,Psychological Disorders	Attention deficit hyperactivity disorder	0.000944			ABAT,CHRNA4,CHRNA7,FADS2,HTR3A,SLC6A4,SLITRK1	7
Cancer,Organismal Injury and Abnormalities,Reproductive System Disease	Prostate cancer	0.000976			AADAT,ABCA13,ABCA4,ADCY10,ADGRG4,AFM,ALB,ANO4,ASPN,ASS1,ATP2B2,BDH1,BTLA,CACNA1E,CASR,CATSPERE,CBS/CBSL,CD74,CEACAM1,CELA1,CFAP65,CFB,CHD3,CHD5,CHRNA4,CHRNE,CIITA,CORIN,CPNE4,CROCC,CTNNA2,CTTNBP2,CYP2A6 (includes others),CYP2E1,CYP4A22,CYP51A1,DCST1,DGKG,DHTKD1,DNAH11,DNAH2,DNAH3,DNAH7,DPYD,EAF2,EFCAB2,EGF,ENOX1,F10,FABP7,FGFR4,FOXRED2,GAS2,GCNT1,GGT1,GLYAT,GUCA2B,GZMA,HDHD3,HLA-A,HLA-DQA1,HLF,HS…	144
Developmental Disorder,Neurological Disease,Organismal Injury and Abnormalities	Developmental epilepsy	0.000988			ABAT,CA14,CA4,CACNA1E,CUX2,GATM,HTR3A,KCNT1,PLCB1,SLC6A4	10
Psychological Disorders	Opioid-related disorder	0.00102			ABAT,CA14,CA4,CHRNA4,CHRNA7,HTR3A,SLC6A4	7
Nervous System Development and Function,Visual System Development and Function	Electrophysiology of retinal cone cells	0.00102			ABCA4,CPLX3,RHO,RP1,STRA6	5
Cellular Function and Maintenance	Movement of organelle	0.00104			ADCY10,CCDC151,DNAH11,DNAH7,EGF,KIF27,MYH6,RILP,RSPH9	9
Organismal Injury and Abnormalities,Respiratory Disease	Lung injury	0.00104		-0.7	ALB,APOH,AZGP1,CFB,CHRNA4,CHRNA7,CHRNE,CYP2E1,CYP51A1,F10,HABP2,HLA-DQA1,KMO,NOS2,SERPINC1	15
Lipid Metabolism,Molecular Transport,Small Molecule Biochemistry	Transport of fatty acid	0.0011	Increased	2.386	ABCC6,ALB,FABP7,Slc22a22,SLC27A5,SLC36A1,Slco1a1	7
Organismal Injury and Abnormalities,Renal and Urological Disease	Chronic kidney disease	0.00113			ATP4A,CA14,CA4,CASR,CYP51A1,F10,MAS1,PTGER3,SERPINC1,SLC12A1,SLC12A3,SLC34A1,SLC5A2,SLC6A4,SLC9A3,TTR	16
Organismal Injury and Abnormalities	Disorder of pigmentation	0.00115			AKR1D1,CUX2,CYP51A1,FABP7,FADS2,HAO2,HPD,HSD3B1,PDE6A,PECR	10
Neurological Disease	Essential tremor	0.00115			CA14,CA4,CHRNA4,HTR3A,TENM4	5
Lipid Metabolism,Small Molecule Biochemistry	Modification of prostaglandin h2	0.00116			AKR1A1,CYP2E1,TBXAS1	3
Cardiovascular System Development and Function,Organismal Development,Tissue Morphology	Vasodilation of arteriole	0.00116			CBS/CBSL,CYP2C8,DAO	3
Amino Acid Metabolism,Lipid Metabolism,Small Molecule Biochemistry	Synthesis of GABA	0.00116			ABAT,EGF,PVALB	3
Hematological Disease,Hereditary Disorder,Organismal Injury and Abnormalities	Hereditary thrombophilia	0.00116			HABP2,PROC,SERPINC1	3
Lipid Metabolism,Small Molecule Biochemistry	Synthesis of ketone body	0.00116			BDH1,BDH2,SLC27A5	3
Molecular Transport	Quantity of metal	0.00118		1.358	ATP2B2,CALB1,CASR,CHRNA7,CLTRN,EGF,F2RL3,FGF1,GUCA2B,HLA-A,IL22RA1,KCNJ10,KL,MAS1,NOS2,PLA2G5,PLCB1,PPP1R1B,PROC,PTGER3,RHCG,SLC12A1,SLC12A3,SLC34A1,SLC34A3,SLC8A1,TTR	27
Cancer,Organismal Injury and Abnormalities	Breast or pancreatic cancer	0.00118			ABAT,ABCA13,ABCA4,ADCY10,ADGRG4,AFM,AGXT2,AKR1A1,AKR1C1/AKR1C2,ALB,ALDH1L2,ANO4,APLNR,APOH,ASL,ATP2B2,ATP4A,AZGP1,BBS1,BDH1,BFSP2,BMP15,BTLA,CA14,CACNA1E,CASR,CATSPERE,CBS/CBSL,CCDC151,CD74,CELA1,CFAP65,CFB,CHD3,CHD5,CIITA,CLNK,CNDP1,CORIN,COX7A1,CPNE4,CROCC,CTNNA2,CTTNBP2,CUX2,CYP2A6 (includes others),CYP2C8,CYP2E1,CYP51A1,DAO,DCST1,DEFB119,DGKG,DHTKD1,DMGDH,DNAH11,DNAH17,DNAH2,DNAH3,DNAH7,DPYD,…	190
Amino Acid Metabolism,Small Molecule Biochemistry	Synthesis of L-cysteine	0.00118			CBS/CBSL,GGT1	2
Cell-To-Cell Signaling and Interaction	Dissociation of bladder cancer cell lines	0.00118			EGF,FGF1	2
Amino Acid Metabolism,Small Molecule Biochemistry	Synthesis of creatine	0.00118			GATM,GLYAT	2
Cell Signaling,Molecular Transport,Vitamin and Mineral Metabolism	Renal excretion of Ca2+	0.00118			CASR,PVALB	2
Molecular Transport	Co-transport of phosphate	0.00118			SLC34A1,SLC34A3	2
Dermatological Diseases and Conditions,Inflammatory Disease,Inflammatory Response,Organismal Injury and Abnormalities	Maculopapular rash	0.00118			ADCY10,HLA-A	2
Cardiovascular Disease,Hematological Disease,Organismal Injury and Abnormalities	Recurrent venous thrombosis	0.00118			F10,SERPINC1	2
Infectious Diseases	Cryptococcosis	0.00118			CYP51A1,SLC6A4	2
Small Molecule Biochemistry	Biosynthesis of kynurenic acid	0.00118			AADAT,KMO	2
Cellular Movement	Scattering of bladder cancer cell lines	0.00118			EGF,FGF1	2
Cardiovascular Disease,Organismal Injury and Abnormalities	Fibrosis of cardiac valve	0.00118			KL,SLC6A4	2
Carbohydrate Metabolism,Small Molecule Biochemistry	Catabolism of polyols	0.00118			MIOX,SORD	2
Carbohydrate Metabolism,Nucleic Acid Metabolism,Small Molecule Biochemistry	Metabolism of CMP-sialic acid	0.00118			Cmah,ST8SIA1	2
Small Molecule Biochemistry	Metabolism of indole	0.00118			CYP2A6 (includes others),CYP2E1	2
Amino Acid Metabolism,Small Molecule Biochemistry	Synthesis of homocysteine	0.00118			CBS/CBSL,NOS2	2
Developmental Disorder,Hereditary Disorder,Ophthalmic Disease,Organismal Injury and Abnormalities	Early-onset severe retinal dystrophy	0.00118			ABCA4,LRAT	2
Visual System Development and Function	Light sensitivity of photoreceptors	0.00118			ABCA4,RHO	2
Molecular Transport	Uptake of ammonium	0.00118			RHCG,SLC12A1	2
Cardiovascular Disease,Hematological Disease,Organismal Injury and Abnormalities	Coronary thrombosis	0.00118			ATP4A,F10	2
Amino Acid Metabolism,Post-Translational Modification,Small Molecule Biochemistry	Modification of homocysteine	0.00118			ALB,CBS/CBSL	2
Cell Cycle	Meiotic resumption	0.00118			EGF,PLCB1	2
Neurological Disease,Organismal Injury and Abnormalities,Psychological Disorders	Insomnia	0.00118			ATP4A,CHRNA4,CHRNA7,CHRNE,RHCG,SCFD2,SLC6A4	7
Endocrine System Disorders,Gastrointestinal Disease,Inflammatory Disease,Inflammatory Response,Organismal Injury and Abnormalities	Inflammation of pancreas	0.00121		-1.83	ALB,ATP4A,CASR,CIITA,CYP2E1,HLA-DQB1,NOS2,PBLD,PROC,Pzp,RNLS,SYCN	12
Amino Acid Metabolism,Molecular Transport,Small Molecule Biochemistry	Quantity of homocysteine	0.00122			BHMT,CBS/CBSL,MMUT,NOX4	4
Cardiovascular Disease,Hematological Disease,Organismal Injury and Abnormalities	Venous thromboembolism	0.00122			ALB,F10,HABP2,SERPINC1	4
Cardiovascular Disease,Organismal Injury and Abnormalities,Renal and Urological Disease	Cardiorenal syndrome	0.00122			CA14,CA4,SLC12A1,SLC12A3	4
Hematological System Development and Function	Fibrinolysis	0.00122			APOH,Hrg,KLKB1,SERPINF2	4
Cancer,Organismal Injury and Abnormalities,Respiratory Disease	Lung adenocarcinoma	0.00123			ADCY10,ADGRG4,AFM,ALDH8A1,ANXA13,ASB9,ATP2B2,BAIAP2L2,CACNA1E,CALB1,CATSPERE,CHD5,CHRNA4,CIITA,CLNK,CLTRN,COX7A1,CTNNA2,CTTNBP2,CUX2,CYP2A6 (includes others),CYP4A22,DCST1,DIO1,DNAH2,DNAH3,DNAH7,DOK2,DPYD,DZANK1,EAF2,F13B,FRMPD3,GYS2,HLA-A,HLA-DQA1,HPD,HTR3A,INSC,KIF27,KSR2,KYNU,LRP2,MAPK8IP1,MAS1,MGAT3,MIOX,MMP13,MYH6,OXCT1,PAH,PCLO,PDE6A,PEX5L,PIK3C2G,PLCB1,PTPRT,RALYL,RBFOX1,RNFT2,RPL5,SELENBP…	79
Gastrointestinal Disease,Hepatic System Disease	Cholestasis	0.00123			AKR1D1,ALB,GGT1,MMUT,PAH,SLC10A1,SLC51A,Slco1a1	8
Cell Signaling,Molecular Transport,Vitamin and Mineral Metabolism	Transport of Ca2+	0.00123			ATP2B2,CACNA1E,CACNB4,CALB1,CASR,CHRNA4,CHRNA7,EGF,PPP1R1A,SLC8A1,TRPV5	11
Inflammatory Response,Organismal Injury and Abnormalities	Inflammation of organ	0.00124	Decreased	-3.104	ABAT,ABCA4,ADCY10,AKR1D1,ALB,APOH,ATP4A,BTLA,CA14,CA4,CASR,CBS/CBSL,CD74,CD8A,CEACAM1,CFB,CHRDL2,CHRNA4,CHRNA7,CHRNE,CIITA,CROCC,CYP2E1,CYP51A1,EGF,F10,F2RL3,FADS2,GATM,GNMT,GYS2,GZMA,HLA-A,HLA-DQA1,HLA-DQB1,HLA-DRB5,IDI1,KLKB1,KMO,LRP2,MAS1,MDK,MMP13,MMUT,MYH6,NLRP6,NOS2,NSDHL,PBLD,PROC,PTGDS,PTPRT,Pzp,RNLS,SELENBP1,SERPINC1,SLC10A1,SLC26A1,SLC5A2,SLC6A4,SLC7A9,SLC8A1,SNCA,STRA6,SYCN,Tgtp1/Tgtp2	66
Cellular Function and Maintenance	Organization of cells	0.00126			ATP2B2,CHRNA7,CTTNBP2,EGF,MMP13,MYH6,MYLK3,PCLO,PROK1,SHANK2,SLITRK1,SNCA	12
Organismal Injury and Abnormalities,Respiratory Disease	Acute lung injury	0.00129			ALB,APOH,AZGP1,CHRNA4,CHRNA7,CHRNE,CYP51A1,F10,HABP2,HLA-DQA1,SERPINC1	11
Cancer,Organismal Injury and Abnormalities,Reproductive System Disease	Malignant mixed Mullerian tumor in endometrium	0.00131			CASR,CHD5,CHRNA7,CUX2,DNAH17,DNAH3,DPYD,EGF,ENOX1,F2RL3,FABP7,FGGY,GLYCTK,GYS2,KCNS1,MAS1,MYL6B,NOS2,NSDHL,OSBP2,PCLO,PTPRT,RPH3A,SALL3,SCFD2,SHANK2,SLC27A5,TSPOAP1,ZNF648	29
Neurological Disease,Organismal Injury and Abnormalities,Psychological Disorders	Sleep Disorders	0.00132			ATP4A,CHRNA4,CHRNA7,CHRNE,HLA-DQB1,NOS2,PAH,RHCG,SCFD2,SLC6A4	10
Cancer,Neurological Disease,Organismal Injury and Abnormalities	Gliomatosis cerebri	0.00135			AADAC,ABCA13,ABCA4,ADCY10,AFM,ANO4,ASS1,BBS1,CA4,CACNA1E,CASR,CCDC151,CD8A,CEACAM1,CELA1,CHD3,CHD5,CHRNA4,CHRNE,CLNK,CNDP1,CORIN,COX7A1,CPNE4,CROCC,CSRNP3,CUX2,CYB5RL,CYP2A6 (includes others),CYP2C8,CYP2E1,CYP4A22,CYP4F12,DCST1,DHTKD1,DMGDH,DNAH11,DNAH17,DNAH2,DNAH3,DNAH7,DPP7,DPYD,DZANK1,ELAVL3,ENTPD8,EVC,F10,FADS2,FAM71D,FGGY,FRMPD3,GALNT11,GAS2,GLB1L,GNMT,IL22RA1,KCNG1,KIAA0319,LDHAL6B,LRP2,LR…	101
Amino Acid Metabolism,Small Molecule Biochemistry	Metabolism of acidic amino acid	0.00142			AADAT,ASPA,ASS1,GGT1	4
Amino Acid Metabolism,Molecular Transport,Small Molecule Biochemistry	Transport of neutral amino acid	0.00142			SLC36A1,SLC4A1,SLC6A5,SLC7A9	4
Nutritional Disease,Psychological Disorders	Binge eating disorder	0.00144			CA14,CA4,CHRNA4,HTR3A,SLC6A4	5
Amino Acid Metabolism,Small Molecule Biochemistry	Metabolism of sulfur amino acid	0.00144			BHMT,CBS/CBSL,CSAD,GLYAT,GNMT	5
Hereditary Disorder,Neurological Disease,Organismal Injury and Abnormalities	Familial focal epilepsy	0.00146			CA14,CA4,CHRNA4,KCNT1,PLCB1,RBFOX1,SPAG8	7
Hereditary Disorder,Metabolic Disease,Neurological Disease,Organismal Injury and Abnormalities	Friedreich ataxia	0.00152			CHRNA4,CHRNA7,SLC6A4	3
Endocrine System Development and Function,Small Molecule Biochemistry	Metabolism of thyroid hormone	0.00152			DIO1,IYD,TTR	3
Amino Acid Metabolism,Molecular Transport,Small Molecule Biochemistry	Transport of glycine	0.00152			SLC36A1,SLC4A1,SLC6A5	3
Cell Morphology,Cell-To-Cell Signaling and Interaction,Nervous System Development and Function	Plasticity of synapse	0.00153			AKAP5,ATP2B2,CACNB4,CALB1,CPLX2,CPLX3,PPP1R1B,SNAP91,SNCA,TSPOAP1	10
Cancer,Neurological Disease,Organismal Injury and Abnormalities	Brain cancer	0.00155			AADAC,ABCA13,ABCA4,ADCY10,AFM,ANO4,ASS1,BBS1,CA4,CACNA1E,CALB1,CASR,CCDC151,CD8A,CEACAM1,CELA1,CHD3,CHD5,CHRNA4,CHRNE,CLNK,CNDP1,CORIN,COX7A1,CPNE4,CROCC,CSRNP3,CUX2,CYB5RL,CYP2A6 (includes others),CYP2C8,CYP2E1,CYP4A22,CYP4F12,DCST1,DHTKD1,DMGDH,DNAH11,DNAH17,DNAH2,DNAH3,DNAH7,DPP7,DPYD,DZANK1,ELAVL3,ENTPD8,EVC,F10,FADS2,FAM71D,FGGY,FRMPD3,GALNT11,GAS2,GLB1L,GNMT,IL22RA1,KCNG1,KIAA0319,LDHAL6B,L…	106
Cardiovascular Disease	Hypotension	0.00156		-1.213	CHRNA7,F10,HTR3A,NOS2,PROC,SERPINC1,SLC12A1,SLC9A3	8
Cell Death and Survival	Apoptosis of renal tubule	0.0016		-1	ALB,CA4,CFB,EGF,KL,NOS2	6
Embryonic Development,Nervous System Development and Function,Ophthalmic Disease,Organ Development,Organ Morphology,Organismal Development,Organismal Injury and Abnormalities,Tissue Development,Visual System Development and Function	Abnormal morphology of eye	0.0016			ABCA4,ABCC6,ARSG,ASPA,BFSP2,CBS/CBSL,CPLX3,GGT1,LCTL,LRAT,MAF,NOS2,RHO,RP1,SEMA5B,STRA6,TENM2	17
Organismal Injury and Abnormalities	Extraintestinal functional disorder	0.00161			ABAT,ATP4A,CA14,CA4,CACNB4,CHRNA4,CHRNA7,CHRNE,CNDP1,EGF,F10,FGF1,HLA-DQA1,HLA-DQB1,HTR3A,MMUT,NOS2,PAH,PROC,RHCG,SCFD2,SLC6A4,SLITRK1	23
Cancer,Endocrine System Disorders,Organismal Injury and Abnormalities,Reproductive System Disease	Adenosquamous ovarian carcinoma	0.00164			ABCA4,ADCY10,ADGRG4,AKR1A1,AKR1C1/AKR1C2,BDH1,CACNA1E,CFAP65,CROCC,CUX2,CYP2A6 (includes others),DCST1,DMGDH,DNAH11,DNAH17,ELAVL3,EVC,FBXO10,FGFR4,FRMPD3,IL22RA1,INSRR,LRRC52,MEP1B,MPPED1,NOS2,PCLO,PCSK6,PLCB1,PROC,PTPRT,SHANK2,SLC13A4,SLC22A18,SLITRK1,STAB2,SUN3,SYNE4,TENM2,TLN2,TRPV5,TSPOAP1,ZDHHC19	43
Cellular Compromise,Ophthalmic Disease,Organismal Injury and Abnormalities,Tissue Morphology	Degeneration of photoreceptors	0.00165	Decreased	-2.754	ABCA4,ARSG,CROCC,FGF1,KL,LRAT,RHO,STRA6	8
Small Molecule Biochemistry	Metabolism of aldehyde	0.00166			AGXT2,AKR1A1,CYP2E1,PRODH2	4
Neurological Disease,Organismal Injury and Abnormalities	Motor seizure	0.00166			ABAT,CA14,CA4,CACNA1E,CACNB4,CUX2,HTR3A,KCNT1,PLCB1,SLC6A4,SNAP91	11
Cancer,Organismal Injury and Abnormalities,Reproductive System Disease	Malignant neoplasm of male genital organ	0.0017			AADAT,ABCA13,ABCA4,ADCY10,ADGRG4,AFM,ALB,ANO4,ASPN,ASS1,ATP2B2,BDH1,BTLA,CACNA1E,CASR,CATSPERE,CBS/CBSL,CD74,CEACAM1,CELA1,CFAP65,CFB,CHD3,CHD5,CHRNA4,CHRNE,CIITA,CORIN,CPNE4,CROCC,CTNNA2,CTTNBP2,CYP2A6 (includes others),CYP2E1,CYP4A22,CYP51A1,DCST1,DGKG,DHTKD1,DNAH11,DNAH2,DNAH3,DNAH7,DPYD,EAF2,EFCAB2,EGF,ENOX1,F10,FABP7,FGFR4,FOXRED2,GAS2,GCNT1,GGT1,GLYAT,GUCA2B,GZMA,HDHD3,HLA-A,HLA-DQA1,HLF,HS…	145
Small Molecule Biochemistry	Quantity of creatinine in blood	0.00173		-1.673	ABCC6,MEP1B,NOS2,PROC,SLC12A1,SLC47A1	6
Psychological Disorders	Nicotine dependence	0.00173			CA14,CA4,CHRNA4,CHRNA7,CHRNE,SLC6A4	6
Cardiovascular Disease,Organismal Injury and Abnormalities	Acute heart failure	0.00173			CA14,CA4,F10,SLC12A1,SLC12A3,SLC5A2	6
Neurological Disease,Organismal Injury and Abnormalities	Seizure disorder	0.00177	Decreased	-2.561	ABAT,AKAP5,ANKRD37,CA14,CA4,CACNA1E,CACNB4,CASR,CHRNA4,CHRNA7,CUX2,CYP2C8,ELAVL3,GATM,HLF,HTR3A,KCNJ10,KCNT1,NOS2,PIK3C2G,PLCB1,PPP1R1B,RBFOX1,SLC22A12,SLC22A8,SLC6A4,SNAP91,SPAG8,ST8SIA1	29
Behavior	Spatial learning	0.00177	Increased	2	AKAP5,ARSG,CACNA1E,CALB1,CHRNA7,CPLX2,NLRP6,PLCB1,PPP1R1B,Ptprd,SHANK2,SNCA,TTR	13
Lipid Metabolism,Small Molecule Biochemistry	Metabolism of arachidonic acid	0.00178			Cyp2c23,CYP2C8,CYP4A22,CYP4F12,HLF	5
Organismal Development	Morphology of body cavity	0.00178			AKAP5,ALB,APLNR,ARSG,ATP4A,AZGP1,BHMT,BMP15,BPNT1,CACNB4,CASR,CBS/CBSL,CD8A,CEACAM1,CFB,CIDEB,CIITA,CORIN,COX7A1,CYP2E1,Cyp2j5,CYP51A1,DHTKD1,DNAH11,DOK2,DPP7,EAF2,EGF,FADS2,FGF1,FGFR4,GCNT1,GGT1,GNMT,HLA-DQA1,HLA-DQB1,KCNJ10,KL,LRP2,MAPK8IP1,MAS1,MDK,MGAT3,MMUT,MYH6,MYLK3,NHEJ1,NLRP6,NOS2,NOX4,PCSK6,PLCB1,PPP1R1A,PROC,PTGDS,PTGER3,Ptprd,Pzp,RNLS,SALL3,SELENBP1,SERPINC1,SLC12A1,SLC12A3,SLC4A1,SLC…	74
Molecular Transport	Transport of chloride	0.00179			ANO4,CASR,CLIC3,SLC12A1,SLC12A3,SLC26A1,SLC4A1	7
Cardiovascular Disease,Organismal Injury and Abnormalities	Abnormality of left ventricle	0.00183			CA14,CA4,CASR,F10,KL,MDK,MYH6,MYLK3,NOS2,RNLS,SERPINC1,SLC12A1,SLC12A3,SLC4A1,SLC5A2,SLC8A1	16
Hereditary Disorder,Ophthalmic Disease,Organismal Injury and Abnormalities	Hereditary Eye Disease	0.00184			ABCA4,ARSG,BBS1,CA14,CA4,CFB,FRMD7,HLA-DQA1,KCNJ13,KIZ,LRAT,LRP2,MAF,MFRP,MYRF,NOS2,PCSK6,PDE6A,PLA2G5,PTGER3,RHO,RP1,SLITRK6,STRA6	24
Drug Metabolism	Metabolism of xenobiotic	0.00185			AADAC,CYP2A6 (includes others),CYP2C8,CYP2E1,GGT1,GLYAT,PAPSS2,Slco1a6	8
Cardiovascular Disease,Organismal Injury and Abnormalities	Aortic occlusive disease	0.00191		-1	APOM,CA14,CA4,F10,KL,MAS1,PROC,SLC12A1,SLC12A3,SLC6A4	10
Lipid Metabolism,Molecular Transport,Small Molecule Biochemistry	Quantity of polyunsaturated fatty acids	0.00191		1.564	ABCA4,Cyp2c23,CYP2E1,EGF,FADS2,KLKB1,NOS2,PLA2G5,PTGDS,SNCA	10
Free Radical Scavenging	Formation of reactive oxygen species	0.00191		1.118	ADCY10,CALB1,COX6A2,CYP2A6 (includes others),CYP2E1,NOS2,NOX4	7
Cardiovascular Disease	Resistant hypertension	0.00192			CA14,CA4,SLC12A1,SLC12A3	4
Hematological Disease,Metabolic Disease,Organismal Injury and Abnormalities	Hypophosphatemia	0.00192		-0.784	CASR,KL,SLC34A1,SLC34A3	4
Hematological Disease	Hypomagnesemia	0.00195			CLDN16,EGF,SLC12A3	3
Hereditary Disorder,Neurological Disease,Organismal Injury and Abnormalities,Skeletal and Muscular Disorders	Progressive muscle atrophy	0.00195			CHRNA4,HTR3A,SLC6A4	3
Cardiovascular Disease,Ophthalmic Disease,Organismal Injury and Abnormalities	Retinal vein occlusion	0.00195			F10,QPRT,SERPINC1	3
Protein Synthesis	Metabolism of cellular protein	0.00199			ALB,BMP15,CALB1,MMP13,NAT8,NAT8B,PROC,SERPINC1,SLC34A1,SNCA,SPP2,TTR	12
Nervous System Development and Function	Righting reflex	0.00203	Increased	2	AADAT,ATP2B2,KCNJ10,SALL3,SHANK2,SLC6A5	6
Nervous System Development and Function	Sensory system development	0.00204		0.277	ABCA4,ABCC6,ARSG,ASPA,ATP2B2,BBS1,BFSP2,CBS/CBSL,CPLX3,EGF,EMX1,FABP7,FGF1,GGT1,HMX2,LCTL,LRAT,MAF,MFRP,NOS2,OLFM3,RHO,RP1,SEMA5B,STRA6,TENM2,TTC26	27
Gastrointestinal Disease,Inflammatory Disease	Acute gastroenteritis	0.00218			CHRNA4,CHRNA7,CHRNE,HTR3A,MMP13,NOS2,Tgtp1/Tgtp2	7
Cellular Function and Maintenance	Paired-pulse facilitation	0.00219		-1.432	CALB1,HLA-A,Ptprd,SNAP91,STXBP5L,TSPOAP1	6
Molecular Transport	Increased Levels of Potassium	0.0022	Increased	2	GUCA2B,KCNJ10,RHCG,SLC12A1	4
Small Molecule Biochemistry	Catabolism of alcohol	0.0022			BHMT,DMGDH,MIOX,SORD	4
Cancer,Organismal Injury and Abnormalities	Ductal carcinoma	0.00221			AADAT,ABAT,ABCA13,ADCY10,ADGRG4,AGXT2,ALB,ANO4,APLNR,ATP2B2,ATP4A,AZGP1,BMP15,CA14,CABCOCO1,CACNA1E,CASR,CATSPERE,CELA1,CHD3,CIITA,CLNK,CORIN,CTNNA2,CTTNBP2,CYP2A6 (includes others),CYP2E1,CYP51A1,DEFB119,DGKG,DHTKD1,DNAH11,DNAH17,DNAH2,DNAH3,DNAH7,ENOX1,ENTPD8,EVC,F2RL3,FAM151A,FBXO10,FGFR4,FGGY,GALNT11,GAS2,GGT1,GNMT,GYS2,HLA-A,HLA-DQA1,HLA-DQB1,HLA-DRB5,HPD,HTR3A,IDI1,IL22RA1,INSRR,KCNG1,KCNJ1…	120
Molecular Transport	Transport of divalent cations	0.00222			ATP2B2,CACNA1E,CACNB4,CALB1,CASR,CHRNA4,CHRNA7,EGF,PPP1R1A,SLC30A8,SLC8A1,TRPV5	12
Digestive System Development and Function,Hepatic System Development and Function,Organ Morphology,Organismal Development	Mass of liver	0.00228			BHMT,DPP7,FADS2,FGF1,GNMT,MDK,MGAT3,PTGER3,SELENBP1,STARD4	10
Organismal Injury and Abnormalities,Renal and Urological Disease	Chronic renal failure	0.00229			ATP4A,CASR,CYP51A1,F10,MAS1,SERPINC1,SLC34A1,SLC5A2,SLC6A4,SLC9A3,TTR	11
Cell-To-Cell Signaling and Interaction,Molecular Transport,Small Molecule Biochemistry	Secretion of neurotransmitter	0.00229		0.816	ABAT,ADM2,CASR,CHRNA4,CHRNA7,CPLX2,CPLX3,PTGER3,SNAP91,SNCA,TSPOAP1	11
Cardiovascular Disease,Organismal Injury and Abnormalities,Tissue Morphology	Size of infarct	0.00231			CYP2C8,HLA-A,KLKB1,MDK,NOS2,NOX4,PLA2G5,PPP1R1A,PROC,PTGDS,RNLS,SLC16A7	12
Respiratory Disease	Sleep disordered breathing	0.00231			ATP4A,CA14,CA4,HTR3A,NOS2,SLC12A1,SLC12A3,SLC6A4	8
Drug Metabolism,Molecular Transport,Small Molecule Biochemistry	Uptake of ibuprofen	0.00233			SLC22A7,SLC22A8	2
Cardiovascular Disease,Ophthalmic Disease,Organismal Injury and Abnormalities	Retinal artery occlusion	0.00233			F10,SERPINC1	2
Small Molecule Biochemistry	Quantity of kynurenic acid	0.00233			AADAT,KMO	2
Neurological Disease,Organismal Injury and Abnormalities	Demyelination of corpus callosum	0.00233			ASPA,MYRF	2
Cardiovascular Disease,Hematological Disease,Organismal Injury and Abnormalities	Symptomatic venous thromboembolism	0.00233			F10,SERPINC1	2
Hereditary Disorder,Organismal Injury and Abnormalities,Renal and Urological Disease	Familial kidney stones	0.00233			SLC26A1,SLC34A1	2
Cardiovascular Disease,Hematological Disease,Organismal Injury and Abnormalities,Renal and Urological Disease	Renal vein thrombosis	0.00233			F10,SERPINC1	2
Cardiovascular Disease,Organismal Injury and Abnormalities,Skeletal and Muscular Disorders	Non-valvular atrial fibrillation	0.00233			F10,SERPINC1	2
Amino Acid Metabolism,Small Molecule Biochemistry	Catabolism of L-proline	0.00233			DAO,PRODH2	2
Gastrointestinal Disease,Organismal Injury and Abnormalities	Atrophy of intestinal mucosa	0.00233			KL,SLC34A1	2
Metabolic Disease,Organismal Injury and Abnormalities,Renal and Urological Disease	Macroalbuminuria	0.00233			PTGDS,SLC5A2	2
Cellular Development	Transdifferentiation of pancreatic cancer cell lines	0.00233			AZGP1,EGF	2
Connective Tissue Disorders,Organismal Injury and Abnormalities	Pseudoxanthoma elasticum	0.00233			ABCC6,XYLT1	2
Carbohydrate Metabolism,Molecular Transport,Small Molecule Biochemistry	Excretion of D-glucose	0.00233			AZGP1,SLC5A2	2
Drug Metabolism,Molecular Transport,Small Molecule Biochemistry	Uptake of ketoprofen	0.00233			SLC22A7,SLC22A8	2
Lipid Metabolism,Small Molecule Biochemistry	Catabolism of ketone body	0.00233			BDH1,OXCT1	2
Cardiovascular Disease,Hematological Disease,Organismal Injury and Abnormalities	Acute deep vein thrombosis	0.00233			F10,SERPINC1	2
Connective Tissue Disorders,Organismal Injury and Abnormalities,Skeletal and Muscular Disorders	Osteopenia of vertebrae	0.00233			AKR1A1,GGT1	2
Cancer,Gastrointestinal Disease,Organismal Injury and Abnormalities	Esophageal adenocarcinoma	0.00235			ASL,BHMT,CACNA1E,CFAP65,CHD5,CHRNA7,CIITA,CLDN16,CORIN,CUX2,Cyp2c23,DNAH3,DPYD,FADS2,HLA-DQA1,LRP2,MFRP,PAH,PCLO,PTPRT,SALL3,STXBP5L,TENM4,UNC5C	24
Cardiovascular Disease,Cardiovascular System Development and Function,Organ Morphology,Organismal Development,Organismal Injury and Abnormalities	Ventricular hypertrophy	0.00238			CASR,KL,MDK,MYLK3,NOS2,PLCB1,RNLS,SLC5A2,SLC6A4,SLC8A1	10
Molecular Transport	Uptake of anion	0.00239			KL,SLC34A1,SLC34A3,SLC9A3,Slco1a1	5
Developmental Disorder,Hereditary Disorder,Ophthalmic Disease,Organismal Injury and Abnormalities	Autosomal recessive Leber congenital amaurosis	0.00239			ABCA4,KCNJ13,LRAT,PDE6A,RP1	5
Molecular Transport	Transport of sulfate	0.00245			SLC13A4,SLC26A1,SLC4A1	3
Neurological Disease,Organismal Injury and Abnormalities	Primary lateral sclerosis	0.00245			CHRNA4,HTR3A,SLC6A4	3
Hematological System Development and Function	Osmolality of blood	0.00245			NOS2,SLC12A1,SLC4A1	3
Cardiovascular Disease,Organismal Injury and Abnormalities,Skeletal and Muscular Disorders	Ischemic cardiomyopathy	0.00247			CACNB4,CIITA,F10,HLA-DQA1,PPP1R1A,SERPINC1,STRA6	7
Protein Synthesis	Quantity of enzyme	0.00248	Decreased	-2.401	ALB,BHMT,BPNT1,DHTKD1,GNMT,MDK,NOS2,SLC26A1,SLC34A1	9
Molecular Transport	Transport of phosphate	0.00251			FGFR4,KL,SLC34A1,SLC34A3	4
Neurological Disease,Organismal Injury and Abnormalities	Demyelination of brain	0.00251			ALB,ASPA,MYRF,SLC10A1	4
Organismal Injury and Abnormalities	Ascites	0.00255			ALB,CA14,CA4,DPYD,SLC12A1,SLC12A3	6
Cell Death and Survival,Organismal Injury and Abnormalities,Renal and Urological Disease	Apoptosis of kidney cells	0.00257		-0.97	ALB,CA4,CFB,EGF,Gm5524,KL,KMO,PROC	8
Lipid Metabolism,Small Molecule Biochemistry,Vitamin and Mineral Metabolism	Synthesis of sterol	0.00257		1.655	ASPA,CYP51A1,FGF1,IDI1,NSDHL,PEX5L,ST8SIA1,STARD4	8
Neurological Disease,Organismal Injury and Abnormalities,Psychological Disorders	Dementia	0.00258			ABAT,AFM,AKAP5,ALB,CA14,CA4,CACNB4,CALB1,CBS/CBSL,CD74,CFB,CHRNA4,CHRNA7,CHRNE,CIITA,HLA-DQA1,HTR3A,LRAT,MAPK8IP1,MMUT,MT-TM,NAT8,NAT8B,NOS2,PTGDS,SELENBP1,SERPINC1,SLC12A3,SLC6A4,SNAP91,SNCA,TTR	32
Cell Morphology,Embryonic Development,Nervous System Development and Function,Organ Development,Organ Morphology,Organismal Development,Tissue Development,Visual System Development and Function	Morphology of eye cells	0.00259			ABCA4,ARSG,BFSP2,CBS/CBSL,CPLX3,LRAT,RHO,RP1,SEMA5B,STRA6	10
Hereditary Disorder,Ophthalmic Disease,Organismal Injury and Abnormalities	Autosomal recessive retinal degeneration	0.0026			ABCA4,ARSG,KCNJ13,KIZ,LRAT,MFRP,PDE6A,RHO,RP1	9
Organismal Injury and Abnormalities,Renal and Urological Disease	Proximal tubular toxicity	0.00262			ALB,CYP2A6 (includes others),CYP2E1,PECR,SLC16A7,SLC27A5,Slco1a1	7
Cell Death and Survival,Organismal Injury and Abnormalities,Renal and Urological Disease	Cell death of kidney cells	0.00263		0.585	ALB,ATP2B2,CA4,CALB1,CASR,CFB,EGF,FGF1,FGFR4,Gm5524,KL,KMO,NOS2,PLCB1,PROC,PTGDS,SLC47A1,SNCA,STRA6,UNC5C	20
Organismal Injury and Abnormalities,Reproductive System Disease	Asthenozoospermia	0.00271	Decreased	-2.395	ADCY10,CHD5,CHRNA7,DNAH11,DNAH17,OSBP2,Smcp,ZPBP	8
Nervous System Development and Function,Neurological Disease	Abnormal morphology of nervous system	0.00272			AADAT,ABCA4,ARSG,ASPA,ATP2B2,CALB1,CBS/CBSL,CHRNA4,CHRNA7,CHRNE,CTNNA2,CUX2,DHTKD1,EMX1,FGF1,HMX2,KCNJ10,LRP2,MAPK8IP1,MDK,MMUT,NOS2,PCSK6,PLCB1,PRSS12,Ptprd,PVALB,RHO,RP1,SALL3,SEMA5B,SHANK2,SLC6A4,SLITRK6,SNAP91,SNCA,SOSTDC1,STRA6,TENM2,TTR	40
Respiratory Disease	Lower respiratory tract disorder	0.00273		-0.108	ATP4A,CA14,CA4,CD8A,CHRNA4,CHRNA7,CHRNE,CLTRN,CYP2A6 (includes others),CYP2E1,CYP51A1,FGFR4,HLA-DQA1,KL,LRP2,NOS2,OXCT1,PLA2G5,PROC,Ptprd,SLC34A1,SLC6A4,TTR	23
Cardiovascular Disease,Organismal Injury and Abnormalities	Formation of blood clot	0.00274		-0.277	APOH,F10,KL,NOS2,PTGER3,SERPINC1	6
Neurological Disease	Neurological signs	0.00275		1.192	AFM,APLNR,ATP2B2,CALB1,CHD3,CHRNA4,CHRNA7,CHRNE,CIITA,CPLX2,CYP51A1,ETNPPL,FABP7,FAM107A,FGFR4,HLA-DQA1,HTR3A,KCNJ10,KL,NOX4,PLCB1,PPP1R1A,PPP1R1B,PVALB,QPRT,RBFOX1,RHO,RPH3A,SERPINF2,SLC6A4,SNCA,SPOCK3,ST8SIA1,STARD4,TTR	35
Lipid Metabolism,Molecular Transport,Small Molecule Biochemistry	Concentration of eicosanoid	0.00285		1.087	ABCA4,Cyp2c23,CYP2E1,EGF,FADS2,KLKB1,NOS2,PLA2G5,PTGDS	9
Developmental Disorder,Neurological Disease,Psychological Disorders	Aphasia	0.00285			CA14,CA4,CHRNA4,HTR3A	4
Cardiovascular Disease,Organismal Injury and Abnormalities	Disorder of coronary artery	0.00287			AADAT,ATP4A,CA14,CA4,CACNA1E,CACNB4,F10,NOS2,PROC,PTGER3,QPRT,RBFOX1,SERPINC1,SLC12A3,SLC5A2,SLC6A4,SLC8A1,SNX29	18
Gastrointestinal Disease	Gastroesophageal reflux	0.00288			ATP4A,BDH1,DPP7,HTR3A,SLC6A4	5
Amino Acid Metabolism,Small Molecule Biochemistry	Synthesis of L-amino acid	0.00288			BHMT,CBS/CBSL,GGT1,NOS2,PAH	5
Cardiovascular Disease,Organismal Injury and Abnormalities,Respiratory Disease	Pulmonary vascular disease	0.00288		1.067	APOM,CA14,CA4,CHRNA4,CHRNA7,CHRNE,F2RL3,HLA-DQA1,NOS2,NOX4,SLC6A4	11
Behavior,Digestive System Development and Function	Feeding	0.00294		-0.57	ADM2,ASL,CEACAM1,CIDEB,FADS2,GATM,Gk,MMUT,MRAP2,NOS2,PROC,PTGER3,Ptprd,SALL3,SLC27A5,SLC34A1,SLC6A14,STRA6	18
Cardiovascular Disease,Hematological Disease,Organismal Injury and Abnormalities	Thrombosis of vein	0.00294			ALB,F10,F13B,HABP2,PTGER3,SERPINC1	6
Cell Death and Survival	Apoptosis of kidney	0.00298		-1.254	ALB,CA4,CFB,EGF,Gm5524,KL,KMO,NOS2,PROC	9
Neurological Disease	Catalepsy	0.00301			CHRNA4,PPP1R1B,SNCA	3
Gastrointestinal Disease	Abnormal absorption of food	0.00301			MRAP2,SLC34A3,TREH	3
