# Supplementary material for: Istradefylline protects from cisplatin-induced nephrotoxicity and peripheral neuropathy while preserving cisplatin antitumor effects
Source: J Clin Invest. 2022 Nov 15;132(22):e152924. doi: 10.1172/JCI152924 (PMC9663157; doi:10.1172/JCI152924)
Supplement: Supplemental table 4 [file jci-132-152924-s130.xls]

## Sheet: Sheet0
Toxicological functions affected by KW6002/cisplatin treatment.
Categories	Diseases or Functions Annotation	p-value	Predicted Activation State	Activation z-score	Molecules	# Molecules
Liver Hyperplasia/Hyperproliferation	Liver carcinoma	1.6e-07		-1	AADAC,ABAT,ABCA13,ABCA4,ABCC6,ADCY10,ADGRG4,AGXT2,AKR1C1/AKR1C2,AKR1D1,ALB,ALDH1L2,ALDH8A1,ANO4,ARMH4,ARSG,ASB13,ASB9,ASPN,ASS1,ATP2B2,ATP4A,AVEN,B3GAT2,BDH1,BDH2,BHMT,BMP15,BPNT1,C1QTNF3,CA4,CABCOCO1,CACNA1E,CACNB4,CALB1,CASR,CD8A,CEACAM1,CFAP65,CFB,CHD3,CHD5,CHRNA4,CNDP1,CORIN,CPLX3,CROCC,CSRNP3,CTNNA2,CTTNBP2,CUX2,CYP2A6 (includes others),CYP2C8,CYP4A22,CYP4F12,CYP51A1,DCST1,DHTKD1,DNAH11,DNAH…	189
Liver Hyperplasia/Hyperproliferation	Liver cancer	7.21e-07		-1	AADAC,ABAT,ABCA13,ABCA4,ABCC6,ADCY10,ADGRG4,AGXT2,AKR1C1/AKR1C2,AKR1D1,ALB,ALDH1L2,ALDH8A1,ANO4,ARMH4,ARSG,ASB13,ASB9,ASPN,ASS1,ATP2B2,ATP4A,AVEN,B3GAT2,BDH1,BDH2,BHMT,BMP15,BPNT1,C1QTNF3,CA4,CABCOCO1,CACNA1E,CACNB4,CALB1,CASR,CD8A,CEACAM1,CFAP65,CFB,CHD3,CHD5,CHRNA4,CNDP1,CORIN,CPLX3,CROCC,CSRNP3,CTNNA2,CTTNBP2,CUX2,CYP2A6 (includes others),CYP2C8,CYP4A22,CYP4F12,CYP51A1,DCST1,DHTKD1,DNAH11,DNAH…	191
Renal Damage	Damage of kidney	1.08e-06		0.155	ABAT,AKR1A1,ALB,ATP4A,CA4,CFB,CHRNA7,CYP2C8,GGT1,KL,MBL2,MDK,MEP1B,MMUT,NOS2,PROC,SLC12A1,SLC8A1,SLC9A3	19
Liver Hyperplasia/Hyperproliferation	Liver tumor	1.96e-06		-0.695	AADAC,ABAT,ABCA13,ABCA4,ABCC6,ADCY10,ADGRG4,AGXT2,AKR1C1/AKR1C2,AKR1D1,ALB,ALDH1L2,ALDH8A1,ANO4,ARMH4,ARSG,ASB13,ASB9,ASPN,ASS1,ATP2B2,ATP4A,AVEN,B3GAT2,BDH1,BDH2,BHMT,BMP15,BPNT1,C1QTNF3,CA4,CABCOCO1,CACNA1E,CACNB4,CALB1,CASR,CD8A,CEACAM1,CFAP65,CFB,CHD3,CHD5,CHRNA4,CHRNA7,CNDP1,CORIN,CPLX3,CPNE4,CROCC,CSRNP3,CTNNA2,CTTNBP2,CUX2,CYP2A6 (includes others),CYP2C8,CYP4A22,CYP4F12,CYP51A1,DCST1,DGKG,…	213
Cardiac Pulmonary Embolism	Pulmonary embolism	1.01e-05			F10,F2RL3,PROC,PTGER3,SERPINC1,SLC12A1	6
Kidney Failure	Failure of kidney	1.03e-05		-1.925	ABAT,ALB,ATP4A,CASR,CFB,CHRNA4,CHRNA7,CHRNE,CYP51A1,F10,MAS1,MDK,PTGDS,SERPINC1,SLC12A1,SLC34A1,SLC5A2,SLC6A4,SLC9A3,TTR	20
Renal Damage	Injury of kidney	4.04e-05		0.388	ABAT,AKR1A1,ALB,ATP4A,CA4,CFB,CYP2C8,GGT1,MBL2,MEP1B,NOS2,PROC,SLC12A1,SLC9A3	14
Renal Necrosis/Cell Death	Necrosis of renal tubule	0.000137		-0.816	ALB,CA4,CFB,EGF,KL,NOS2,SLC7A9,SLC8A1	8
Heart Failure	Cardiac death	0.000165			ATP4A,CA14,CA4,F10,SERPINC1,SLC12A1,SLC12A3,SLC5A2	8
Heart Failure	Chronic heart failure	0.000259			CA14,CA4,SLC12A1,SLC12A3,SLC5A2,SLC6A4	6
Cardiac Fibrosis	Fibrosis of cardiac valve	0.00118			KL,SLC6A4	2
Heart Failure	Cardiorenal syndrome	0.00122			CA14,CA4,SLC12A1,SLC12A3	4
Liver Cholestasis	Cholestasis	0.00123			AKR1D1,ALB,GGT1,MMUT,PAH,SLC10A1,SLC51A,Slco1a1	8
Increased Levels of Creatinine	Increased Levels of Creatinine	0.00135	Increased	2.449	CFB,GATM,KCNJ10,KL,MEP1B,SLC4A1	6
Renal Necrosis/Cell Death	Apoptosis of renal tubule	0.0016		-1	ALB,CA4,CFB,EGF,KL,NOS2	6
Heart Failure	Acute heart failure	0.00173			CA14,CA4,F10,SLC12A1,SLC12A3,SLC5A2	6
Increased Levels of Potassium	Increased Levels of Potassium	0.0022	Increased	2	GUCA2B,KCNJ10,RHCG,SLC12A1	4
Kidney Failure	Chronic renal failure	0.00229			ATP4A,CASR,CYP51A1,F10,MAS1,SERPINC1,SLC34A1,SLC5A2,SLC6A4,SLC9A3,TTR	11
Cardiac Arrythmia	Non-valvular atrial fibrillation	0.00233			F10,SERPINC1	2
Cardiac Enlargement	Ventricular hypertrophy	0.00238			CASR,KL,MDK,MYLK3,NOS2,PLCB1,RNLS,SLC5A2,SLC6A4,SLC8A1	10
Renal Necrosis/Cell Death	Apoptosis of kidney cells	0.00257		-0.97	ALB,CA4,CFB,EGF,Gm5524,KL,KMO,PROC	8
Renal Damage,Renal Tubule Injury	Proximal tubular toxicity	0.00262			ALB,CYP2A6 (includes others),CYP2E1,PECR,SLC16A7,SLC27A5,Slco1a1	7
Renal Necrosis/Cell Death	Cell death of kidney cells	0.00263		0.585	ALB,ATP2B2,CA4,CALB1,CASR,CFB,EGF,FGF1,FGFR4,Gm5524,KL,KMO,NOS2,PLCB1,PROC,PTGDS,SLC47A1,SNCA,STRA6,UNC5C	20
Cardiac Arteriopathy	Disorder of coronary artery	0.00287			AADAT,ATP4A,CA14,CA4,CACNA1E,CACNB4,F10,NOS2,PROC,PTGER3,QPRT,RBFOX1,SERPINC1,SLC12A3,SLC5A2,SLC6A4,SLC8A1,SNX29	18
Renal Necrosis/Cell Death	Apoptosis of tubular cells	0.00315			ALB,CA4,CFB,EGF,KL	5
Renal Damage	Acute kidney injury	0.00333			ABAT,AKR1A1,ALB,ATP4A,GGT1,SLC12A1,SLC9A3	7
Cardiac Infarction	Myocardial infarction	0.00491			ATP4A,CA14,CA4,CYP2C8,F10,NOS2,PLA2G5,PTGER3,RNLS,SERPINC1,SERPINF2,SLC12A1,SLC12A3,SLC5A2	14
Cardiac Congestive Cardiac Failure,Heart Failure	Congestive heart failure	0.00498			ATP4A,CA14,CA4,MYLK3,NOS2,SLC12A1,SLC12A3,SLC6A4,STAB2	9
Decreased Levels of Albumin	Decreased Levels of Albumin	0.00504			ALB,EGF,KL,LRP2	4
Heart Failure	Failure of heart	0.00516		-1.982	ATP4A,CA14,CA4,CACNB4,CYP51A1,F10,MYLK3,NOS2,PROK1,SERPINC1,SLC12A1,SLC12A3,SLC5A2,SLC6A4,SLC8A1,STAB2	16
Kidney Failure	End stage renal disease	0.00539			ATP4A,CASR,F10,MAS1,SERPINC1,SLC5A2,SLC6A4,SLC9A3,TTR	9
Renal Damage	Reperfusion injury of kidney	0.00558		1.732	CFB,MBL2,MEP1B,NOS2	4
Cardiac Dysfunction	Right ventricular dysfunction	0.00566			F10,SERPINC1	2
Renal Regeneration	Regeneration of kidney	0.00566			EGF,KL	2
Renal Proliferation	Cell proliferation of kidney cell lines	0.00598		-1.324	CEACAM1,EGF,FGF1,FGFR4,MAS1,OSBP2,PTGER3,SLC36A1,SPOCK3,TTR,UNC5C	11
Cardiac Dysfunction,Cardiac Enlargement	Hypertrophy of left ventricle	0.00694			CASR,MDK,MYLK3,NOS2,RNLS,SLC5A2,SLC8A1	7
Cardiac Enlargement	Enlargement of heart ventricle	0.00701			CASR,KL,MDK,MYLK3,NOS2,PLCB1,RNLS,SLC4A1,SLC5A2,SLC6A4,SLC8A1	11
Pulmonary Hypertension	Pulmonary Hypertension	0.0076			CA14,CA4,CHRNA4,CHRNA7,CHRNE,HLA-DQA1,NOS2,NOX4,SLC6A4	9
Cardiac Dysfunction	Ventricular dysfunction	0.00868			CASR,F10,KL,MDK,MYH6,MYLK3,NOS2,RNLS,SERPINC1,SLC4A1,SLC5A2,SLC8A1	12
Cardiac Dysfunction	Dysfunction of heart	0.0104			CASR,F10,KL,MDK,MYH6,MYLK3,NOS2,NOX4,RNLS,SERPINC1,SLC4A1,SLC5A2,SLC8A1	13
Glomerular Injury,Renal Thrombosis	Thrombosis of renal glomerulus	0.0131			CFB,NOS2	2
Cardiac Infarction	Early stage myocardial infarction	0.0131			F10,SERPINC1	2
Cardiac Arteriopathy	Coronary artery disease	0.0146			AADAT,CACNA1E,CACNB4,F10,NOS2,PROC,QPRT,RBFOX1,SERPINC1,SLC5A2,SLC8A1,SNX29	12
Renal Inflammation,Renal Nephritis	Interstitial nephritis	0.0146			ALB,MMUT,SLC7A9	3
Liver Steatosis	Hepatic steatosis	0.015		-1.773	ATP4A,BHMT,CBS/CBSL,CIDEB,CYP2E1,DPP7,FGF1,FGFR4,GATM,Gk,GNMT,HLA-DQA1,MMUT,MRAP2,Pzp,SLC27A5,SLC5A2	17
Cardiac Dysfunction	Left ventricular dysfunction	0.0159			CASR,F10,KL,MDK,MYH6,MYLK3,NOS2,RNLS,SLC4A1,SLC5A2,SLC8A1	11
Renal Inflammation,Renal Nephritis	Nephrotoxic nephritis	0.0161			CD8A,HLA-DQB1	2
Congenital Heart Anomaly	Hypoplastic left heart syndrome	0.0161			SLC22A12,SLC22A8	2
Renal Damage,Renal Tubule Injury	Damage of renal tubule	0.0164			CFB,CHRNA7,KL,MDK	4
Renal Necrosis/Cell Death	Apoptosis of kidney cell lines	0.0185		1.27	ATP2B2,CA4,CALB1,CASR,EGF,FGF1,FGFR4,NOS2,PTGDS,SNCA,STRA6,UNC5C	12
Renal Dilation	Dilation of renal tubule	0.0194			EGF,KL	2
Increased Levels of Blood Urea Nitrogen	Increased Levels of Blood Urea Nitrogen	0.0197			CFB,CYP2E1,MEP1B	3
Glomerular Injury,Renal Inflammation,Renal Nephritis	Membranous glomerulonephritis	0.0197			ALB,LRP2,PTGDS	3
Cardiac Enlargement	Hypertrophy of cardiac anterior wall	0.02			MYH6	1
Glomerular Injury	Fanconi renotubular syndrome type 2	0.02			SLC34A1	1
Cardiac Arrythmia	Sick sinus syndrome type 3	0.02			MYH6	1
Cardiac Fibrosis	Fibrosis of valve leaflet	0.02			SLC6A4	1
Renal Inflammation,Renal Nephritis	Idiopathic interstitial nephritis	0.02			ALB	1
Cardiac Dysfunction	Left ventricular thrombosis	0.02			F10	1
Kidney Failure	Delay in renal failure	0.02			CFB	1
Renal Degeneration	Nephrocalcinosis of renal medulla	0.02			CLDN16	1
Congenital Heart Anomaly	Atrial septal defect type 3	0.02			MYH6	1
Cardiac Dilation,Cardiac Enlargement	Dilated cardiomyopathy type 1EE	0.02			MYH6	1
Cardiac Dysfunction,Cardiac Fibrosis	Fibrosis of aortic valve	0.02			KL	1
Congenital Heart Anomaly	Vertebral, cardiac, renal, and limb defects syndrome 2	0.02			KYNU	1
Glomerular Injury,Renal Damage	Lesioning of renal glomerulus	0.02			CHRNA7	1
Liver Proliferation	Outgrowth of hepatocytes	0.02			EGF	1
Cardiac Arrythmia	Persistent atrial fibrillation	0.0216			F10,SERPINC1,SLC8A1	3
Cardiac Enlargement	Enlargement of heart	0.0221			AKAP5,APLNR,CACNB4,CASR,CIITA,CORIN,COX7A1,EAF2,HLA-DQA1,KL,MDK,MYH6,MYLK3,NOS2,NOX4,PLCB1,PPP1R1A,PROC,PTGDS,RNLS,SLC4A1,SLC5A2,SLC6A4,SLC8A1,STAB2,XYLT1	26
Cardiac Infarction	Acute ST-elevation myocardial infarction	0.023			F10,SERPINC1	2
Cardiac Stenosis	Non-rheumatic aortic stenosis	0.023			F10,SERPINC1	2
Glomerular Injury,Renal Fibrosis	Fibrosis of renal glomerulus	0.023			MAS1,STAB2	2
Cardiac Pulmonary Embolism	Acute pulmonary embolism	0.023			F10,SERPINC1	2
Cardiac Enlargement	Enlargement of left ventricle	0.0233			CASR,MDK,MYLK3,NOS2,RNLS,SLC4A1,SLC5A2,SLC8A1	8
Glomerular Injury,Renal Damage	Damage of renal glomerulus	0.0235			CHRNA7,CYP2C8,PROC	3
Cardiac Thrombosis	Thrombosis of heart	0.0268			F10,SERPINC1	2
Cardiac Enlargement	Right ventricular hypertrophy	0.0277			KL,MYLK3,SLC6A4	3
Nephrosis	Nephrosis	0.0304			ABAT,ALB,CA14,CA4,LRP2,SLC12A1,SLC12A3	7
Liver Damage	Damage of hepatocytes	0.0309			BPNT1,PAPSS2	2
Liver Cholestasis	Progressive familial intrahepatic cholestasis type 1	0.0336			AKR1D1,MMUT,PAH,SLC10A1	4
Cardiac Dilation	Dilation of heart ventricle	0.0347			MYH6,NOS2,SERPINF2	3
Increased Levels of Creatinine	Increased clearance of creatinine	0.0352			KL,SLC4A1	2
Renal Damage	Ischemic acute kidney injury	0.0352			AKR1A1,SLC9A3	2
Renal Damage,Renal Tubule Injury	Damage of tubulointerstitium	0.0352			CHRNA7,MDK	2
Renal Necrosis/Cell Death	Cell death of kidney cell lines	0.0365		1.097	ATP2B2,CA4,CALB1,CASR,EGF,FGF1,FGFR4,NOS2,PLCB1,PTGDS,SLC47A1,SNCA,STRA6,UNC5C	14
Increased Levels of ALT	Increased Levels of ALT	0.0373			CYP2E1,F2RL3,NOS2	3
Cardiac Dilation	Dilation of right ventricle	0.0396			SERPINF2	1
Glomerular Injury,Renal Inflammation,Renal Nephritis	Passive Heymann nephritis	0.0396			LRP2	1
Liver Cholestasis,Liver Inflammation/Hepatitis	Cholestatic alcoholic hepatitis	0.0396			SLC10A1	1
Renal Regeneration	Regeneration of tubular cells	0.0396			EGF	1
Cardiac Thrombosis	Left atrial appendage thrombosis	0.0396			F10	1
Renal Hydronephrosis	Progressive hydronephrosis	0.0396			SLC12A1	1
Liver Hyperplasia/Hyperproliferation	Nodular hyperplasia of liver	0.0396			SERPINC1	1
Cardiac Pulmonary Embolism	Recurrent pulmonary embolism	0.0396			F10	1
Cardiac Enlargement	Hypertrophy of heart	0.0447			AKAP5,APLNR,CASR,CORIN,KL,MDK,MYH6,MYLK3,NOS2,NOX4,PLCB1,RNLS,SLC4A1,SLC5A2,SLC6A4,SLC8A1	16
Hepatocellular carcinoma,Liver Hyperplasia/Hyperproliferation	Hepatocellular carcinoma	0.0465		-1	ABAT,ABCA13,ADGRG4,AGXT2,AKR1C1/AKR1C2,AKR1D1,ALB,ALDH1L2,ALDH8A1,ASS1,ATP2B2,B3GAT2,BHMT,C1QTNF3,CACNA1E,CASR,CEACAM1,CNDP1,CYP4A22,DNAH17,DNAH2,DNAH7,DPYD,EAF2,F10,FGFR4,FRMD7,GGT1,GNMT,HLA-DQA1,HPD,KMO,MDK,MYH6,NLRP6,NOS2,PCLO,PIK3C2G,PPP1R16B,PROZ,RHCG,RNFT2,SERPINC1,SLC10A1,SLC22A18,SLC4A1,SPAG8,STAB2,STXBP5L,TGM7,TTC26,ZDHHC19	52
Cardiac Infarction	Non-ST elevation myocardial infarction	0.0493			F10,SERPINC1	2
Cardiac Arrythmia	Arrhythmia	0.0534			CACNA1E,CACNB4,F10,HLA-DQA1,MYH6,NOX4,PROC,SERPINC1,SLC35F1,SLC6A4,SLC8A1,TTR	12
Renal Enlargement	Nephromegaly	0.0537			FADS2,KL,NOX4,STAB2	4
Glomerular Injury,Renal Inflammation,Renal Nephritis	Autoimmune glomerulonephritis	0.056			ALB,LRP2,NOS2,PTGDS	4
Cardiac Arrythmia	Cardiac fibrillation	0.0568			CACNB4,F10,HLA-DQA1,MYH6,SERPINC1,SLC35F1,SLC6A4,SLC8A1	8
Liver Cholestasis	Secretion of taurocholic acid	0.0587			SLC10A1	1
Cardiac Dysfunction,Heart Failure	Chronic systolic heart failure	0.0587			SLC5A2	1
Glomerular Injury,Renal Inflammation,Renal Nephritis	Primary focal segmental glomerulosclerosis	0.0587			ABAT	1
Renal Necrosis/Cell Death	Quantity of apoptotic kidney cell lines	0.0587			STRA6	1
Cardiac Arteriopathy	Multi vessel coronary artery disease	0.0587			F10	1
Decreased Levels of Potassium	Increased uptake of K+	0.0587			KCNJ10	1
Glomerular Injury	C3 glomerulopathy	0.0587			CFB	1
Cardiac Dilation,Cardiac Enlargement	Dilated cardiomyopathy	0.0626			APLNR,CACNB4,CIITA,COX7A1,HLA-DQA1,MYH6,NOX4,PPP1R1A,PTGDS,SLC4A1,SLC6A4,SLC8A1,STAB2,XYLT1	14
Renal Atrophy	Atrophy of renal tubule	0.0651			EGF,KL	2
Liver Fibrosis	Fibrosis of liver	0.0665	Decreased	-2	ALB,CBS/CBSL,CD74,FGF1,HLA-DQA1,HLA-DQB1,MMP13,NOS2,PAH,PROC,SERPINC1,SLC51A,STAB2	13
Liver Inflammation/Hepatitis	Inflammation of liver	0.0696	Decreased	-2.63	ALB,BTLA,CBS/CBSL,CYP2E1,F2RL3,GNMT,HLA-A,HLA-DQA1,MMUT,NOS2,PROC,Pzp,SLC10A1,SLC5A2,SLC6A4	15
Liver Inflammation/Hepatitis	Chronic autoimmune hepatitis	0.0707			NOS2,SLC10A1	2
Liver Inflammation/Hepatitis,Liver Steatosis	Nonalcoholic steatohepatitis	0.0708			CYP2E1,HLA-DQA1,SLC5A2	3
Liver Inflammation/Hepatitis,Liver Steatosis	Steatohepatitis	0.0709			CYP2E1,GNMT,HLA-DQA1,SLC5A2	4
Liver Steatosis	Nonalcoholic fatty liver disease	0.0712			ATP4A,CYP2E1,GNMT,HLA-DQA1,SLC27A5,SLC5A2	6
Renal Atrophy	Atrophy of kidney	0.0744			EGF,KL,SLC4A1	3
Renal Enlargement	Hypertrophy of kidney	0.0744			KL,NOX4,STAB2	3
Liver Proliferation	Quantity of hepatocytes	0.0765			CBS/CBSL,MDK	2
Renal Degeneration	Degeneration of kidney	0.0765			CLDN16,MDK	2
Cardiac Dysfunction,Heart Failure	Systolic heart failure	0.0765			CACNB4,SLC5A2	2
Cardiac Arteriopathy	Coronary slow flow syndrome	0.0775			PTGER3	1
Liver Cirrhosis	Advanced stage cirrhosis	0.0775			ALB	1
Liver Regeneration	Delay in regeneration of liver	0.0775			LRAT	1
Renal Damage	Ischemia/reperfusion-induced acute kidney injury	0.0775			AKR1A1	1
Decreased Levels of Albumin	Decreased synthesis of albumin	0.0775			ALB	1
Decreased Levels of Albumin	Decreased secretion of albumin	0.0775			EGF	1
Glomerular Injury,Renal Inflammation,Renal Nephritis	Inflammation of renal glomerulus	0.0775			CFB	1
Liver Inflammation/Hepatitis	HIV-HCV co-infection	0.0775			ALB	1
Kidney Failure	Nephrotoxic acute renal failure	0.0775			SLC9A3	1
Renal Degeneration	Degeneration of renal tubule	0.0775			MDK	1
Cardiac Arteriopathy	Stable coronary artery disease	0.0775			SLC5A2	1
Renal Hypoplasia	Hypoplasia of renal cortex	0.0775			KL	1
Heart Failure	Stable chronic heart failure	0.0775			SLC12A1	1
Cardiac Arrythmia	Arrhythmia of heart ventricle	0.0856			CACNB4,F10,MYH6,SLC6A4,SLC8A1	5
Cardiac Fibrosis	Fibrosis of heart	0.0856	Decreased	-2.096	KL,MYH6,MYLK3,NOS2,NOX4,PROC,SLC4A1,SLC6A4,SLC8A1	9
Renal Dysfunction	Dysfunction of kidney	0.0884			NOS2,SLC8A1	2
Congenital Heart Anomaly	Congenital heart disease	0.0934			ALB,CCDC151,CYP51A1,DNAH11,KYNU,LRP2,MYH6,NAT8,PCSK6,SLC22A12,SLC22A8,SLC6A4	12
Renal Necrosis/Cell Death	Apoptosis of renal tubular epithelial cells	0.0945			EGF,KL	2
Glomerular Injury,Renal Damage	Injury of renal glomerulus	0.0945			CYP2C8,PROC	2
Increased Levels of ALT	Increased localization of ALT	0.0945			F2RL3,NOS2	2
Congenital Heart Anomaly	Dextrocardia	0.0945			DNAH11,PCSK6	2
Hepatocellular carcinoma,Liver Hyperplasia/Hyperproliferation	Hepatitis C virus-related hepatocellular carcinoma	0.0945			ABAT,ASS1	2
Liver Hyperplasia/Hyperproliferation	Liver hemangioma	0.096			GNMT	1
Cardiac Stenosis	Stenosis of mitral valve	0.096			F10	1
Glomerular Injury,Renal Thrombosis	Thrombosis of glomerular capillary	0.096			NOS2	1
Liver Damage	Drug-induced hepatotoxicity	0.096			NOS2	1
Glomerular Injury	Glomerulosclerosis	0.101		-1.729	ABAT,CHRNA7,KL,MAS1,NOS2,SLC5A2,STAB2	7
Cardiac Arrythmia	Supraventricular arrhythmia	0.103			CACNB4,F10,HLA-DQA1,MYH6,SERPINC1,SLC35F1,SLC8A1	7
Liver Cirrhosis	Cirrhosis	0.107			ALB,F10,FGF1,GGT1,HLA-DQA1,HLA-DQB1,NOS2,PAH,SERPINC1,SLC12A1,SLC51A	11
Congenital Heart Anomaly	Common atrium	0.114			PCSK6	1
Increased Levels of ALT	Increased activation of ALT	0.114			CYP2E1	1
Cardiac Necrosis/Cell Death	Necrosis of myocardium	0.114			MYH6	1
Decreased Levels of Albumin	Decreased activation of albumin	0.114			ALB	1
Increased Levels of AST	Increased activation of AST	0.114			CYP2E1	1
Glomerular Injury,Renal Inflammation,Renal Nephritis	Spontaneous lupus nephritis	0.114			PTGDS	1
Decreased Levels of Albumin	Increased uptake of albumin	0.114			LRP2	1
Decreased Levels of Albumin	Decreased localization of albumin	0.114			KL	1
Renal Proliferation	Arrest in growth of kidney cell lines	0.114			OSBP2	1
Renal Inflammation,Renal Nephritis	Tubular nephritis	0.114			MDK	1
Liver Cholestasis	Intrahepatic cholestasis of pregnancy	0.114			SLC10A1	1
Glutathione Depletion In Liver,Liver Fibrosis	Generation of reactive oxygen species in liver	0.114			CYP2E1	1
Hepatocellular carcinoma,Liver Hyperplasia/Hyperproliferation	Hepatitis B surface antigen-negative hepatitis C virus negative hepatocellular carcinoma	0.127			ASS1,BHMT	2
Cardiac Dilation,Cardiac Enlargement	Idiopathic dilated cardiomyopathy	0.127			APLNR,PTGDS	2
Liver Cholestasis	Progressive familial intrahepatic cholestasis type 2	0.132			SLC10A1	1
Glomerular Injury	Urological disorder of renal glomerulus	0.132			CHRNA7	1
Liver Enlargement	Hepatomegaly	0.133			BPNT1,CBS/CBSL,FADS2,Pzp	4
Liver Cirrhosis,Liver Fibrosis	Cirrhosis of liver	0.14			ALB,FGF1,HLA-DQA1,HLA-DQB1,NOS2,PAH,SERPINC1,SLC51A	8
Degeneration of liver	Degeneration of liver	0.147			PROC,SERPINC1	2
Cardiac Dysfunction,Heart Failure	Diastolic heart failure	0.149			SLC5A2	1
Heart Failure	End stage heart failure	0.149			SLC8A1	1
Renal Proliferation	Proliferation of renal tubular epithelial cells	0.149			EGF	1
Cardiac Arrythmia,Tachycardia	Repetitive paroxysmal supraventricular tachycardia	0.149			CACNB4	1
Cardiac Inflammation	Rheumatic carditis	0.149			F10	1
Liver Damage	Liver Damage	0.153		0.391	ALB,BPNT1,CYP2E1,EGF,HLA-A,KMO,NOS2,PAPSS2	8
Cardiac Fibrosis	Fibrosis of heart ventricle	0.154			KL,NOS2	2
Cardiac Infarction	ST-elevation myocardial infarction	0.155			F10,PTGER3,SERPINC1	3
Cardiac Arrythmia	Atrial fibrillation	0.161			CACNB4,F10,HLA-DQA1,SERPINC1,SLC35F1,SLC8A1	6
Nephrosis	Idiopathic nephrosis	0.166			ABAT	1
Decreased Levels of Hematocrit	Decreased hematocrit of organism	0.166			SLC12A1	1
Renal Atrophy	Atrophy of renal medulla	0.166			SLC4A1	1
Cardiac Necrosis/Cell Death	Apoptosis of ventricular myocytes	0.168			NOS2,SLC8A1	2
Glomerular Injury,Renal Necrosis/Cell Death	Apoptosis of podocytes	0.168			Gm5524,PROC	2
Liver Cirrhosis,Liver Fibrosis	Primary biliary cirrhosis	0.17			FGF1,HLA-DQB1,NOS2,SLC51A	4
Kidney Failure,Renal Damage	Ischemic acute renal failure	0.183			SLC9A3	1
Liver Inflammation/Hepatitis	Chronic phase hepatitis	0.183			HLA-A	1
Heart Failure	Acute decompensated heart failure	0.183			SLC12A1	1
Liver Proliferation	Proliferation of hepatocytes	0.187		1.229	CASR,CEACAM1,EGF,FGF1,MDK,MGAT3	6
Liver Hyperplasia/Hyperproliferation	Benign neoplasm of liver	0.19			BHMT,GNMT	2
Glomerular Injury	Focal segmental glomerulosclerosis	0.19			ABAT,SLC5A2	2
Renal Enlargement	Hypertrophy of renal glomerulus	0.19			NOX4,STAB2	2
Renal Inflammation,Renal Nephritis	Nephritis	0.194		-1.664	ABAT,ALB,CD8A,CFB,HLA-DQB1,LRP2,MDK,MMUT,NOS2,PROC,PTGDS,SLC26A1,SLC7A9	13
Cardiac Arrythmia,Tachycardia	Tachycardia	0.198			CACNB4,F10,SLC6A4,SLC8A1	4
Hepatocellular carcinoma,Liver Hyperplasia/Hyperproliferation	Development of hepatocellular carcinoma	0.198		-1	BHMT,EAF2,GNMT,NOS2	4
Hepatocellular carcinoma,Liver Hyperplasia/Hyperproliferation	Size of hepatocellular carcinoma	0.199			NOS2	1
Glomerular Injury,Renal Damage	Injury of podocytes	0.199			PROC	1
Heart Failure	Heart failure with preserved ejection fraction	0.199			SLC5A2	1
Liver Damage	Hepatic injury	0.203			CYP2E1,EGF,HLA-A,KMO,NOS2	5
Cardiac Necrosis/Cell Death	Necrosis of cardiac muscle	0.215		-0.6	CASR,MDK,MYH6,MYLK3,NOS2,NOX4,PLA2G5,SLC8A1	8
Cardiac Arrythmia	Arrhythmogenic right ventricular dysplasia familial 9	0.215			MYH6	1
Increased Levels of LDH	Increased activation of LDH	0.215			EGF	1
Cardiac Arrythmia	Chronic atrial flutter	0.215			CACNB4	1
Renal Necrosis/Cell Death	Apoptosis of proximal tubule cells	0.215			ALB	1
Hepatocellular carcinoma,Liver Hyperplasia/Hyperproliferation	Hepatitis B virus-related hepatocellular carcinoma	0.241			ASS1,BHMT	2
Glutathione Depletion In Liver,Liver Fibrosis	Production of reactive oxygen species in liver	0.246			CYP2E1	1
Hepatocellular carcinoma,Liver Hyperplasia/Hyperproliferation	Child-Pugh class A primary hepatocellular carcinoma	0.246			FGFR4	1
Liver Hyperplasia/Hyperproliferation	Symptomatic stage iodine-refractory liver metastasis	0.246			FGFR4	1
Liver Proliferation	Proliferation of oval cells	0.246			EGF	1
Glomerular Injury	Expansion of mesangial matrix	0.246			KL	1
Cardiac Arrythmia	Hereditary Wolff-Parkinson-White syndrome	0.256			CACNA1E,MYH6	2
Liver Inflammation/Hepatitis	Infection by Hepatitis C virus	0.258			ALB,MMUT,NOS2,SLC6A4	4
Cardiac Infarction	Nonfatal myocardial infarction	0.261			SLC5A2	1
Hepatocellular carcinoma,Liver Hyperplasia/Hyperproliferation	BCLC stage B advanced hepatocellular carcinoma	0.261			FGFR4	1
Cardiac Arteriopathy	Abnormal morphology of coronary artery	0.261			NOS2	1
Biliary Hyperplasia	Proliferation of cholangiocytes	0.261			EGF	1
Cardiac Arrythmia,Tachycardia	Ventricular tachycardia	0.263			F10,SLC6A4,SLC8A1	3
Congenital Heart Anomaly	Congenital heart disease with extracardiac congenital anomalies	0.264			KYNU,SLC6A4	2
Cardiac Arrythmia	Inherited primary arrhythmia syndrome	0.271			MYH6,TTR	2
Cardiac Arteriopathy	Variant angina	0.276			CACNB4	1
Hepatocellular carcinoma,Liver Hyperplasia/Hyperproliferation	BCLC stage C advanced hepatocellular carcinoma	0.276			FGFR4	1
Bradycardia,Cardiac Arrythmia	Bradycardia	0.279			NOX4,PROC	2
Cardiac Arrythmia	Permanent atrial fibrillation	0.29			F10	1
Cardiac Arrythmia	Familial ventricular fibrillation	0.29			MYH6	1
Congenital Heart Anomaly	Shprintzen syndrome	0.29			SLC6A4	1
Cardiac Hypoplasia	Hypoplasia of heart ventricle	0.293			CYP51A1,SLC8A1	2
Glutathione Depletion In Liver	Quantity of glutathione in liver	0.305			GNMT	1
Liver Hyperplasia/Hyperproliferation	Progressive liver metastasis	0.305			FGFR4	1
Increased Levels of Potassium	Increased excretion of K+	0.305			GUCA2B	1
Renal Hydronephrosis	Hydronephrosis	0.306			EGF,SLC12A1,SLC7A9	3
Liver Necrosis/Cell Death	Necrosis of liver	0.313		-0.779	BTLA,CBS/CBSL,CYP2E1,EGF,NOS2,PROC,Pzp,SLC26A1	8
Congenital Heart Anomaly	Atrial septal defect	0.316			MYH6,PCSK6	2
Renal Damage,Renal Tubule Injury	Injury of renal tubule	0.319			CFB	1
Liver Fibrosis	Activation of hepatic stellate cells	0.323			EGF,MMP13	2
Kidney Failure,Liver Failure	Hepatorenal syndrome	0.332			ALB	1
Congenital Heart Anomaly	Situs inversus totalis	0.332			DNAH11	1
Liver Necrosis/Cell Death	Focal necrosis of liver	0.332			PROC	1
Cardiac Inflammation	Experimental autoimmune myocarditis	0.332			MYH6	1
Liver Inflammation/Hepatitis	Experimental hepatitis	0.332			BTLA	1
Cardiac Fibrosis	Perivascular fibrosis	0.332			NOS2	1
Cardiac Necrosis/Cell Death	Apoptosis of cardiomyocytes	0.34		-0.229	CASR,MDK,NOS2,NOX4,PLA2G5,SLC8A1	6
Liver Inflammation/Hepatitis	Viral hepatitis	0.342			ALB,MMUT,NOS2,SLC10A1,SLC6A4	5
Nephrosis	Minimal change nephrotic syndrome	0.346			ABAT	1
Cardiac Arrythmia	Familial arrhythmia	0.35			CACNA1E,MYH6,TTR	3
Cardiac Arrythmia	Ventricular fibrillation	0.359			MYH6,SLC6A4	2
Increased Levels of Red Blood Cells	Increased Levels of Red Blood Cells	0.372			MAF,SLC4A1,SLC8A1	3
Congenital Heart Anomaly	Familial cardiac septal defect	0.374			MYH6,PCSK6	2
Cardiac Arrythmia,Congenital Heart Anomaly	Congenital long QT syndrome	0.384			MYH6	1
Hepatocellular carcinoma,Liver Hyperplasia/Hyperproliferation	Growth of hepatocellular carcinoma	0.384			GNMT	1
Hepatocellular carcinoma,Liver Hyperplasia/Hyperproliferation	Recurrent hepatocellular carcinoma	0.396			FGFR4	1
Hepatocellular carcinoma,Liver Hyperplasia/Hyperproliferation	Child-Pugh class A advanced hepatocellular carcinoma	0.396			FGFR4	1
Cardiac Arrythmia	Atrial flutter	0.402			CACNB4,F10	2
Cardiac Dilation	Dilation of left ventricle	0.42			MYH6	1
Cardiac Dysfunction	Familial left ventricular noncompaction	0.42			MYH6	1
Cardiac Arrythmia	Brugada syndrome type 1	0.432			TTR	1
Cardiac Enlargement	Hypertrophy of ventricular myocytes	0.443			PLCB1	1
Liver Inflammation/Hepatitis	Chronic hepatitis	0.446			MMUT,NOS2,SLC10A1,SLC6A4	4
Cardiac Enlargement	Hypertrophy of cardiomyocytes	0.451			AKAP5,MDK,NOX4,PLCB1	4
Glomerular Injury,Renal Fibrosis	Fibrosis of kidney	0.452			KL,MAS1,STAB2	3
Cardiac Dilation,Cardiac Enlargement	Primary dilated cardiomyopthy	0.462			APLNR,MYH6,PTGDS	3
Cardiac Inflammation	Carditis	0.464			F10,MYH6	2
Congenital Heart Anomaly	Single ventricle defect	0.465			PCSK6	1
Liver Hemorrhaging	Bleeding of liver	0.486			PROC	1
Cardiac Damage	Damage of heart	0.49			MYH6,PPP1R1A	2
Liver Inflammation/Hepatitis	Infection by hepatitis B virus	0.49			NOS2,SLC10A1	2
Liver Inflammation/Hepatitis	Chronic hepatitis C	0.49			MMUT,SLC6A4	2
Cardiac Dilation,Cardiac Enlargement	Dominant dilated cardiomyopathy	0.497			MYH6	1
Liver Hyperplasia/Hyperproliferation	Hepatocellular adenoma	0.497			BHMT	1
Congenital Heart Anomaly	Persistent truncus arteriosus	0.507			PCSK6	1
Liver Regeneration	Liver Regeneration	0.509			LRAT,MGAT3	2
Kidney Failure	Acute renal failure	0.509			ALB,SLC9A3	2
Congenital Heart Anomaly	Familial congenital heart disease	0.515			KYNU,MYH6,PCSK6,SLC6A4	4
Glomerular Injury,Renal Inflammation,Renal Nephritis	IgA nephropathy	0.517			NOS2	1
Hepatocellular carcinoma,Liver Hyperplasia/Hyperproliferation	Unresectable hepatocellular carcinoma	0.517			FGFR4	1
Liver Hyperplasia/Hyperproliferation	Quantity of liver tumor	0.526			GNMT	1
Cardiac Hypoplasia	Hypoplasia of trabeculae carne	0.526			SLC8A1	1
Liver Necrosis/Cell Death	Apoptosis of liver cell lines	0.526			EGF	1
Renal Necrosis/Cell Death	Cell viability of kidney cell lines	0.533			DPYD,EGF	2
Cardiac Fibrosis	Interstitial fibrosis of heart	0.554			NOS2	1
Cardiac Damage	Injury of heart	0.563			PPP1R1A	1
Glomerular Injury	Abnormal morphology of renal glomerulus	1			MAS1,NOS2	2
Glomerular Injury,Kidney Failure,Renal Fibrosis	Interstitial fibrosis of kidney	1			MAS1	1
Glomerular Injury,Renal Inflammation,Renal Nephritis	Glomerulonephritis	1			ABAT,ALB,LRP2,NOS2,PROC,PTGDS	6
Liver Necrosis/Cell Death	Cell death of hepatocytes	1		-0.025	CBS/CBSL,CYP2E1,EGF,NOS2	4
Liver Necrosis/Cell Death	Apoptosis of liver cells	1			CBS/CBSL,EGF,NOS2	3
