# Supplementary material for: Istradefylline protects from cisplatin-induced nephrotoxicity and peripheral neuropathy while preserving cisplatin antitumor effects
Source: J Clin Invest. 2022 Nov 15;132(22):e152924. doi: 10.1172/JCI152924 (PMC9663157; doi:10.1172/JCI152924)
Supplement: Supplemental table 5 [file jci-132-152924-s131.xls]

## Sheet: Sheet0
Upstream regulator analysis affected by KW6002/cisplatin treatment.
Upstream Regulator	Expr Log Ratio	Molecule Type	Predicted Activation State	Activation z-score	Flags	p-value of overlap	Target Molecules in Dataset	Mechanistic Network
LHX1		transcription regulator	Activated	4.753	bias	7.59e-18	AADAT,ACSM2A,ASS1,CLTRN,Cyp2j5,GATM,GCNT1,GGT1,HAO2,Hsd3b4 (includes others),KL,LRP2,LRRC19,MEP1B,PAH,SLC12A1,SLC26A1,SLC34A1,SLC47A1,SOSTDC1,SPP2,TMEM52B,UGT2B28
POR		enzyme	Inhibited	-2.915	bias	1.07e-10	BDH1,C11orf54,CD74,CIITA,CSAD,CYP2A6 (includes others),CYP2C8,CYP51A1,FADS2,FGF1,HLA-A,HLA-DQA1,HLA-DQB1,HLA-DRB5,HLF,HSD3B1,Hsd3b4 (includes others),IDI1,NSDHL,STARD4,SUSD2
ciprofibrate		chemical drug	Inhibited	-3.761		8.63e-10	CEACAM1,CYP2C8,Cyp2d9 (includes others),CYP2E1,CYP4F12,DIO1,GNMT,HPD,HSD3B1,MBL2,Nat8f2,PAH,PIPOX,SELENBP1,SLC10A1,SLC22A25,Slco1a1,UPP2	40 (4)
HNF1A		transcription regulator	Activated	4.769	bias	1.53e-09	AADAC,ADCY10,AKR1C1/AKR1C2,ALB,APOH,APOM,ATP4A,CBS/CBSL,CLTRN,COX6A2,CYP2E1,Cyp2j5,GATM,HABP2,KCNJ13,KIF12,MAPK15,MCCC1,PAH,PLCB1,PPP1R1A,PROC,SFXN2,SLC10A1,SLC22A12,SLC26A1,Slco1a1,Slco1a6,SULT1C2,TMED6,TTR,UGT2A3,ZNF442
PKD1		ion channel	Activated	3.9		2.99e-08	AADAC,ALDH8A1,APOM,F13B,FAM151A,GATM,Hrg,KLKB1,MIOX,PAH,PRODH2,PVALB,SERPINF2,SLC4A1,SLC8A1,TENM2,TREH,TTR,VSTM2A
ACOX1		enzyme	Activated	3.011		3.72e-08	CYP2C8,Cyp2d9 (includes others),CYP4F12,DIO1,GNMT,HLA-DQA1,HLA-DRB5,HPD,HSD3B1,MBL2,Nat8f2,PAH,PIPOX,SELENBP1,SLC22A25,UPP2	37 (3)
STAT5B		transcription regulator		0.632		8.51e-08	AKR1C1/AKR1C2,CORIN,COX6A2,COX7A1,CUX2,CYP2A6 (includes others),CYP2C8,Cyp2d9 (includes others),CYP4A22,Eci3,Fbxw21 (includes others),HAO2,Hsd3b4 (includes others),MAF,MYH6,NAT8,NOX4,RPL5,Slc22a26,SLC47A1,Slco1a1,UGT2B28
FECH		enzyme				1.28e-07	CYP2C8,Cyp2d26,Cyp2d9 (includes others),CYP2E1,CYP51A1,SLC10A1,Slco1a1,Slco1a6
RORC		ligand-dependent nuclear receptor				1.36e-07	AKR1D1,ARSG,BHMT,BTLA,CYP2A6 (includes others),CYP2C8,CYP2E1,Gk,HSD3B1,Hsd3b4 (includes others),NAT8,Nat8f5,NSDHL,SELENBP1,SLC16A7,Slco1a1
RORA		ligand-dependent nuclear receptor				2.01e-06	AKR1D1,ARSG,BHMT,CYP2A6 (includes others),CYP2C8,CYP2E1,Gk,HSD3B1,Hsd3b4 (includes others),NAT8,Nat8f5,NSDHL,RBFOX1,SELENBP1,SLC16A7,Slco1a1
CFTR		ion channel		-0.788		6.89e-06	CA4,Cyp2c40 (includes others),Cyp2d26,Cyp2d9 (includes others),FADS2,IDI1,NOS2,OXCT1,PLA2G5,SLC9A3
IL10RA		transmembrane receptor		1.544		1.94e-05	AADAC,ABAT,ASPN,ASS1,CBS/CBSL,CELA1,CFB,Cyp2c40 (includes others),EGF,F10,HAO2,HLA-A,NOS2,REPS2,SELENBP1,SULT1C2,SYCN,Tgtp1/Tgtp2,TTR
PPARA		ligand-dependent nuclear receptor		-1.714	bias	2.39e-05	AADAC,APOM,ASL,ASS1,CEACAM1,CSAD,Cyp2c40 (includes others),CYP2C8,CYP51A1,DIO1,FADS2,Gk,GNMT,HLA-DQA1,HPD,HSD3B1,IDI1,MBL2,NOS2,NSDHL,PAH,PBLD,SELENBP1,SORD	30 (3)
SUMO1		enzyme				3e-05	ALB,CHD3,MMP13,MYH6,NOS2,SLC51A
methylprednisolone		chemical drug	Inhibited	-2.727		4.22e-05	ABAT,AKR1D1,ASPA,ASS1,ATP4A,BDH1,CD74,CELA1,Ces1e,CTNNA2,Cyp2c23,DIO1,FABP7,GATM,HPD,Hsd3b4 (includes others),KLKB1,KMO,NAT8,NSDHL,PCYT2,PTER,SLC10A1,SLC22A7,SLC26A1,SLC9A3,SORD,SOSTDC1,UGT2B28
MFSD2A		transporter		-1.387	bias	6.25e-05	CYP51A1,FADS2,IDI1,RHO,STARD4
streptozocin		chemical drug		0.711		6.42e-05	ACMSD,ALB,CALB1,CASR,CBS/CBSL,CYP2E1,EGF,FGFR4,Gk,MAF,MIOX,MYH6,NOS2,NOX4,SLC12A3,SLC5A2
KDM6A		enzyme	Activated	2.449	bias	8.56e-05	ALB,HABP2,KCNJ13,PAH,PROC,TTR
JAK1/2		group	Activated	2.828	bias	8.56e-05	CD74,CIITA,DGKG,FAM107A,HLA-DQA1,HLA-DRB5,KCNG1,NOS2
gentamicin		chemical drug	Inhibited	-2.828		9.17e-05	ABAT,ASL,CA4,CBS/CBSL,Cyp2d26,DIO1,EGF,GATM,KMO,KYNU,MAF,NOS2,PPP1R1A,PTGDS,Pzp,SLC5A2,SLC9A3,TTC36,TTR
FGF23		growth factor		-1.91	bias	9.82e-05	KL,SLC34A1,SLC34A3,TRPV5
methapyrilene		chemical drug	Inhibited	-2		0.000115	ABAT,ALB,ASS1,BHMT,CBS/CBSL,DAO,GYS2,KYNU,PLCB1,SLC10A1,TTR
NR1I2		ligand-dependent nuclear receptor		-0.604		0.000121	BHMT,CYP2A6 (includes others),Cyp2c23,CYP2C8,Cyp2d9 (includes others),Hsd3b4 (includes others),NAT8,NAT8B,Nat8f2,PAPSS2,PIPOX,SLC22A7
cholic acid		chemical - endogenous mammalian		0.659		0.000139	APOM,EGF,FABP7,KCNJ13,LRP2,MDK,SLC10A1,Slco1a1
Tcf 1/3/4		group				0.000152	ALB,APOH,TTR
RIC3	1.143	other				0.000152	CHRNA4,CHRNA7,HTR3A
Gcg		other		1.134	bias	0.000153	ASL,ASS1,CYP2C8,ETNPPL,GAS2,GNMT,Slco1a1
SLC9A3	1.045	ion channel				0.000177	CD74,CELA1,NOS2,Tgtp1/Tgtp2,UGT2B28
1-naphthylisothiocyanate		chemical toxicant				0.000182	NOS2,SLC10A1,SLC51A,Slco1a1
B2M		transmembrane receptor	Activated	2.2	bias	0.000251	CD8A,HLA-A,HLA-DQA1,HLA-DQB1,HLA-DRB5
sodium chloride		chemical - endogenous mammalian	Activated	2.083	bias	0.00028	APLNR,CALB1,CLTRN,GUCA2B,NOS2,NOX4,SLC12A3,TRPV5
uranyl nitrate		chemical toxicant		-1.349		0.000348	CA4,CD74,CIDEB,CLTRN,Cyp2d9 (includes others),CYP2E1,INMT,SLC34A1,Slco1a1
Hat		complex				0.0004	NOS2,SLC8A1
POU3F3		transcription regulator				0.000414	FABP7,PTGER3,SLC12A1
diethylnitrosamine		chemical toxicant	Inhibited	-2.813		0.000425	ALB,CYP2C8,CYP4F12,HSD3B1,NOS2,PAH,SELENBP1,SLC22A25,UPP2
elaidic acid		chemical - endogenous mammalian	Activated	2.804	bias	0.000559	APOH,CYP51A1,IDI1,NSDHL,PCYT2,SERPINC1,SLC51A,TTR
UMOD		other				0.000612	EGF,PVALB,TRPV5
fluconazole		chemical drug				0.000724	Cyp2c40 (includes others),CYP2C8,Cyp2d26,Hsd3b4 (includes others)
cadmium		chemical toxicant		1.89	bias	0.000757	AGXT2,ALB,HLA-DQB1,PECR,SLC22A12,SLC7A9,SPP2
KIF3A		enzyme				0.000871	CYP51A1,IDI1,MMP13,NSDHL
SNCA	1.291	enzyme	Activated	2.358		0.000958	CD74,CHRNA4,CIITA,DGKG,EGF,FABP7,FAM107A,HLA-DQA1,HLA-DRB5,KCNG1,MAPK8IP1,NOS2,RPH3A,SLITRK1,SNCA,SPAG8
MGP		other		-1.982	bias	0.00104	ALB,CELA1,PAH,TTR
CIITA	3.13	transcription regulator	Activated	2.22	bias	0.00116	CD74,HLA-A,HLA-DQA1,HLA-DQB1,HLA-DRB5
mimosine		chemical drug				0.00117	CIITA,HLA-DQA1,HLA-DQB1
FCGRT		transmembrane receptor				0.00118	ALB,SNCA
dexamethasone		chemical drug	Activated	2.39		0.00134	ABCC6,Actn3,AKR1C1/AKR1C2,ALB,ANO4,ASPN,BHMT,CALB1,CD74,CEACAM1,CFB,COX7A1,CYP2A6 (includes others),CYP2C8,CYP2E1,CYP4F12,CYP51A1,DGKG,DIO1,DPYD,EGF,FAM107A,FGF1,FGGY,GCAT,GGT1,Gk,GYS2,GZMA,HLA-A,HLA-DQB1,HLA-DRB5,HPD,KL,MAF,MCCC1,MMP13,MMUT,MYH6,NAT8B,NOS2,OSBP2,PAH,PCSK6,PECR,PTGDS,RPL5,SELENBP1,SEMA5B,SHBG,SLC10A1,SLC12A1,SLC4A1,SLC5A2,SLC6A4,SLC7A7,SLC9A3,Slco1a1,SORD,STRA6,TBXAS1,Tgtp1/Tgtp2…
propylthiouracil		chemical drug				0.00149	CELA1,Ces1e,Clec2e/Clec2h,DIO1,FADS2,GAS2,MYH6,SLC22A7
SCAP		other	Activated	2.433	bias	0.00159	ALB,CSAD,CYP51A1,FADS2,IDI1,NSDHL,STARD4	13 (3)
ABCB6		transporter	Activated	2.201		0.00162	CYP2A6 (includes others),Cyp2c23,Cyp2c40 (includes others),Cyp2d9 (includes others),Cyp2j11/Cyp2j8
lithocholic acid		chemical - endogenous mammalian		-1.154	bias	0.00193	LRP2,SLC10A1,SLC22A7,Slco1a1
NPC1		transporter				0.00194	CD74,CD8A,CYP51A1,HLA-DQB1,HLA-DRB5,IDI1,SNCA	17 (3)
REN		peptidase		-0.689	bias	0.00222	Cyp2c23,CYP2E1,MYH6,NOX4
PRDM1		transcription regulator		-0.859		0.0023	APOM,CD74,CIITA,Cyp2d9 (includes others),Cyp2j13,Eci3,HLA-DQA1,MAF,NOS2,ODF4,PCSK6,TREH,TTR
AGT		growth factor		-0.06	bias	0.00232	ASL,COX7A1,Cyp2c23,CYP2E1,Cyp2j11/Cyp2j8,GAS2,HSD3B1,IDI1,KL,MAS1,MMP13,MYH6,NOS2,NOX4,SLC12A1,SLC12A3,SLC34A3,SLC5A2,SLC8A1,SLC9A3,SNCA,TLN2
TRPV5	1.629	ion channel				0.00234	CALB1,SLC8A1
pyrazole		chemical - endogenous non-mammalian				0.00234	CYP2E1,NOS2
chlorothiazide		chemical drug				0.00234	CALB1,TRPV5
ethyl linoleate		chemical - endogenous mammalian				0.00234	FADS2,NOS2
long chain fatty acid		chemical - endogenous mammalian				0.00234	ACMSD,QPRT
PTH		other	Activated	2.591	bias	0.00263	CALB1,KL,MMP13,PPP1R1A,PPP1R1B,SLC12A1,SLC34A1,SLC8A1,SLC9A3,TRPV5
RGS4		enzyme		0.378		0.00266	CELA1,CPLX2,KRT222,Nat8f5,PRSS12,SPP2,STK32B
baicalin		chemical - endogenous non-mammalian		1.387	bias	0.00291	EGF,FABP7,KCNJ13,MDK,NOS2
triadimefon		chemical toxicant				0.00318	CYP2C8,Cyp2d26,Cyp2j5,HAO2,Hsd3b4 (includes others)
NF1		other				0.00325	CBS/CBSL,MAF,MDK,PVALB
1,2-dithiol-3-thione		chemical reagent		-1.508	bias	0.00328	AKR1A1,BHMT,CELA1,CYP4A22,F10,GAS2,HSD3B1,INMT,NAT8B,TTR,UGT2B28	18 (2)
PTH1R		G-protein coupled receptor		1.987	bias	0.00366	CALB1,KL,MMP13,SLC34A1
FOXI1		transcription regulator				0.00384	SLC12A3,SLC4A1
PTGIS		enzyme				0.00384	CYP2E1,NOS2
hydroxycitric acid		chemical - endogenous non-mammalian				0.00384	MMP13,NOS2
starch		chemical - endogenous mammalian				0.00384	CALB1,TRPV5
NFAT5		transcription regulator	Activated	2.804	bias	0.0043	CD74,CIITA,CLIC3,HLA-DQA1,HLA-DQB1,HLA-DRB5,NOS2,NOX4
Am 580		chemical reagent		0.739		0.00445	CYP2E1,CYP51A1,LRAT,NOS2,STRA6
NFE2L2		transcription regulator		-0.338	bias	0.00492	AKR1A1,AKR1C1/AKR1C2,BHMT,CALB1,CELA1,CYP4A22,F10,GAS2,HSD3B1,INMT,MAS1,NAT8B,NOS2,Ptprd,SLC10A1,TBXAS1,TTR,UGT2B28
SREBF2		transcription regulator	Activated	2.412	bias	0.00506	CYP51A1,FABP7,FADS2,IDI1,NSDHL,STARD4	12 (2)
PARP9		enzyme				0.0052	CD74,HLA-DQA1,HLA-DQB1
carbon tetrachloride		chemical toxicant		0.106	bias	0.00533	ASS1,CELA1,CYP2E1,EGF,FGFR4,MMP13,NOS2,SLC10A1,SLC8A1,Slco1a1,SORD
beta-estradiol		chemical - endogenous mammalian	Activated	3.606	bias	0.00549	ADM2,ALB,ARSG,ASB9,ASS1,ATP2B2,CA14,CACNB4,CALB1,CD74,CFB,CHRDL2,CLTRN,COX6A2,CTNNA2,CYP2A6 (includes others),CYP2E1,Cyp2j5,CYP51A1,DIO1,EGF,FAM107A,FBXO10,FGF1,GZMA,HLA-A,HLA-DQA1,HLA-DRB5,INSRR,KL,KYNU,MAF,MAPK8IP1,MDK,MEP1B,MFRP,MMP13,MYH6,MYLK3,NOS2,NSDHL,OXCT1,PAPSS2,PLA2G5,PLCB1,PPP1R1B,PTGDS,PTGER3,PVALB,SELENBP1,SLC10A1,SLC13A4,SLC22A8,SLC6A14,SLC6A4,SLC8A1,SORD,SOSTDC1,ST8SIA1,STK32B,STR…
CYP1B1		enzyme		-1.342		0.00561	CHRNA4,GZMA,INSC,SHANK2,Slco1a1
arginine		chemical - endogenous mammalian		1.901	bias	0.00563	ALB,CYP2E1,MMP13,NOS2
OXSR1		kinase				0.00569	SLC12A1,SLC12A3
TNFRSF14		transmembrane receptor				0.00569	BTLA,MMP13
alpha-ketoisocaproic acid		chemical - endogenous mammalian				0.00569	ATP2B2,SLC8A1
SREBF1		transcription regulator	Activated	3.194	bias	0.0059	AGMAT,CSAD,CYP51A1,FABP7,FADS2,IDI1,MDK,MIOX,NOS2,NSDHL,PTGDS,STARD4	13 (3)
GATA4		transcription regulator		0.833		0.00626	ASS1,CORIN,COX6A2,DEFB119,F10,HAO2,HSD3B1,INMT,MYH6,PTGDS,SLC8A1,SLC9A3
phenobarbital		chemical drug		1.672	bias	0.00681	CYP2A6 (includes others),CYP2C8,DIO1,PAPSS2,Slco1a1,UGT2B28	20 (3)
IFT88		other				0.00684	ALB,CYP51A1,IDI1,NSDHL
PTF1A		transcription regulator	Activated	2.213	bias	0.00747	ABAT,CELA1,SALL3,SLC6A5,TMEM86B
PIK3C3		kinase				0.00786	HLA-A,HLA-DQB1
GUCY2F		kinase				0.00786	GUCA2B,PDE6A
SUPT5H		transcription regulator				0.00786	ANKRD37,SNCA
GW 4064		chemical toxicant		1.103	bias	0.00799	APOM,SLC10A1,SLC27A5,SLC51A,Slco1a1
Rxr		group				0.00809	CYP2C8,DIO1,EMX1,GAS2,MMP13,NOS2,SLC10A1
GTF2IRD1		transcription regulator		1.091	bias	0.0082	CUX2,DNAH7,LRRC66,RHO
NCOA2		transcription regulator	Activated	2.121	bias	0.0086	APOM,CIITA,Cyp2c40 (includes others),CYP51A1,HLA-A,IDI1,MMP13,NSDHL
TO-901317		chemical reagent		0.64	bias	0.00881	ALB,APOM,ASS1,Cyp2d9 (includes others),DIO1,FADS2,Gk,HSD3B1,NOS2,PTGDS,PTGER3	33 (3)
Esrra		transcription regulator		0.816	bias	0.00887	BDH1,COX6A2,Gk,GZMA,HSD3B1,OXCT1,PPP1R1B
lactosylceramide		chemical - endogenous mammalian				0.00925	CIITA,HLA-DQA1,NOS2
PARPBP		other				0.00925	CYP2E1,INMT,PLAAT1
NRG (family)		group				0.00925	CHRNA4,CHRNA7,CHRNE
L-phenylalanine		chemical - endogenous mammalian				0.0103	ALB,TTR
2-amino-5-azotoluene		chemical toxicant				0.0103	CASR,CYP2C8
C4BP		complex				0.0103	CYP51A1,IDI1
ERCC4		enzyme				0.0103	DIO1,SNCA
CLTC		other				0.0103	CD74,HLA-A
CYP3A4		enzyme				0.0103	SLC51A,Slco1a1
PDZK1		other				0.0103	SLC22A12,SLC34A3
BMP15	1.756	growth factor				0.0105	BMP15,Hsd3b4 (includes others),PCSK6
NFE2		transcription regulator				0.0105	HSD3B1,SLC6A4,TBXAS1
cafestol		chemical - endogenous non-mammalian				0.0105	CYP2A6 (includes others),HSD3B1,SLC10A1
NFIB		transcription regulator				0.0106	CHD3,IYD,SLC16A14,Slc22a22
beta-carotene		chemical - endogenous mammalian	Inhibited	-2	bias	0.0106	ALB,CELA1,LCTL,NOS2
CYP27B1		enzyme		1.956	bias	0.0114	CALB1,SLC34A1,SLC8A1,TRPV5
U73122		chemical reagent	Inhibited	-2	bias	0.0114	MAF,MMP13,NOS2,PLCB1
oleoyl-estrone		chemical drug				0.0118	CYP2C8,FABP7,INSRR
bisindolylmaleimide iv		chemical - kinase inhibitor				0.0118	CYP2E1,MMP13,NOS2
CALCA		other	Activated	2.191	bias	0.0121	ALB,NOS2,PPP1R1A,PPP1R1B,SLC12A1,SLC9A3
ZMPSTE24		peptidase		1	bias	0.0124	Cmah,DIO1,ETNPPL,FGFR4
NKX2-1		transcription regulator				0.0129	BDH1,CA4,CD74,CHRNA7,FGFR4,HLA-A,INMT,LRP2,SLC6A14
2',3'-dialdehyde ATP		chemical reagent				0.0131	NOS2,PLA2G5
LRRK2		kinase				0.0131	NOS2,SNCA
arachidonyltrifluoromethane		chemical reagent				0.0131	NOS2,PLA2G5
N-chlorotaurine		chemical - kinase inhibitor				0.0131	MMP13,NOS2
CRX		transcription regulator				0.0132	PDE6A,RHO,RP1
VitaminD3-VDR-RXR		complex		1.982	bias	0.0133	CALB1,CASR,Defb2,TRPV5
CYP1A2		enzyme		-1		0.0133	CHRNA4,INSC,SHANK2,Slco1a1
ZBTB16		transcription regulator		-0.588		0.0136	ASL,CD74,CD8A,CYP4A22,FABP7,GATM,MAF,NOS2,PLA2G5,UPP2
flutamide		chemical drug		-0.928	bias	0.014	Cyp2d9 (includes others),Cyp2j5,EGF,Hsd3b4 (includes others),NOS2,Slco1a1
lysophosphatidylcholine		chemical - other	Activated	2	bias	0.0147	CD74,CYP51A1,FADS2,NOS2,NSDHL
ETS2		transcription regulator	Activated	2.19	bias	0.0147	CHRNE,FGF1,MMP13,NOS2,PCSK6
1,25-dihydroxyvitamin D		chemical drug		1.067		0.0154	FGFR4,KL,SLC34A1,Tlr12
Hsp27		group		0		0.0154	BMP15,NOS2,NOX4,PPP1R1B
CLOCK		transcription regulator		-1.633		0.0158	CHRNA7,CYP51A1,DHTKD1,FABP7,FAM107A,FGF1,GALNT11,GYS2,HLA-DQB1,KCNS1,SLC12A3
CEBPD		transcription regulator		1.982	bias	0.016	ALB,CYP2A6 (includes others),CYP2E1,MMP13,NOS2,SLC5A12
NAP1L1		other				0.0162	ALB,TTR
ganetespib		chemical drug				0.0162	HLA-A,HLA-DQA1
Sry		transcription regulator				0.0162	NOS2,PTGDS
GUCY2D		kinase				0.0162	GUCA2B,PDE6A
E. coli B5 lipopolysaccharide		chemical - endogenous non-mammalian		-1.3	bias	0.0166	BHMT,Cyp2c40 (includes others),Cyp2d9 (includes others),Cyp2j5,GNMT,HLA-A,MMP13,NOS2,PAH,SELENBP1,TTR
INSIG1		other	Inhibited	-2.449	bias	0.0175	CYP51A1,FADS2,HLA-DQA1,IDI1,PCYT2,STARD4
genistein		chemical drug		0.246	bias	0.0175	ARSG,CD74,CD8A,CHD5,DIO1,HLA-A,HLA-DQA1,MMP13,NOS2,RPH3A,SHBG,SLC36A1,SLC6A14,Slco1a1,XYLT1
AR		ligand-dependent nuclear receptor		0.943	bias	0.0179	ATP4A,AZGP1,BMP15,CA4,Ces1e,CORIN,CUX2,Cyp2j13,Defb2,FABP7,HSD3B1,KLKB1,MYH6,PTGDS,SHBG,SORD,TBXAS1,UGT2B28,UNC5C
levodopa		chemical - endogenous mammalian		-0.962		0.018	ABHD14B,ARMH4,CAMK1G,CHRNA4,CSRNP3,CYP2A6 (includes others),Cyp2c23,DPP7,HLA-A,INSC,NSG2,PCYT2,PPP1R1B,Ptprd,PTPRT,PVALB,RANBP3L,RILP,RUNDC3B,SLC22A18,SPOCK3,VSTM2A
BMP6		growth factor				0.0183	CHD3,MBL2,MMP13,PCSK6,SORD,Tgtp1/Tgtp2
pirinixic acid		chemical toxicant		0.688	bias	0.0185	AADAC,ACMSD,APOM,ASL,BMP15,CEACAM1,Cyp2c23,Cyp2c40 (includes others),CYP2C8,FADS2,Gk,HLA-DQA1,MBL2,MMP13,NOS2,SLC27A5
MAP2K5		kinase		1.98	bias	0.0189	CYP51A1,IDI1,NSDHL,STARD4
PLG		peptidase		1	bias	0.0192	APOH,NOS2,PLA2G5,RHO,STAB2
tannic acid		chemical toxicant				0.0195	CFB,NOS2
FOXN1		transcription regulator				0.0195	GZMA,PPP1R16B
PHEX		peptidase				0.0195	SLC34A1,SLC34A3
ELK3		transcription regulator				0.0195	MYH6,NOS2
dextran		chemical drug				0.0195	AFM,SERPINC1
SH3TC2		other				0.0198	CYP51A1,IDI1,NSDHL
3-hydroxy-3-methylglutaryl-coenzyme A		chemical - endogenous mammalian				0.02	NOS2
D-cysteine		chemical - endogenous non-mammalian				0.02	NOS2
1D-chiro-inositol		chemical - endogenous mammalian				0.02	MIOX
sn-glycero-3-phosphocholine		chemical - endogenous mammalian				0.02	MIOX
DUSP11		phosphatase				0.02	SNCA
5-HTR3		group				0.02	HTR3A
1,1,1-trichloroethane		chemical toxicant				0.02	CYP2E1
ziram		chemical toxicant				0.02	SNCA
ACSBG1		enzyme				0.02	SNCA
SNORD21		other				0.02	HLA-A
SLC9C1		ion channel				0.02	ADCY10
TMEM139		other				0.02	SLC4A1
JPH2		enzyme				0.02	SLC8A1
TDRD9		enzyme				0.02	SNCA
GPX6	1.026	enzyme				0.02	PPP1R1B
RHCG	1.034	transporter				0.02	SLC12A1
8-prenylkaempferol		chemical - endogenous non-mammalian				0.02	NOS2
S100		complex				0.02	SLC6A4
TOMM22		transporter				0.02	HSD3B1
ZSCAN21		transcription regulator				0.02	SNCA
mubritinib		chemical drug				0.02	MAF
TNNC1		other				0.02	SLC8A1
PLCB4		enzyme				0.02	PLCB1
UBA2		enzyme				0.02	ALB
KLHL5		other				0.02	SNCA
iothalamate meglumine		chemical drug				0.02	NOS2
CDK14		kinase				0.02	SNCA
miR-24-1-5p (and other miRNAs w/seed GCCUACU)		mature microRNA				0.02	SLITRK1
R333		chemical drug				0.02	MAF
6-shogaol		chemical - endogenous non-mammalian				0.02	NOS2
SS1(dsfv)PE38		biologic drug				0.02	ALB
KDELR2		other				0.02	SNCA
Raet1d/Raet1e		other				0.02	HLA-A
thiazide diuretic		chemical drug				0.02	SLC12A3
VAMP2		other				0.02	SLC12A1
DNER		transmembrane receptor				0.02	SNCA
PISD		enzyme				0.02	PCYT2
OS9		other				0.02	SLC12A1
MYT1L		transcription regulator				0.02	RBFOX1
RNF19A		enzyme				0.02	CASR
CHMP4B		other				0.02	SNCA
Cyp2g1		enzyme				0.02	CYP2A6 (includes others)
CORO2A		other				0.02	DIO1
SV2C		other				0.02	SNCA
DDC		enzyme				0.02	SNCA
RLBP1		transporter				0.02	RHO
leukadherin 1		chemical reagent				0.02	NOS2
SLC3A1		transporter				0.02	SLC7A13
CDK11A		kinase				0.02	SNCA
TCHH		other				0.02	NOS2
HSP-990		chemical drug				0.02	HLA-A
Trp1-M-PTH(1-28)		chemical reagent				0.02	SLC34A1
M-PTH(1-28)		chemical reagent				0.02	SLC34A1
NF-kappaB inhibitor		chemical drug				0.02	NOS2
ketone body		chemical - endogenous mammalian				0.02	CYP2E1
xanthotoxol		chemical - endogenous non-mammalian				0.02	NOS2
chlorpheniramine		chemical drug				0.02	NOS2
diethylthiocarbamate		chemical reagent				0.02	NOS2
iproniazid		chemical drug				0.02	TSPOAP1
tetrabenazine		chemical drug				0.02	PPP1R1B
SR 48968		chemical drug				0.02	TSPOAP1
daclizumab		biologic drug				0.02	MAF
cinacalcet		chemical drug				0.02	CASR
ethyl vanillin		chemical reagent				0.02	NOS2
benznidazole		chemical drug				0.02	NOS2
IP 20		chemical - kinase inhibitor				0.02	HSD3B1
CE-2072		chemical reagent				0.02	NOS2
teneligliptin		chemical drug				0.02	NOX4
(S)-norcoclaurine		chemical - endogenous non-mammalian				0.02	NOS2
5,7-dihydroxytryptamine		chemical toxicant				0.02	CHRNA4
tyrphostin AG 1288		chemical - kinase inhibitor				0.02	NOS2
oleoyl-coenzyme A		chemical - endogenous mammalian				0.02	SHBG
acyl-coenzyme A		chemical - endogenous mammalian				0.02	NOS2
2-aminoisobutyric acid		chemical - endogenous mammalian				0.02	ALB
2,3,4,7,8-pentachlorodibenzofuran		chemical toxicant		1		0.0202	AKR1A1,CYP2C8,EGF,NOS2
DYSF		other				0.0212	CD74,HLA-A,HLA-DQA1,HLA-DQB1,HLA-DRB5
indican		chemical - endogenous mammalian				0.0217	ALB,KL,NOX4
EHMT1		transcription regulator	Activated	2.449	bias	0.0225	CYP4F12,HPD,PCSK6,SELENBP1,SLC7A7,STRA6
CTNNBIP1		other				0.0231	CYP51A1,IDI1
LGALS3BP		transmembrane receptor				0.0231	MMP13,SNCA
ZBTB32		transcription regulator				0.0231	CIITA,HLA-DQB1
GATA5		transcription regulator				0.0231	MYH6,SLC9A3
dehydroisoandrosterone		chemical - endogenous mammalian				0.0233	Ces1e,CHRNA4,MYH6,NOS2,SHBG
NR5A2		ligand-dependent nuclear receptor	Activated	2.379	bias	0.0234	APOM,CELA1,GATM,PTGDS,SLC10A1,SYCN
L-triiodothyronine		chemical - endogenous mammalian	Activated	3.227	bias	0.0235	AADAT,ALB,APOM,ASS1,DIO1,EGF,HLF,Hsd3b4 (includes others),KCNJ10,KCNS1,MYH6,NOS2,PTGDS,SHBG,SLC22A7,SNX29,TTR,Wfdc16
anakinra		biologic drug				0.0237	NOS2,SLC10A1,Slco1a1
Nuclear factor 1		group				0.0237	CIITA,CYP2A6 (includes others),FABP7
ARNT2		transcription regulator	Activated	3	bias	0.0241	CHRNE,EGF,HLA-A,MYH6,PLA2G5,PLCB1,SELENBP1,SEMA5B,SLC12A3
FGF10		growth factor	Activated	2	bias	0.0243	CYP51A1,HSD3B1,MYH6,Tgtp1/Tgtp2
DCN		other				0.0243	HLA-DQA1,HLA-DQB1,MMP13,NOS2
zinc		chemical drug		0.132		0.0256	GUCA2B,IDI1,SELENBP1,SLC30A8,SLC6A4
L-arginine		chemical - endogenous mammalian				0.0257	ASL,ASS1,NOS2
etanercept		biologic drug				0.0257	NOS2,SLC10A1,Slco1a1
Growth hormone		group		0.966	bias	0.0258	AKR1A1,ALB,CALB1,CYP2C8,CYP2E1,MEP1B,NOX4,Pzp,RPH3A,SLC7A9
Adaptor protein 1		complex				0.027	MMP13,NOS2
L1CAM		other				0.027	IDI1,NOS2
HSD11B2		enzyme				0.027	MYH6,SLC12A3
BGLAP		other				0.027	CD74,CIITA
iodoacetic acid		chemical toxicant				0.027	MMP13,NOS2
glucagon		biologic drug		1.964	bias	0.0272	PPP1R1A,PPP1R1B,SLC12A1,SLC9A3
VDR		transcription regulator		1.798		0.0277	CALB1,CASR,KL,KSR2,SERPINC1,SLC34A1,SLC51A,SLC7A7,Slco1a1,TRPV5
IL27		cytokine	Activated	2	bias	0.0279	CD74,CIITA,HLA-A,HLA-DQA1,HLA-DQB1,MAF,NOS2
UBE2I		enzyme				0.0279	ALB,NOS2,SLC51A
vitamin A		chemical - endogenous mammalian				0.0279	KCNG1,LRAT,STRA6
SIRT1		transcription regulator	Inhibited	-2.655	bias	0.028	CD74,CELA1,ENTPD8,HLA-A,HLA-DQA1,HLA-DQB1,HLA-DRB5,Hsd3b4 (includes others),MMP13,MYL6B,NOS2,Sectm1b,SHANK2,SLC27A5,Tgtp1/Tgtp2
3,4,5,3',4'-pentachlorobiphenyl		chemical toxicant		1.342	bias	0.028	AKR1A1,CALB1,CYP2C8,EGF,NOS2
homocysteine		chemical - endogenous mammalian		0.376	bias	0.0293	ADM2,BHMT,FGF1,IDI1,MMP13
Rar		group				0.0302	GAS2,MMP13,SLC10A1
QKI		other		0	bias	0.0304	FABP7,HLA-DQA1,HLA-DQB1,NSG2
telmisartan		chemical drug		-0.293		0.0304	APLNR,MAS1,NOS2,PLA2G5
SIM1		transcription regulator	Activated	3	bias	0.0305	CHRNE,EGF,HLA-A,MYH6,PLA2G5,PLCB1,SELENBP1,SEMA5B,SLC12A3
rifampin		chemical drug		1.979	bias	0.0307	AKR1C1/AKR1C2,CYP2A6 (includes others),CYP2C8,CYP2E1,FGGY,NOS2,OSBP2
moxonidine		chemical drug				0.0311	KL,LRP2
sorbitol		chemical - endogenous mammalian				0.0311	MIOX,SORD
GALNT3		enzyme				0.0311	KL,SLC34A1
FGF19		growth factor				0.0319	Cyp2d9 (includes others),GAS2,HLA-DQB1,KL,PTGDS
SLC16A2		transporter				0.0325	DGKG,DIO1,ODF4
NR1H4		ligand-dependent nuclear receptor		-1.236		0.0333	APOM,CYP2C8,FABP7,NOS2,SLC10A1,SLC27A5,SLC51A,Slco1a1
thyroid hormone		chemical - endogenous mammalian		0		0.0333	COX7A1,EGF,MYH6,PLA2G5,PTGDS,SEMA5B,SLC6A4,TTR
ethanol		chemical - endogenous mammalian		0.887	bias	0.034	BHMT,CHRNA4,CYP2A6 (includes others),CYP2C8,CYP2E1,CYP4A22,ETNPPL,HAO2,HLA-A,HSD3B1,MMP13,NOS2,NSDHL,PPP1R1B
PPARD		ligand-dependent nuclear receptor		1.938	bias	0.0342	ASS1,BDH1,CSAD,FABP7,LRAT,NOS2,OXCT1,PCSK6,SORD,Tlr12
DSCAML1		other	Activated	2.236	bias	0.0346	EMX1,PLCB1,SHANK2,SNAP91,SNCA
dihydrotestosterone		chemical - endogenous mammalian	Activated	2.432	bias	0.0347	APOM,AZGP1,BMP15,CD74,Cyp2d9 (includes others),Cyp2j5,CYP4A22,EGF,GNMT,HLA-A,MAF,MMP13,NOS2,RPL5,SELENBP1,SLC16A7,SLC7A7,SLC7A9,Slco1a1
NLRP12		other				0.035	HLA-A,HLA-F,NOS2
orotic acid		chemical - endogenous mammalian				0.0354	AADAC,CYP2E1
PROM1		other				0.0354	IDI1,NSDHL
SMC3		other				0.0354	HLA-DQA1,HLA-DQB1
NPPC		other				0.0354	NOS2,XYLT1
KIF1B		transporter				0.0354	CHD5,SNCA
(-)-norephedrine		chemical drug				0.0354	CYP51A1,IDI1
Na+		chemical - endogenous mammalian				0.0354	ATP4A,SLC10A1
17-alpha-ethinylestradiol		chemical drug		-0.489	bias	0.0368	CD74,Cyp2d9 (includes others),FABP7,PTGDS,SHBG,SLC10A1,Slco1a1
maneb		chemical toxicant		1	bias	0.0375	CACNA1E,MAPK15,NOS2,SLC8A1
HDL-cholesterol		complex				0.0375	ALDH1L2,CYP51A1,IDI1
nafenopin		chemical drug				0.0375	Ces1e,CHRNA4,SHBG
SLC13A1		transporter		1.342		0.0375	CHD3,INMT,Nat8f5,Tgtp1/Tgtp2,UPP2
testosterone		chemical - endogenous mammalian	Activated	2.287	bias	0.0386	Actn3,BMP15,COX6A2,CYP2E1,CYP51A1,EGF,GGT1,MEP1B,NOS2,SHBG,Slco1a1,SNCA,TBXAS1
SB 220025		chemical - kinase inhibitor				0.0396	NOS2
L-isoleucine		chemical - endogenous mammalian				0.0396	ALB
L-leucine		chemical - endogenous mammalian				0.0396	ALB
loganin		chemical - endogenous non-mammalian				0.0396	NOX4
myo-inositol		chemical - endogenous mammalian				0.0396	MIOX
CYP4A		group				0.0396	SLC12A3
lysine clonixinate		chemical drug				0.0396	NOS2
pinitol		chemical drug				0.0396	CYP2E1
propionate derivative		chemical - other				0.0396	MMUT
CPLX1		transporter				0.0396	CPLX3
ADRM1		other				0.0396	NOS2
alpha-adrenergic receptor		group				0.0396	SLC8A1
LCTL	1.699	enzyme				0.0396	KL
RNF43		enzyme				0.0396	CYP2E1
CPLX2	1.402	other				0.0396	CPLX3
Raet1a		other				0.0396	HLA-A
PROTEASE		group				0.0396	HSD3B1
neuropeptide Y		biologic drug				0.0396	NOS2
LOXL1		enzyme				0.0396	SNCA
INTERLEUKIN		group				0.0396	NOS2
HLA-B27		complex				0.0396	HLA-DQA1
Raet1b		other				0.0396	HLA-A
AP1M1		transporter				0.0396	HLA-A
CELA1	1.852	peptidase				0.0396	HLA-A
H60a		other				0.0396	HLA-A
PCBD1		transcription regulator				0.0396	PAH
IDE		peptidase				0.0396	SNCA
ATP4B		transporter				0.0396	ATP4A
GDF3		growth factor				0.0396	PCSK6
SIGLEC11		other				0.0396	NOS2
GCN1		translation regulator				0.0396	MMP13
KCNJ6		ion channel				0.0396	KCNJ10
CA2		enzyme				0.0396	CA4
HNRNPL		other				0.0396	CEACAM1
TIMM50		phosphatase				0.0396	HSD3B1
CYP7B1		enzyme				0.0396	SNCA
PRPH2		transmembrane receptor				0.0396	RHO
COL11A1		other				0.0396	MMP13
GAP43		other				0.0396	NOS2
CHRNB2		transmembrane receptor				0.0396	CHRNA4
GSK343		chemical reagent				0.0396	KL
RPS19		other				0.0396	CD74
PI 3-kinase inhibitor		chemical drug				0.0396	NOS2
econazole		chemical drug				0.0396	TRPV5
SC68376		chemical - kinase inhibitor				0.0396	NOS2
ethyl methanesulfonate		chemical toxicant				0.0396	CIITA
methylmalonic acid		chemical - endogenous mammalian				0.0396	NOS2
isoniazid		chemical drug				0.0396	CYP2E1
OPC-31260		chemical drug				0.0396	SLC12A1
malolactomycin D		chemical - endogenous non-mammalian				0.0396	MMP13
benzylamine		chemical - endogenous mammalian				0.0396	NOS2
dinophysistoxin 1		chemical toxicant				0.0396	CEACAM1
hexaarginine-neomycin B conjugate		chemical reagent				0.0396	CD8A
p-dimethylaminoazobenzene		chemical toxicant				0.0396	ALB
benzo(a)pyrene-7,8-dione		chemical toxicant				0.0396	AKR1C1/AKR1C2
methylprednisolone acetate		chemical drug				0.0396	MMP13
felodipine		chemical drug				0.0396	NOS2
erbstatin		chemical - endogenous non-mammalian				0.0396	NOS2
SF 6847		chemical toxicant				0.0396	MMP13
sinapinic acid		chemical - endogenous non-mammalian				0.0396	NOS2
theaflavin-3,3'-digallate		chemical - endogenous non-mammalian				0.0396	NOS2
2-hydroxyarachidonic acid		chemical reagent				0.0396	NOS2
11-cis-retinal		chemical - endogenous mammalian				0.0396	RHO
AGN 190299		chemical drug				0.0396	EGF
gamma tocopherol		chemical drug				0.0396	NOS2
pyrilamine		chemical drug				0.0396	NOS2
microcystin		chemical toxicant				0.0396	NOS2
homoorientin		chemical - endogenous non-mammalian				0.0396	NOS2
metaproterenol sulfate		chemical drug				0.0396	NOS2
tyrphostin 47		chemical - kinase inhibitor				0.0396	NOS2
D-erythro-C16-ceramide		chemical - endogenous mammalian				0.0396	NOS2
poly(ADP-ribose)		chemical - endogenous mammalian				0.0396	NOS2
glycoconjugate		chemical - other				0.0396	MGAT3
peroxisome proliferator-activated receptor gamma agonist		chemical drug				0.0396	NOS2
EED226		chemical reagent				0.0396	KL
citrulline		chemical - endogenous mammalian				0.0396	NOS2
lipooligosaccharide		chemical toxicant				0.0396	NOS2
flunisolide		chemical drug				0.0396	NOS2
HPX		transporter				0.0399	MMP13,NOS2
10-nitrooleate		chemical - endogenous mammalian				0.0399	NOS2,NOX4
allyl sulfide		chemical drug				0.0399	CYP2E1,Slco1a1
morin		chemical - endogenous non-mammalian				0.0399	MMP13,NOS2
IL1B		cytokine		1.258	bias	0.04	ASS1,CALB1,CASR,CD74,CFB,CIITA,CYP2E1,DIO1,GGT1,HLA-A,INSRR,MAPK8IP1,MMP13,MYLK3,NOS2,PCSK6,PLA2G5,PTGDS,SERPINF2,SLC10A1,SLC12A1,SLC5A2,SLC6A4,SLC9A3,Slco1a1,SNCA,Tgtp1/Tgtp2,XYLT1
3-methyladenine		chemical toxicant				0.0401	MMP13,NOS2,SNCA
S-adenosylmethionine		chemical - endogenous mammalian				0.0401	CYP2E1,MAF,NOS2
ASCL1		transcription regulator		0.447	bias	0.0406	CIITA,PCSK6,Ptprd,SALL3,SLC6A5
ADAM10		peptidase				0.0406	ABAT,CD74,FABP7,PVALB,RHO
GPD1		enzyme				0.0406	CHRNA4,Clec2e/Clec2h,CYP2C8,CYP4A22,Hsd3b4 (includes others)
trinitrobenzenesulfonic acid		chemical reagent		0.506	bias	0.0406	MMP13,NOS2,PTGDS,SLC10A1,Slco1a1
desmopressin		biologic drug		1.941	bias	0.0406	ALB,PPP1R1A,PPP1R1B,SLC12A1,SLC9A3
ursodeoxycholic acid		chemical - endogenous mammalian		-1.067		0.0413	CYP2E1,MAF,NOS2,SLC5A2
BSCL2		other				0.0413	CD74,CYP2E1,MMP13,NOS2
OTX2		transcription regulator		1.982	bias	0.0413	CLTRN,RHO,STRA6,TTR
taurine		chemical - endogenous mammalian				0.0428	CSAD,MIOX,NOS2
SGK1		kinase	Activated	2	bias	0.0433	SLC12A1,SLC12A3,SLC9A3,TRPV5
SLC25A13		transporter				0.0438	CHRNA4,Clec2e/Clec2h,CYP2C8,CYP4A22,Hsd3b4 (includes others)
FKBP4		enzyme				0.0446	CEACAM1,NOS2
miR-100-5p (and other miRNAs w/seed ACCCGUA)		mature microRNA				0.0446	MMP13,NOX4
NEDD4		enzyme				0.0446	SNCA,TRPV5
7-nitroindazole		chemical reagent				0.0446	NOS2,PVALB
D609		chemical reagent				0.0446	MMP13,NOS2
RUNX1-RUNX1T1		fusion gene/product				0.0455	ASPA,ATP4A,Nepn,SLC6A4,XYLT1
ATP7B		transporter				0.0456	Cyp2c40 (includes others),CYP51A1,IDI1
MAF	1.044	transcription regulator		1.98	bias	0.0474	CYP51A1,FABP7,IDI1,MAF
glycine		chemical - endogenous mammalian				0.0495	ALB,NOS2
Endothelin		group				0.0495	CD74,RHO
SLC6A3		transporter				0.0495	CHRNA7,PPP1R1B
PLA2G4A		enzyme				0.0495	NOS2,PLA2G5
L-carnitine		chemical - endogenous mammalian				0.0495	ALB,NOS2
FANCC		other				0.0496	MAPK8IP1,MYRF,NOS2,PCLO
ZBTB7B		transcription regulator				0.0496	CD8A,COX7A1,Gk,MAF
diethylstilbestrol		chemical drug		-0.444	bias	0.0497	ADM2,BMP15,CFB,CYP2A6 (includes others),EGF,GGT1,HLA-A,OSBP2,SLC6A14,Tgtp1/Tgtp2,Tlr12
HNF4A		transcription regulator	Activated	2.841		0.0536	ABCC6,ACMSD,ADCY10,AGXT2,AKR1C1/AKR1C2,ALB,ALDH8A1,APOH,APOM,BDH1,BHMT,C11orf54,CBS/CBSL,CEACAM1,CUX2,CYP2A6 (includes others),CYP2C8,CYP2E1,CYP51A1,DZANK1,ETNPPL,F13B,GLYAT,GYS2,HAO2,HLA-A,HLA-F,HPD,Hsd3b4 (includes others),IL22RA1,MBL2,MCCC1,MMUT,NAT8,Nat8f3 (includes others),NOX4,PEPD,PRODH2,PROZ,PTGDS,SHBG,SLC10A1,SLC22A18,Slc22a26,SLC26A1,SLC5A2,Slco1a1,SUGCT,SULT1C2,TENM4,TTC26,TTR,UGT2A3,X…
PIK3CG		kinase		-1.948		0.062	CD74,CD8A,HLA-A,NOS2,Tgtp1/Tgtp2
PPARGC1A		transcription regulator		1.809		0.066	ASPN,BDH1,CIDEB,CYP2A6 (includes others),DIO1,Gk,MYH6,NSDHL,OXCT1,PVALB,ST8SIA1,VSTM2A
FFAR3		G-protein coupled receptor	Inhibited	-2		0.0824	CALB1,CBS/CBSL,CHD5,FADS2
nitrofurantoin		chemical drug	Inhibited	-2.236		0.24	ALB,ASL,ASS1,SELENBP1,TTR
raloxifene		chemical drug	Inhibited	-2.236		0.263	KYNU,MMP13,PTGER3,PVALB,SELENBP1
PSEN1		peptidase	Inhibited	-2		0.272	ABCC6,ALB,ATP4A,CD74,CHRNA7,CPLX2,CYP51A1,NOS2,PVALB,SNCA
trans-hydroxytamoxifen		chemical drug	Inhibited	-2.236		0.297	ASB9,KYNU,PTGER3,PVALB,SELENBP1
lenalidomide		chemical drug	Activated	2		1	CTTNBP2,DHTKD1,HHATL,HLA-DQA1
Tcf7		transcription regulator		-1.869		1	GGT1,GZMA,MAF,PAPSS2
