# Supplementary material for: Istradefylline protects from cisplatin-induced nephrotoxicity and peripheral neuropathy while preserving cisplatin antitumor effects
Source: J Clin Invest. 2022 Nov 15;132(22):e152924. doi: 10.1172/JCI152924 (PMC9663157; doi:10.1172/JCI152924)
Supplement: Supplemental table 6 [file jci-132-152924-s132.xlsx]

## Sheet: GO (neg)-DOWN in Cis+KW vs. KW
NAME	SIZE	NES	FDR q-val	RANK AT MAX	LEADING EDGE
GO_MF_MM_STRUCTURAL_CONSTITUENT_OF_RIBOSOME	230	-6.123463	0.0	9298	tags=61%, list=26%, signal=82%
GO_BP_MM_TRANSLATION	239	-5.917578	0.0	9298	tags=60%, list=26%, signal=81%
GO_CC_MM_RIBOSOME	239	-5.8958025	0.0	9298	tags=59%, list=26%, signal=80%
GO_CC_MM_RIBONUCLEOPROTEIN_COMPLEX	122	-5.00668	0.0	10035	tags=67%, list=29%, signal=94%
GO_CC_MM_MITOCHONDRIAL_INNER_MEMBRANE	281	-5.0045266	0.0	5996	tags=43%, list=17%, signal=51%
GO_BP_MM_MRNA_PROCESSING	202	-4.776209	0.0	11156	tags=60%, list=32%, signal=88%
GO_BP_MM_DNA_REPLICATION	109	-4.656199	0.0	7831	tags=60%, list=22%, signal=76%
GO_BP_MM_RRNA_PROCESSING	75	-4.6241655	0.0	7492	tags=67%, list=21%, signal=85%
GO_BP_MM_RNA_SPLICING	161	-4.6219187	0.0	10051	tags=60%, list=29%, signal=83%
GO_CC_MM_CELL_SURFACE	323	-4.2339597	0.0	9340	tags=47%, list=27%, signal=63%
GO_MF_MM_IDENTICAL_PROTEIN_BINDING	301	-4.2095156	0.0	8333	tags=45%, list=24%, signal=58%
GO_MF_MM_RECEPTOR_ACTIVITY	468	-4.1996	0.0	8229	tags=40%, list=23%, signal=51%
GO_CC_MM_EXTERNAL_SIDE_OF_PLASMA_MEMBRANE	195	-4.163964	0.0	10924	tags=57%, list=31%, signal=82%
GO_BP_MM_DNA_REPAIR	213	-4.1476564	0.0	7590	tags=46%, list=22%, signal=58%
