# Supplementary material for: Istradefylline protects from cisplatin-induced nephrotoxicity and peripheral neuropathy while preserving cisplatin antitumor effects
Source: J Clin Invest. 2022 Nov 15;132(22):e152924. doi: 10.1172/JCI152924 (PMC9663157; doi:10.1172/JCI152924)
Supplement: Supplemental table 7 [file jci-132-152924-s133.xls]

## Sheet: Sheet0
Disease and biological functions affected by KW6002/cisplatin treatment.
Categories	Diseases or Functions Annotation	p-value	Predicted Activation State	Activation z-score	Molecules	# Molecules
Immunological Disease	Systemic autoimmune syndrome	2.81e-26		-0.845	9930111J21Rik1/Gm12185,9930111J21Rik2,ACSL5,ADAM12,ADGRG6,AGPAT1,AIF1,ALOX12,AQP9,ARHGAP32,ATIC,ATP8A1,BANK1,BCL2L14,BLNK,BSG,CCL2,CCL4,Ccl7,CCR7,CCRL2,CD180,CD244,CD274,CD69,CD7,CD83,CDC42EP3,CELF4,CIITA,CINP,CLEC12A,Clec4a3,CLEC4E,CLEC6A,CLEC9A,COL6A3,COL8A1,CREB1,CSF3R,CSK,CTSC,CX3CL1,CX3CR1,Cxcl11,CXCL16,CXCL2,CXCL3,Cxcl9,CXCR1,DHFR,DHX58,DNMT1,E2F2,EEF1E1,EEF1G,EPSTI1,FABP5,FADD,FCGR1A,FCGR3…	178
Cancer,Organismal Injury and Abnormalities	Non-melanoma solid tumor	2.63e-24		-0.419	ABCC1,ABI3,ACSL5,ACSS1,ACTB,ACTR3,ACVRL1,ACY1,ACYP1,ADAM12,ADGB,ADGRG6,AGPAT1,AGRN,AHSA1,AIF1,AIG1,AK4,ALDH18A1,ALDH7A1,ALG8,ALG9,ALKBH2,ALMS1,ALOX12,AMBP,AMER2,ANGEL1,ANKRD22,ANKRD26,AP3B2,APLN,AQP9,ARF6,ARG2,ARHGAP25,ARHGAP32,ARHGDIG,ARMC6,ARTN,AS3MT,ASGR2,ASNS,ASPM,ATAD2,ATF3,ATIC,ATP23,ATP8A1,AURKAIP1,B3GALT6,B3GNT5,B3GNT7,B4GALT4,B4GALT5,BAMBI,BANK1,BANP,BCAR3,BCAT1,BCL2L14,BCL3,BCL7A,BCO2,B…	808
Cancer,Organismal Injury and Abnormalities	Epithelial neoplasm	3.54e-24		-1.144	ABCC1,ABI3,ACSL5,ACSS1,ACTB,ACTR3,ACVRL1,ACY1,ACYP1,ADAM12,ADGB,ADGRG6,AGPAT1,AGRN,AHSA1,AIF1,AIG1,AK4,ALDH18A1,ALDH7A1,ALG8,ALG9,ALKBH2,ALMS1,ALOX12,AMBP,AMER2,ANGEL1,ANKRD22,ANKRD26,AP3B2,APLN,AQP9,ARF6,ARG2,ARHGAP25,ARHGAP32,ARHGDIG,ARMC6,ARTN,AS3MT,ASGR2,ASNS,ASPM,ATAD2,ATF3,ATIC,ATP23,ATP8A1,AURKAIP1,B3GALT6,B3GNT5,B3GNT7,B4GALT4,B4GALT5,BAMBI,BANK1,BANP,BCAR3,BCAT1,BCL3,BCL7A,BCO2,BCR,BEND3…	801
Cancer,Organismal Injury and Abnormalities	Carcinoma	4.2e-24		-1.037	ABCC1,ABI3,ACSL5,ACSS1,ACTB,ACTR3,ACVRL1,ACY1,ACYP1,ADAM12,ADGB,ADGRG6,AGPAT1,AGRN,AHSA1,AIF1,AIG1,AK4,ALDH18A1,ALDH7A1,ALG8,ALG9,ALKBH2,ALMS1,ALOX12,AMBP,AMER2,ANGEL1,ANKRD22,ANKRD26,AP3B2,APLN,AQP9,ARF6,ARG2,ARHGAP25,ARHGAP32,ARHGDIG,ARMC6,ARTN,AS3MT,ASGR2,ASNS,ASPM,ATAD2,ATF3,ATIC,ATP23,ATP8A1,AURKAIP1,B3GALT6,B3GNT5,B3GNT7,B4GALT4,B4GALT5,BAMBI,BANK1,BANP,BCAR3,BCAT1,BCL3,BCL7A,BCO2,BCR,BEND3…	800
Cancer,Organismal Injury and Abnormalities	Nonhematologic malignant neoplasm	4.41e-24		-1.267	ABCC1,ABI3,ACSL5,ACSS1,ACTB,ACTR3,ACVRL1,ACY1,ACYP1,ADAM12,ADGB,ADGRG6,AGPAT1,AGRN,AHSA1,AIF1,AIG1,AK4,ALDH18A1,ALDH7A1,ALG8,ALG9,ALKBH2,ALMS1,ALOX12,AMBP,AMER2,ANGEL1,ANKRD22,ANKRD26,AP3B2,APLN,AQP9,ARF6,ARG2,ARHGAP25,ARHGAP32,ARHGDIG,ARMC6,ARTN,AS3MT,ASGR2,ASNS,ASPM,ATAD2,ATF3,ATIC,ATP23,ATP8A1,AURKAIP1,B3GALT6,B3GNT5,B3GNT7,B4GALT4,B4GALT5,BAMBI,BANK1,BANP,BCAR3,BCAT1,BCL2L14,BCL3,BCL7A,BCO2,B…	809
Cancer,Organismal Injury and Abnormalities	Tumorigenesis of tissue	6.2e-24		-1.275	ABCC1,ABI3,ACSL5,ACSS1,ACTB,ACTR3,ACVRL1,ACY1,ACYP1,ADAM12,ADGB,ADGRG6,AGPAT1,AGRN,AHSA1,AIF1,AIG1,AK4,ALDH18A1,ALDH7A1,ALG8,ALG9,ALKBH2,ALMS1,ALOX12,AMBP,AMER2,ANGEL1,ANKRD22,ANKRD26,AP3B2,APLN,AQP9,ARF6,ARG2,ARHGAP25,ARHGAP32,ARHGDIG,ARMC6,ARTN,AS3MT,ASGR2,ASNS,ASPM,ATAD2,ATF3,ATIC,ATP23,ATP8A1,AURKAIP1,B3GALT6,B3GNT5,B3GNT7,B4GALT4,B4GALT5,BAMBI,BANK1,BANP,BCAR3,BCAT1,BCL2L14,BCL3,BCL7A,BCO2,B…	802
Cell Death and Survival	Necrosis	9.55e-24	Increased	2.339	ABCC1,ACTB,ACVRL1,ADAM12,AGRN,AHSA1,ALOX12,APLN,ARF6,ARG2,ARTN,AS3MT,ASNS,ATAD2,ATF3,ATIC,B4GALT5,BANP,BCL2L14,BCL3,BCR,BIK,BLNK,BOK,BSG,BUB1,CAB39L,CACNB3,CCDC88B,CCL2,CCL4,CCR7,CCT4,CD274,CD48,CD69,CD7,CD82,CDC42EP3,CDC45,CDC6,CENPE,CENPF,CHEK1,CIITA,CNN2,COL5A3,CORO1A,CREB1,CSE1L,CSF3R,CSK,CTF1,CX3CL1,CX3CR1,CXCL2,CXCL3,CXCR1,CYCS,DCK,DCTD,DHFR,DHX58,DMTF1,DNAJB1,DNMT1,DOCK8,DTL,DUSP9,E2F2,E2F…	290
Cancer,Organismal Injury and Abnormalities	Non-hematological solid tumor	1.42e-23		-1.167	ABCC1,ABI3,ACSL5,ACSS1,ACTB,ACTR3,ACVRL1,ACY1,ACYP1,ADAM12,ADGB,ADGRG6,AGPAT1,AGRN,AHSA1,AIF1,AIG1,AK4,ALDH18A1,ALDH7A1,ALG8,ALG9,ALKBH2,ALMS1,ALOX12,AMBP,AMER2,ANGEL1,ANKRD22,ANKRD26,AP3B2,APLN,AQP9,ARF6,ARG2,ARHGAP25,ARHGAP32,ARHGDIG,ARMC6,ARTN,AS3MT,ASGR2,ASNS,ASPM,ATAD2,ATF3,ATIC,ATP23,ATP8A1,AURKAIP1,B3GALT6,B3GNT5,B3GNT7,B4GALT4,B4GALT5,BAMBI,BANK1,BANP,BCAR3,BCAT1,BCL2L14,BCL3,BCL7A,BCO2,B…	810
Hematological System Development and Function,Tissue Morphology	Quantity of leukocytes	2.26e-23	Decreased	-3.122	ADAM12,AMBP,ATF3,B3GNT5,BANK1,BCL3,BCR,BIK,BLNK,BSG,Bst2,BUB1,CARM1,CCL2,CCL4,Ccl7,CCR7,CD180,CD244,CD274,CD48,CD69,CD7,CD83,CIITA,CLEC4E,CLEC4M,CLEC7A,CNN2,CORO1A,CREB1,CSF3R,CX3CL1,CX3CR1,CXCL16,CXCL2,CYTIP,DCK,DKC1,DMTF1,DNMT1,DOCK2,DOCK8,DOK2,E2F2,EEF1D,ERBB2,FABP5,FADD,FCGR1A,Fcrls,FKBP1A,GPR132,GPR183,H2AX,HBEGF,HCK,HCLS1,HDC,HELLS,HIVEP3,HLA-DQB1,HSPD1,IL12RB2,IL36G,IL6,IMPDH2,IRF1,ITGAL,I…	139
Lymphoid Tissue Structure and Development,Tissue Morphology	Quantity of lymphatic system cells	3.1e-23	Decreased	-3.777	B3GNT5,BANK1,BCL3,BIK,BLNK,BSG,Bst2,CARM1,CCL2,CCL4,CCR7,CD180,CD244,CD274,CD48,CD69,CD7,CD83,CIITA,CLEC4E,CLEC4M,CNN2,CORO1A,CREB1,CSF3R,CSK,CX3CR1,CXCL16,CYTIP,DCK,DKC1,DMTF1,DNMT1,DOCK2,DOCK8,DOK2,E2F2,EEF1D,ERBB2,FABP5,FADD,FCGR1A,Fcrls,FKBP1A,GPR132,GPR183,H2AX,HBEGF,HCAR2,HCK,HCLS1,HELLS,HIVEP3,HLA-DQB1,HSPD1,IL12RB2,IL36G,IL6,IMPDH2,IRF1,ITGAL,ITPKB,ITPR1,JAK2,LILRB4,Ly6a (includes others)…	123
Hematological System Development and Function,Tissue Morphology	Quantity of blood cells	5.57e-23	Decreased	-3.425	ADAM12,AMBP,ATF3,B3GNT5,BANK1,BCL3,BCR,BIK,BLNK,BSG,Bst2,BUB1,CARM1,CCL2,CCL4,Ccl7,CCR7,CD180,CD244,CD274,CD48,CD69,CD7,CD83,CIITA,CLEC4E,CLEC4M,CLEC7A,CNN2,CORO1A,CREB1,CSF3R,CSK,CTF1,CX3CL1,CX3CR1,CXCL16,CXCL2,CYTIP,DCK,DHFR,DKC1,DMTF1,DNMT1,DOCK2,DOCK8,DOK2,E2F2,EEF1D,ERBB2,FABP5,FADD,FCGR1A,Fcrls,FGFRL1,FKBP1A,GPR132,GPR183,H2AX,HBEGF,HCK,HCLS1,HDC,HELLS,HIVEP3,HLA-DQB1,HSPD1,IL12RB2,IL36G,IL…	149
Cell Death and Survival	Apoptosis	2.78e-22	Increased	4.326	ABCC1,ACVRL1,ADAM12,AGRN,AHSA1,AIF1,ALMS1,ALOX12,Anp32b,APLN,ARF6,ARG2,ASNS,ATAD2,ATF3,B4GALT5,BANP,BCL2L14,BCL3,BCR,BIK,BLNK,BOK,BSG,BUB1,CAB39L,CCDC88B,CCL2,CCL4,CCR7,CCT4,CD274,CD48,CD69,CD82,CDC42EP3,CDC45,CDC6,CENPE,CENPF,CENPJ,CHEK1,CIITA,CLEC4E,CNN2,COL5A3,CORO1A,CREB1,CSE1L,CSF3R,CSK,CSRNP1,CTF1,CX3CL1,CXCL2,CXCR1,CYCS,DCK,DCPS,DDX11,DHFR,DHX58,DNAJB1,DNMT1,DOCK8,E2F2,E2F7,EEF1D,EEF1E1,EF…	281
Cancer,Organismal Injury and Abnormalities	Extracranial solid tumor	6.6e-22		-1.979	ABCC1,ABI3,ACSL5,ACSS1,ACTB,ACTR3,ACVRL1,ACY1,ACYP1,ADAM12,ADGB,ADGRG6,AGPAT1,AGRN,AHSA1,AIF1,AIG1,AK4,ALDH18A1,ALDH7A1,ALG8,ALG9,ALKBH2,ALMS1,ALOX12,AMBP,AMER2,ANAPC13,ANGEL1,ANKRD22,ANKRD26,AP3B2,APLN,AQP9,ARF6,ARG2,ARHGAP25,ARHGAP32,ARHGDIG,ARMC6,ARTN,AS3MT,ASGR2,ASNS,ASPM,ATAD2,ATF3,ATIC,ATP23,ATP8A1,AURKAIP1,B3GALT6,B3GNT5,B3GNT7,B4GALT4,B4GALT5,BAMBI,BANK1,BANP,BCAR3,BCAT1,BCL3,BCL7A,BCO2,B…	813
Cancer,Organismal Injury and Abnormalities	Head and neck tumor	1.04e-21		-0.952	ABCC1,ABI3,ACSL5,ACSS1,ACTB,ACTR3,ACVRL1,ACY1,ACYP1,ADAM12,ADGB,ADGRG6,AGPAT1,AGRN,AIF1,AIG1,AK4,ALDH18A1,ALDH7A1,ALG8,ALG9,ALKBH2,ALMS1,ALOX12,AMBP,AMER2,ANGEL1,ANKRD22,ANKRD26,AP3B2,AQP9,ARF6,ARG2,ARHGAP25,ARHGAP32,ARHGDIG,ARMC6,ARTN,AS3MT,ASGR2,ASNS,ASPM,ATAD2,ATIC,ATP23,ATP8A1,AURKAIP1,B3GALT6,B3GNT7,B4GALT4,B4GALT5,BAMBI,BANK1,BANP,BCAR3,BCAT1,BCL2L14,BCL3,BCL7A,BCO2,BCR,BEND3,BEND4,BIK,BIN2…	731
Hematological System Development and Function,Tissue Morphology	Quantity of mononuclear leukocytes	1.84e-21	Decreased	-4.15	B3GNT5,BANK1,BCL3,BIK,BLNK,BSG,Bst2,CARM1,CCL2,CCL4,Ccl7,CCR7,CD180,CD244,CD274,CD48,CD69,CD7,CD83,CIITA,CLEC4E,CLEC4M,CNN2,CORO1A,CREB1,CSF3R,CX3CL1,CX3CR1,CXCL16,CYTIP,DCK,DKC1,DMTF1,DNMT1,DOCK2,DOCK8,DOK2,E2F2,EEF1D,ERBB2,FABP5,FADD,FCGR1A,Fcrls,FKBP1A,GPR132,GPR183,H2AX,HBEGF,HCLS1,HELLS,HIVEP3,HLA-DQB1,HSPD1,IL12RB2,IL36G,IL6,IMPDH2,IRF1,ITGAL,ITPKB,ITPR1,LILRB4,Ly6a (includes others),MSH2,M…	117
Lymphoid Tissue Structure and Development,Tissue Morphology	Quantity of lymphoid cells	1.84e-21	Decreased	-3.631	B3GNT5,BANK1,BCL3,BIK,BLNK,BSG,Bst2,CARM1,CCL2,CCL4,CCR7,CD180,CD244,CD274,CD48,CD69,CD7,CD83,CIITA,CLEC4E,CLEC4M,CORO1A,CREB1,CX3CR1,CXCL16,CYTIP,DCK,DKC1,DMTF1,DNMT1,DOCK2,DOCK8,DOK2,E2F2,EEF1D,ERBB2,FABP5,FADD,FCGR1A,Fcrls,FKBP1A,GPR132,GPR183,H2AX,HBEGF,HCAR2,HCLS1,HELLS,HIVEP3,HLA-DQB1,HSPD1,IL12RB2,IL36G,IL6,IMPDH2,IRF1,ITGAL,ITPKB,ITPR1,LILRB4,Ly6a (includes others),MSH2,MYC,NABP1,NBN,NFKB…	114
Cancer,Organismal Injury and Abnormalities	Cancer	2.52e-21		-1.457	ABCC1,ABI3,ACSL5,ACSS1,ACTB,ACTR3,ACVRL1,ACY1,ACYP1,ADAM12,ADGB,ADGRG6,AGPAT1,AGRN,AHSA1,AIF1,AIG1,AK4,ALDH18A1,ALDH7A1,ALG8,ALG9,ALKBH2,ALMS1,ALOX12,AMBP,AMER2,ANAPC13,ANGEL1,ANKRD22,ANKRD26,AP3B2,APLN,AQP9,ARF6,ARG2,ARHGAP25,ARHGAP32,ARHGDIG,ARMC6,ARTN,AS3MT,ASGR2,ASNS,ASPM,ATAD2,ATF3,ATIC,ATP23,ATP8A1,AURKAIP1,B3GALT6,B3GNT5,B3GNT7,B4GALT4,B4GALT5,BAMBI,BANK1,BANP,BCAR3,BCAT1,BCL2L14,BCL3,BCL7…	816
Cancer,Organismal Injury and Abnormalities	Solid tumor	3.78e-21		-1.975	ABCC1,ABI3,ACSL5,ACSS1,ACTB,ACTR3,ACVRL1,ACY1,ACYP1,ADAM12,ADGB,ADGRG6,AGPAT1,AGRN,AHSA1,AIF1,AIG1,AK4,ALDH18A1,ALDH7A1,ALG8,ALG9,ALKBH2,ALMS1,ALOX12,AMBP,AMER2,ANAPC13,ANGEL1,ANKRD22,ANKRD26,AP3B2,APLN,AQP9,ARF6,ARG2,ARHGAP25,ARHGAP32,ARHGDIG,ARMC6,ARTN,AS3MT,ASGR2,ASNS,ASPM,ATAD2,ATF3,ATIC,ATP23,ATP8A1,AURKAIP1,B3GALT6,B3GNT5,B3GNT7,B4GALT4,B4GALT5,BAMBI,BANK1,BANP,BCAR3,BCAT1,BCL2L14,BCL3,BCL7…	816
Hematological System Development and Function,Lymphoid Tissue Structure and Development,Tissue Morphology	Quantity of lymphocytes	4.31e-21	Decreased	-3.802	B3GNT5,BANK1,BCL3,BIK,BLNK,BSG,Bst2,CARM1,CCL2,CCL4,CCR7,CD180,CD244,CD274,CD48,CD69,CD7,CD83,CIITA,CLEC4E,CLEC4M,CORO1A,CREB1,CX3CR1,CXCL16,CYTIP,DCK,DKC1,DMTF1,DNMT1,DOCK2,DOCK8,DOK2,E2F2,EEF1D,ERBB2,FABP5,FADD,FCGR1A,Fcrls,FKBP1A,GPR132,GPR183,H2AX,HBEGF,HCLS1,HELLS,HIVEP3,HLA-DQB1,HSPD1,IL12RB2,IL36G,IL6,IMPDH2,IRF1,ITGAL,ITPKB,ITPR1,LILRB4,Ly6a (includes others),MSH2,MYC,NABP1,NBN,NFKB2,NFKB…	113
Cancer,Organismal Injury and Abnormalities	Malignant solid tumor	4.34e-21		-1.441	ABCC1,ABI3,ACSL5,ACSS1,ACTB,ACTR3,ACVRL1,ACY1,ACYP1,ADAM12,ADGB,ADGRG6,AGPAT1,AGRN,AHSA1,AIF1,AIG1,AK4,ALDH18A1,ALDH7A1,ALG8,ALG9,ALKBH2,ALMS1,ALOX12,AMBP,AMER2,ANAPC13,ANGEL1,ANKRD22,ANKRD26,AP3B2,APLN,AQP9,ARF6,ARG2,ARHGAP25,ARHGAP32,ARHGDIG,ARMC6,ARTN,AS3MT,ASGR2,ASNS,ASPM,ATAD2,ATF3,ATIC,ATP23,ATP8A1,AURKAIP1,B3GALT6,B3GNT5,B3GNT7,B4GALT4,B4GALT5,BAMBI,BANK1,BANP,BCAR3,BCAT1,BCL2L14,BCL3,BCL7…	813
Cancer,Organismal Injury and Abnormalities	Abdominal carcinoma	2.33e-20		-1.628	ABCC1,ABI3,ACSS1,ACTB,ACTR3,ACVRL1,ACY1,ACYP1,ADAM12,ADGB,ADGRG6,AGPAT1,AGRN,AHSA1,AIF1,AIG1,ALDH18A1,ALDH7A1,ALG8,ALG9,ALKBH2,ALMS1,ALOX12,AMBP,AMER2,ANGEL1,ANKRD22,ANKRD26,AP3B2,AQP9,ARF6,ARG2,ARHGAP25,ARHGAP32,ARHGDIG,ARMC6,ASGR2,ASNS,ASPM,ATAD2,ATF3,ATIC,ATP23,ATP8A1,B3GALT6,B3GNT5,B3GNT7,B4GALT4,B4GALT5,BANK1,BANP,BCAR3,BCAT1,BCL3,BCO2,BCR,BEND3,BEND4,BIK,BIN2,BLNK,BNC2,BOP1,BSG,BUB1,CAB39L,…	746
Cellular Development,Cellular Growth and Proliferation,Hematological System Development and Function,Lymphoid Tissue Structure and Development	Proliferation of immune cells	4.37e-20	Decreased	-2.371	AIF1,ARF6,B3GNT5,BANK1,BCL3,BCR,BLNK,BSG,CCDC88B,CCL2,CCL4,CCR7,CD180,CD244,CD274,CD48,CD69,CD83,CIITA,CLEC4M,CORO1A,CREB1,CTPS1,CXCL16,CXCL2,CXCL3,CYTIP,DCK,DMTF1,DOCK2,DOCK8,DOK2,DUSP14,E2F2,ERBB2,FADD,FCGR3A/FCGR3B,FKBP1A,GPR183,HCK,HCLS1,HES1,HLA-DQB1,HPGDS,HSPA8,HSPD1,IL12RB2,IL6,IMPDH2,IRF1,ITGAL,ITPR1,JAK2,KLK8,LCP1,LILRB4,Ly6a (includes others),LY86,METTL3,Ms4a4c (includes others),MSH2,MY…	114
Connective Tissue Disorders,Inflammatory Disease,Organismal Injury and Abnormalities,Skeletal and Muscular Disorders	Rheumatic Disease	6.75e-20		-1.89	ABCC1,ACSL5,ACTR3,ADAM12,ADGRG6,AIF1,ALOX12,AQP9,ARHGAP32,ASNS,ATIC,ATP8A1,BANK1,BCL2L14,BCL3,BLNK,BSG,CCL2,CCL4,Ccl7,CCR7,CCRL2,CD180,CD244,CD274,CD69,CD83,CELF4,CIITA,CINP,CLEC4E,CREB1,CSF3R,CSK,CTSC,CX3CL1,CX3CR1,CXCL16,CXCL2,CXCL3,Cxcl9,CXCR1,DCK,DHFR,DHX58,DNMT1,E2F2,EEF1E1,EEF1G,EFEMP2,EPSTI1,FABP5,FADD,FASN,FCGR1A,FCGR3A/FCGR3B,FEM1B,FKBP1A,GBP2,GBP6,HCK,HCLS1,HES1,HEXA,HLA-DQB1,HLA-DRB5,H…	158
Cellular Development,Cellular Growth and Proliferation	Proliferation of blood cells	7.66e-20	Decreased	-2.08	AGRN,AIF1,ARF6,B3GNT5,BANK1,BCL3,BCR,BLNK,BSG,CCDC88B,CCL2,CCL4,CCR7,CD180,CD244,CD274,CD48,CD69,CD83,CIITA,CLEC4M,CORO1A,CREB1,CSF3R,CTF1,CTPS1,CXCL16,CXCL2,CXCL3,CYTIP,DCK,DHFR,DMTF1,DOCK2,DOCK8,DOK2,DUSP14,E2F2,ERBB2,FADD,FCGR3A/FCGR3B,FKBP1A,GPR183,HCK,HCLS1,HES1,HLA-DQB1,HPGDS,HSPA8,HSPD1,IL12RB2,IL6,IMPDH2,IRF1,ITGAL,ITPKB,ITPR1,JAK2,KLK8,LCP1,LILRB4,Ly6a (includes others),LY86,METTL3,Ms4a4…	122
Cancer,Organismal Injury and Abnormalities	Intraabdominal organ tumor	9.55e-20		-0.818	ABCC1,ABI3,ACSL5,ACSS1,ACTB,ACTR3,ACVRL1,ACY1,ACYP1,ADAM12,ADGB,ADGRG6,AGPAT1,AGRN,AHSA1,AIF1,AIG1,ALDH18A1,ALDH7A1,ALG8,ALG9,ALKBH2,ALMS1,ALOX12,AMBP,AMER2,ANGEL1,ANKRD22,ANKRD26,AP3B2,AQP9,ARF6,ARG2,ARHGAP25,ARHGAP32,ARHGDIG,ARMC6,ASGR2,ASNS,ASPM,ATAD2,ATF3,ATIC,ATP23,ATP8A1,B3GALT6,B3GNT5,B3GNT7,B4GALT4,B4GALT5,BANK1,BANP,BCAR3,BCAT1,BCL3,BCL7A,BCO2,BCR,BEND3,BEND4,BIK,BIN2,BLNK,BNC2,BOK,BOP1,…	757
Cancer,Organismal Injury and Abnormalities	Abdominal cancer	9.74e-20		-1.504	ABCC1,ABI3,ACSL5,ACSS1,ACTB,ACTR3,ACVRL1,ACY1,ACYP1,ADAM12,ADGB,ADGRG6,AGPAT1,AGRN,AHSA1,AIF1,AIG1,ALDH18A1,ALDH7A1,ALG8,ALG9,ALKBH2,ALMS1,ALOX12,AMBP,AMER2,ANGEL1,ANKRD22,ANKRD26,AP3B2,AQP9,ARF6,ARG2,ARHGAP25,ARHGAP32,ARHGDIG,ARMC6,ASGR2,ASNS,ASPM,ATAD2,ATF3,ATIC,ATP23,ATP8A1,B3GALT6,B3GNT5,B3GNT7,B4GALT4,B4GALT5,BAMBI,BANK1,BANP,BCAR3,BCAT1,BCL3,BCL7A,BCO2,BCR,BEND3,BEND4,BIK,BIN2,BLNK,BNC2,BOP…	760
Cancer,Organismal Injury and Abnormalities	Lymphatic system tumor	1.13e-19		1.514	ABCC1,ACSS1,ACTB,ACVRL1,ADAM12,ADGRG6,AIG1,ALOX12,ANKRD26,ATF3,ATIC,BCAT1,BCL3,BCL7A,BCR,BLNK,BNC2,BUB1,CAND2,CAVIN2,CCDC114,CCDC66,CCL2,CCL4,CCR7,CD180,CD244,CD274,CD48,CD69,CD7,CD83,CDC42EP3,CDC6,CDV3,CENPF,CEP57L1,CHAF1B,CHEK1,CIITA,CKAP4,CLEC9A,CNTNAP1,COL6A3,CSE1L,CSF3R,CSK,CTSC,CX3CR1,CXCL16,CXCL2,DCK,DCTPP1,DDX10,DDX11,DHFR,DMTF1,DNA2,DNMT1,DOCK2,DUSP8,DUSP9,E2F2,E2F7,EFEMP2,EPSTI1,ERBB2,E…	255
Cancer,Endocrine System Disorders,Organismal Injury and Abnormalities	Thyroid gland tumor	1.68e-19			ABCC1,ABI3,ACSL5,ACSS1,ACTR3,ACVRL1,ACY1,ACYP1,ADAM12,ADGB,ADGRG6,AGPAT1,AGRN,AIF1,AK4,ALDH18A1,ALDH7A1,ALG8,ALG9,ALKBH2,ALMS1,ALOX12,AMBP,AMER2,ANGEL1,ANKRD22,ANKRD26,AP3B2,ARG2,ARHGAP25,ARHGAP32,ARHGDIG,ARMC6,ARTN,AS3MT,ASGR2,ASNS,ASPM,ATAD2,ATIC,ATP23,ATP8A1,AURKAIP1,B3GALT6,B3GNT7,B4GALT5,BAMBI,BANK1,BANP,BCAR3,BCAT1,BCL3,BCL7A,BCR,BEND3,BEND4,BIK,BIN2,BLNK,BNC2,BOK,BSG,BUB1,CAB39L,CACNB3,CAN…	646
Organismal Survival	Morbidity or mortality	2.01e-19	Increased	13.112	ABCC1,ACSS1,ACTB,ACVRL1,ADAM12,ADGRG6,AGRN,ALOX12,AMBP,Anp32b,ARF6,ASGR2,ATF3,B3GNT5,BCAT1,BCL3,BCL7A,BCR,BIK,BLNK,BSG,BUB1,CAP1,CARM1,CCL2,CCNE2,CD274,CDC45,CELF4,CENPE,CENPJ,CHEK1,CLEC12A,CLEC4E,CLEC4M,CLEC6A,CLEC7A,CNTNAP1,COX17,CRABP1,CREB1,CRLF3,CSE1L,CSK,CSRNP1,CX3CR1,Cxcl11,CXCL2,CXCL3,Cxcl9,CYCS,DCUN1D5,DDX11,DHFR,DHX58,DISP1,DKC1,DMTF1,DNA2,DNAJB1,DNMT1,DOCK2,DTL,DUSP9,E2F2,E2F7,EEF1E1,E…	259
Cancer,Organismal Injury and Abnormalities	Abdominal neoplasm	2.23e-19		-1.263	ABCC1,ABI3,ACSL5,ACSS1,ACTB,ACTR3,ACVRL1,ACY1,ACYP1,ADAM12,ADGB,ADGRG6,AGPAT1,AGRN,AHSA1,AIF1,AIG1,ALDH18A1,ALDH7A1,ALG8,ALG9,ALKBH2,ALMS1,ALOX12,AMBP,AMER2,ANGEL1,ANKRD22,ANKRD26,AP3B2,AQP9,ARF6,ARG2,ARHGAP25,ARHGAP32,ARHGDIG,ARMC6,ASGR2,ASNS,ASPM,ATAD2,ATF3,ATIC,ATP23,ATP8A1,B3GALT6,B3GNT5,B3GNT7,B4GALT4,B4GALT5,BAMBI,BANK1,BANP,BCAR3,BCAT1,BCL3,BCL7A,BCO2,BCR,BEND3,BEND4,BIK,BIN2,BLNK,BNC2,BOK…	765
Cancer,Organismal Injury and Abnormalities	Neck neoplasm	2.78e-19			ABCC1,ABI3,ACSL5,ACSS1,ACTR3,ACVRL1,ACY1,ACYP1,ADAM12,ADGB,ADGRG6,AGPAT1,AGRN,AIF1,AK4,ALDH18A1,ALDH7A1,ALG8,ALG9,ALKBH2,ALMS1,ALOX12,AMBP,AMER2,ANGEL1,ANKRD22,ANKRD26,AP3B2,ARG2,ARHGAP25,ARHGAP32,ARHGDIG,ARMC6,ARTN,AS3MT,ASGR2,ASNS,ASPM,ATAD2,ATIC,ATP23,ATP8A1,AURKAIP1,B3GALT6,B3GNT7,B4GALT5,BAMBI,BANK1,BANP,BCAR3,BCAT1,BCL3,BCL7A,BCR,BEND3,BEND4,BIK,BIN2,BLNK,BNC2,BOK,BOP1,BSG,BUB1,CAB39L,CACNB…	650
Cancer,Organismal Injury and Abnormalities	Cancer of secretory structure	3.25e-19		-1.36	ABCC1,ABI3,ACSL5,ACSS1,ACTR3,ACVRL1,ACY1,ACYP1,ADAM12,ADGB,ADGRG6,AGPAT1,AGRN,AIF1,AK4,ALDH18A1,ALDH7A1,ALG8,ALG9,ALKBH2,ALMS1,ALOX12,AMBP,AMER2,ANGEL1,ANKRD22,ANKRD26,AP3B2,ARG2,ARHGAP25,ARHGAP32,ARHGDIG,ARMC6,ARTN,AS3MT,ASGR2,ASNS,ASPM,ATAD2,ATF3,ATIC,ATP23,ATP8A1,AURKAIP1,B3GALT6,B3GNT7,B4GALT4,B4GALT5,BAMBI,BANK1,BANP,BCAR3,BCAT1,BCL3,BCL7A,BCR,BEND3,BEND4,BIK,BIN2,BLNK,BNC2,BOK,BSG,BUB1,CAB3…	694
Cancer,Endocrine System Disorders,Organismal Injury and Abnormalities	Thyroid cancer	4.05e-19			ABCC1,ABI3,ACSL5,ACSS1,ACTR3,ACVRL1,ACY1,ACYP1,ADAM12,ADGB,ADGRG6,AGPAT1,AGRN,AIF1,AK4,ALDH18A1,ALDH7A1,ALG8,ALG9,ALKBH2,ALMS1,ALOX12,AMBP,AMER2,ANGEL1,ANKRD22,ANKRD26,AP3B2,ARG2,ARHGAP25,ARHGAP32,ARHGDIG,ARMC6,ARTN,AS3MT,ASGR2,ASNS,ASPM,ATAD2,ATIC,ATP23,ATP8A1,AURKAIP1,B3GALT6,B3GNT7,B4GALT5,BAMBI,BANK1,BANP,BCAR3,BCAT1,BCL3,BCL7A,BCR,BEND3,BEND4,BIK,BIN2,BLNK,BNC2,BOK,BSG,BUB1,CAB39L,CACNB3,CAN…	643
Cancer,Endocrine System Disorders,Organismal Injury and Abnormalities	Nonpituitary endocrine tumor	5.31e-19			ABCC1,ABI3,ACSL5,ACSS1,ACTR3,ACVRL1,ACY1,ACYP1,ADAM12,ADGB,ADGRG6,AGPAT1,AGRN,AIF1,AK4,ALDH18A1,ALDH7A1,ALG8,ALG9,ALKBH2,ALMS1,ALOX12,AMBP,AMER2,ANGEL1,ANKRD22,ANKRD26,AP3B2,ARG2,ARHGAP25,ARHGAP32,ARHGDIG,ARMC6,ARTN,AS3MT,ASGR2,ASNS,ASPM,ATAD2,ATIC,ATP23,ATP8A1,AURKAIP1,B3GALT6,B3GNT7,B4GALT5,BAMBI,BANK1,BANP,BCAR3,BCAT1,BCL3,BCL7A,BCR,BEND3,BEND4,BIK,BIN2,BLNK,BNC2,BOK,BSG,BUB1,CAB39L,CACNB3,CAN…	650
Cellular Growth and Proliferation,Lymphoid Tissue Structure and Development	Proliferation of lymphatic system cells	7.48e-19		-1.688	AIF1,ARF6,B3GNT5,BANK1,BCL3,BCR,BLNK,BSG,CCDC88B,CCL2,CCL4,CCR7,CD180,CD244,CD274,CD48,CD69,CD83,CIITA,CLEC4M,CORO1A,CREB1,CTPS1,CXCL3,CYTIP,DCK,DHFR,DMTF1,DOCK2,DOCK8,DOK2,DUSP14,E2F2,FADD,FCGR3A/FCGR3B,FKBP1A,GPR183,HCK,HCLS1,HES1,HLA-DQB1,HPGDS,HSPA8,HSPD1,IL12RB2,IL6,IMPDH2,IRF1,ITGAL,ITPKB,ITPR1,JAK2,KLK8,LCP1,LILRB4,Ly6a (includes others),LY86,METTL3,Ms4a4c (includes others),MSH2,MYC,NABP1,…	112
Cancer,Endocrine System Disorders,Organismal Injury and Abnormalities	Thyroid carcinoma	9.46e-19			ABCC1,ABI3,ACSL5,ACSS1,ACTR3,ACVRL1,ACY1,ACYP1,ADAM12,ADGB,ADGRG6,AGPAT1,AGRN,AIF1,AK4,ALDH18A1,ALDH7A1,ALG8,ALG9,ALKBH2,ALMS1,ALOX12,AMBP,AMER2,ANGEL1,ANKRD22,ANKRD26,AP3B2,ARG2,ARHGAP25,ARHGAP32,ARHGDIG,ARMC6,ARTN,AS3MT,ASGR2,ASNS,ASPM,ATAD2,ATIC,ATP23,ATP8A1,AURKAIP1,B3GALT6,B3GNT7,B4GALT5,BAMBI,BANK1,BANP,BCAR3,BCAT1,BCL3,BCL7A,BCR,BEND3,BEND4,BIK,BIN2,BLNK,BNC2,BOK,BSG,BUB1,CAB39L,CACNB3,CAN…	641
Cellular Development,Cellular Growth and Proliferation,Hematological System Development and Function,Lymphoid Tissue Structure and Development	Proliferation of mononuclear leukocytes	1.02e-18		-1.916	AIF1,ARF6,B3GNT5,BANK1,BCL3,BCR,BLNK,BSG,CCDC88B,CCL2,CCL4,CCR7,CD180,CD244,CD274,CD48,CD69,CD83,CIITA,CLEC4M,CORO1A,CREB1,CTPS1,CXCL2,CYTIP,DCK,DMTF1,DOCK2,DOCK8,DOK2,DUSP14,E2F2,FADD,FCGR3A/FCGR3B,FKBP1A,GPR183,HCK,HCLS1,HES1,HLA-DQB1,HPGDS,HSPA8,HSPD1,IL12RB2,IL6,IMPDH2,IRF1,ITGAL,ITPR1,KLK8,LCP1,LILRB4,Ly6a (includes others),LY86,METTL3,Ms4a4c (includes others),MSH2,MYC,NABP1,NCK1,NFKB2,NFKBI…	107
Cancer,Organismal Injury and Abnormalities	Abdominal adenocarcinoma	1.08e-18		-1.709	ABCC1,ABI3,ACSS1,ACTB,ACTR3,ACVRL1,ACY1,ACYP1,ADAM12,ADGB,ADGRG6,AGPAT1,AGRN,AHSA1,AIF1,ALDH18A1,ALDH7A1,ALG8,ALG9,ALKBH2,ALMS1,ALOX12,AMBP,AMER2,ANGEL1,ANKRD22,ANKRD26,AP3B2,AQP9,ARF6,ARG2,ARHGAP25,ARHGAP32,ARHGDIG,ARMC6,ASGR2,ASNS,ASPM,ATAD2,ATIC,ATP23,ATP8A1,B3GALT6,B3GNT5,B4GALT4,B4GALT5,BANK1,BANP,BCAR3,BCAT1,BCL3,BCO2,BCR,BEND3,BEND4,BIK,BIN2,BLNK,BNC2,BSG,BUB1,CAB39L,CACNB3,CAND2,CAP1,CARM…	711
Cancer,Endocrine System Disorders,Organismal Injury and Abnormalities	Endocrine cancer	1.5e-18			ABCC1,ABI3,ACSL5,ACSS1,ACTR3,ACVRL1,ACY1,ACYP1,ADAM12,ADGB,ADGRG6,AGPAT1,AGRN,AIF1,AK4,ALDH18A1,ALDH7A1,ALG8,ALG9,ALKBH2,ALMS1,ALOX12,AMBP,AMER2,ANGEL1,ANKRD22,ANKRD26,AP3B2,AQP9,ARG2,ARHGAP25,ARHGAP32,ARHGDIG,ARMC6,ARTN,AS3MT,ASGR2,ASNS,ASPM,ATAD2,ATIC,ATP23,ATP8A1,AURKAIP1,B3GALT6,B3GNT7,B4GALT5,BAMBI,BANK1,BANP,BCAR3,BCAT1,BCL3,BCL7A,BCR,BEND3,BEND4,BIK,BIN2,BLNK,BNC2,BOK,BSG,BUB1,CAB39L,CACNB…	661
Cancer,Organismal Injury and Abnormalities	Lymphoid cancer	1.92e-18		1.545	ABCC1,ACSS1,ACVRL1,ADAM12,AIG1,ALOX12,ATF3,ATIC,BCAT1,BCL3,BCL7A,BCR,BLNK,BNC2,BUB1,CAND2,CAVIN2,CCDC114,CCDC66,CCL2,CCL4,CCR7,CD180,CD244,CD274,CD48,CD69,CD7,CD83,CDC42EP3,CDC6,CDV3,CENPF,CEP57L1,CHAF1B,CHEK1,CIITA,CKAP4,CLEC9A,CNTNAP1,COL6A3,CSE1L,CSF3R,CSK,CTSC,CX3CR1,CXCL16,CXCL2,DCK,DCTPP1,DDX10,DDX11,DHFR,DMTF1,DNA2,DNMT1,DOCK2,DUSP8,DUSP9,E2F2,E2F7,EFEMP2,EPSTI1,ERBB2,ERCC6L,EVA1A,EXD2,EXO…	249
Hematological Disease,Immunological Disease	Lymphoproliferative disorder	2.72e-18	Increased	2.304	ABCC1,ACSS1,ACVRL1,AIG1,ALOX12,ATF3,ATIC,BCAT1,BCL3,BCL7A,BCR,BLNK,BNC2,BUB1,CAND2,CAVIN2,CCDC114,CCDC66,CCL2,CCL4,CCR7,CD180,CD244,CD274,CD48,CD69,CD7,CD83,CDC42EP3,CDC6,CDV3,CENPF,CEP57L1,CHAF1B,CHEK1,CIITA,CKAP4,CLEC9A,CNTNAP1,COL6A3,CSE1L,CSF3R,CSK,CTSC,CX3CR1,CXCL16,CXCL2,DCK,DCTPP1,DDX10,DDX11,DHFR,DMTF1,DNA2,DNMT1,DOCK2,DUSP8,DUSP9,E2F2,E2F7,EFEMP2,EPSTI1,ERBB2,ERCC6L,EVA1A,EXD2,EXO1,F9,FA…	248
Cellular Development,Cellular Growth and Proliferation,Hematological System Development and Function,Lymphoid Tissue Structure and Development	Proliferation of lymphocytes	2.91e-18		-1.822	AIF1,ARF6,B3GNT5,BANK1,BCL3,BCR,BLNK,BSG,CCDC88B,CCL2,CCL4,CCR7,CD180,CD244,CD274,CD48,CD69,CD83,CIITA,CLEC4M,CORO1A,CREB1,CTPS1,CYTIP,DCK,DMTF1,DOCK2,DOCK8,DOK2,DUSP14,E2F2,FADD,FCGR3A/FCGR3B,FKBP1A,GPR183,HCK,HCLS1,HES1,HLA-DQB1,HPGDS,HSPA8,HSPD1,IL12RB2,IL6,IMPDH2,IRF1,ITGAL,ITPR1,KLK8,LCP1,LILRB4,Ly6a (includes others),LY86,METTL3,Ms4a4c (includes others),MSH2,MYC,NABP1,NCK1,NFKB2,NFKBID,NOTC…	105
Cancer,Endocrine System Disorders,Organismal Injury and Abnormalities	Endocrine carcinoma	3.16e-18			ABCC1,ABI3,ACSL5,ACSS1,ACTR3,ACVRL1,ACY1,ACYP1,ADAM12,ADGB,ADGRG6,AGPAT1,AGRN,AIF1,AK4,ALDH18A1,ALDH7A1,ALG8,ALG9,ALKBH2,ALMS1,ALOX12,AMBP,AMER2,ANGEL1,ANKRD22,ANKRD26,AP3B2,AQP9,ARG2,ARHGAP25,ARHGAP32,ARHGDIG,ARMC6,ARTN,AS3MT,ASGR2,ASNS,ASPM,ATAD2,ATIC,ATP23,ATP8A1,AURKAIP1,B3GALT6,B3GNT7,B4GALT5,BAMBI,BANK1,BANP,BCAR3,BCAT1,BCL3,BCL7A,BCR,BEND3,BEND4,BIK,BIN2,BLNK,BNC2,BOK,BSG,BUB1,CAB39L,CACNB…	659
Cancer,Hematological Disease,Immunological Disease,Organismal Injury and Abnormalities	Tumorigenesis of lymphocytes	3.26e-18		1.87	ABCC1,ACSS1,ACVRL1,AIG1,ALOX12,ATF3,ATIC,BCAT1,BCL3,BCL7A,BCR,BLNK,BNC2,BUB1,CAVIN2,CCDC114,CCDC66,CCL2,CCL4,CCR7,CD180,CD244,CD274,CD48,CD69,CD7,CD83,CDC42EP3,CDC6,CDV3,CENPF,CHAF1B,CHEK1,CIITA,CKAP4,CNTNAP1,COL6A3,CSE1L,CSF3R,CSK,CTSC,CX3CR1,CXCL16,CXCL2,DCK,DCTPP1,DDX10,DDX11,DHFR,DMTF1,DNA2,DNMT1,DOCK2,DUSP8,DUSP9,E2F2,E2F7,EFEMP2,EPSTI1,ERBB2,ERCC6L,EVA1A,EXD2,EXO1,FABP5,FADD,FASN,FAT3,FCGR3…	235
Cancer,Hematological Disease,Organismal Injury and Abnormalities	Lymphocytic neoplasm	3.61e-18	Increased	2.169	ABCC1,ACSS1,ACVRL1,AIG1,ALOX12,ANKRD26,ATF3,ATIC,BCAT1,BCL3,BCL7A,BCR,BLNK,BNC2,BUB1,CAND2,CAVIN2,CCDC114,CCDC66,CCL2,CCL4,CCR7,CD180,CD244,CD274,CD48,CD69,CD7,CD83,CDC42EP3,CDC6,CDV3,CENPF,CEP57L1,CHAF1B,CHEK1,CIITA,CKAP4,CLEC9A,CNTNAP1,COL6A3,CSE1L,CSF3R,CSK,CTSC,CX3CR1,CXCL16,CXCL2,DCK,DCTPP1,DDX10,DDX11,DHFR,DMTF1,DNA2,DNMT1,DOCK2,DUSP8,DUSP9,E2F2,E2F7,EFEMP2,EPSTI1,ERBB2,ERCC6L,EVA1A,EXD2,EX…	247
Cancer,Endocrine System Disorders,Organismal Injury and Abnormalities	Endocrine gland tumor	5.08e-18		-0.555	ABCC1,ABI3,ACSL5,ACSS1,ACTR3,ACVRL1,ACY1,ACYP1,ADAM12,ADGB,ADGRG6,AGPAT1,AGRN,AIF1,AK4,ALDH18A1,ALDH7A1,ALG8,ALG9,ALKBH2,ALMS1,ALOX12,AMBP,AMER2,ANGEL1,ANKRD22,ANKRD26,AP3B2,AQP9,ARG2,ARHGAP25,ARHGAP32,ARHGDIG,ARMC6,ARTN,AS3MT,ASGR2,ASNS,ASPM,ATAD2,ATIC,ATP23,ATP8A1,AURKAIP1,B3GALT6,B3GNT7,B4GALT5,BAMBI,BANK1,BANP,BCAR3,BCAT1,BCL3,BCL7A,BCR,BEND3,BEND4,BIK,BIN2,BLNK,BNC2,BOK,BSG,BUB1,CAB39L,CACNB…	666
Cellular Movement	Migration of cells	5.7e-18	Decreased	-7.681	ABCC1,ABI3,ACTB,ACTR3,ACVRL1,ADAM12,ADGRG6,AIF1,ALOX12,APLN,AQP9,ARF6,ARHGAP25,ARTN,ASNS,ASPM,ATF3,ATP8A1,BANP,BCAR3,BCAT1,BCL3,BCR,BLNK,BSG,CAB39L,CAP1,CASS4,CAVIN2,CCL2,CCL4,Ccl7,CCR7,CCRL2,CD244,CD248,CD274,CD48,CD69,CD82,CD93,CENPF,CH25H,CIITA,CKLF,CLEC4E,CLEC4M,CLEC7A,CNN2,CORO1A,CPNE3,CRMP1,CSE1L,CSF3R,CSK,CTSC,CX3CL1,CX3CR1,Cxcl11,CXCL16,CXCL2,CXCL3,Cxcl3,Cxcl9,CXCR1,CYTIP,DBNL,DCK,DNMT1,D…	229
Cancer,Hematological Disease,Immunological Disease,Organismal Injury and Abnormalities	Lymphocytic cancer	6.21e-18	Increased	2.169	ABCC1,ACSS1,ACVRL1,AIG1,ALOX12,ATF3,ATIC,BCAT1,BCL3,BCL7A,BCR,BLNK,BNC2,BUB1,CAND2,CAVIN2,CCDC114,CCDC66,CCL2,CCL4,CCR7,CD180,CD244,CD274,CD48,CD69,CD7,CD83,CDC42EP3,CDC6,CDV3,CENPF,CEP57L1,CHAF1B,CHEK1,CIITA,CKAP4,CLEC9A,CNTNAP1,COL6A3,CSE1L,CSF3R,CSK,CTSC,CX3CR1,CXCL16,CXCL2,DCK,DCTPP1,DDX10,DDX11,DHFR,DMTF1,DNA2,DNMT1,DOCK2,DUSP8,DUSP9,E2F2,E2F7,EFEMP2,EPSTI1,ERBB2,ERCC6L,EVA1A,EXD2,EXO1,F9,FA…	246
Organismal Survival	Organismal death	6.87e-18	Increased	13.292	ABCC1,ACSS1,ACTB,ACVRL1,ADAM12,ADGRG6,AGRN,ALOX12,AMBP,Anp32b,ARF6,ASGR2,ATF3,B3GNT5,BCAT1,BCL3,BCL7A,BCR,BIK,BLNK,BSG,BUB1,CAP1,CARM1,CCL2,CCNE2,CD274,CDC45,CELF4,CENPE,CENPJ,CHEK1,CLEC4M,CLEC7A,CNTNAP1,COX17,CRABP1,CREB1,CRLF3,CSE1L,CSK,CSRNP1,CX3CR1,Cxcl11,CXCL2,CXCL3,Cxcl9,CYCS,DCUN1D5,DDX11,DHFR,DHX58,DISP1,DKC1,DMTF1,DNA2,DNAJB1,DNMT1,DOCK2,DTL,DUSP9,E2F2,E2F7,EEF1E1,EFEMP2,EIF2S1,ERBB2,ERC…	252
Endocrine System Disorders,Gastrointestinal Disease,Immunological Disease,Metabolic Disease,Organismal Injury and Abnormalities	Insulin-dependent diabetes mellitus	7.59e-18		-0.128	9930111J21Rik1/Gm12185,9930111J21Rik2,AGPAT1,AIF1,BANK1,CCL2,CCL4,CCR7,CD180,CD274,CD7,CDC42EP3,CIITA,CLEC12A,Clec4a3,CLEC6A,CLEC9A,CX3CR1,Cxcl11,CXCL16,Cxcl9,E2F2,FCGR1A,FKBP1A,GBP2,GBP6,Gm4951,GPR65,HCLS1,HLA-DQB1,HLA-DRB5,IFI16,Ifi47,IFIT2,IFIT3,IFNGR2,Iigp1,IL6,IMPDH2,IRF7,ITPR1,KMO,LCP1,LILRB4,Lst1,Ly6a (includes others),LY86,Ms4a4c (includes others),MYO1F,NAA25,Oasl2,PDCD1LG2,PGF,PILRB,PLBD…	73
Cellular Movement	Cell movement	1.13e-17	Decreased	-7.595	ABCC1,ABI3,ACTB,ACTR3,ACVRL1,ADAM12,ADGRG6,AIF1,ALOX12,APLN,AQP9,ARF6,ARHGAP25,ARTN,ASNS,ASPM,ATF3,ATP8A1,BANP,BCAR3,BCAT1,BCL3,BCR,BIN2,BLNK,BSG,CAB39L,CAP1,CASS4,CAVIN2,CCL2,CCL4,Ccl7,CCR7,CCRL2,CD244,CD248,CD274,CD48,CD69,CD82,CD93,CENPF,CH25H,CIITA,CKLF,CLEC4E,CLEC4M,CLEC7A,CNN2,COL5A3,CORO1A,CPNE3,CREB1,CRMP1,CSE1L,CSF3R,CSK,CTSC,CX3CL1,CX3CR1,Cxcl11,CXCL16,CXCL2,CXCL3,Cxcl3,Cxcl9,CXCR1,CYTI…	247
Cell Death and Survival	Cell death of blood cells	1.43e-17		-1.103	ABCC1,AGRN,ARF6,ATF3,BCL3,BIK,BLNK,CACNB3,CCL2,CCL4,CCR7,CD274,CD48,CD69,CD7,CHEK1,CIITA,CORO1A,CREB1,CX3CL1,CX3CR1,CXCL2,DCK,DHX58,DOCK8,E2F2,EIF4B,ENTPD1,ERBB2,FADD,FCGR1A,FCGR3A/FCGR3B,GPR132,GPR65,HCAR2,HCK,HCLS1,HES1,IER3,IL36G,IL6,IRF1,IRS1,ITGAL,ITPKB,ITPR1,JAK2,MEFV,Ms4a4c (includes others),MSH2,MYC,NABP1,NBN,NFKB2,NFKBID,Nlrp1a,NLRP3,NOC2L,NR4A3,OSM,PALLD,PARP1,PCLAF,PCNA,PDCD1LG2,PIK3AP…	99
Cancer,Organismal Injury and Abnormalities	Adenocarcinoma	1.58e-17		0.157	ABCC1,ABI3,ACSS1,ACTB,ACTR3,ACVRL1,ACY1,ACYP1,ADAM12,ADGB,ADGRG6,AGPAT1,AGRN,AHSA1,AIF1,ALDH18A1,ALDH7A1,ALG8,ALG9,ALKBH2,ALMS1,ALOX12,AMBP,AMER2,ANGEL1,ANKRD22,ANKRD26,AP3B2,AQP9,ARF6,ARG2,ARHGAP25,ARHGAP32,ARHGDIG,ARMC6,ASGR2,ASNS,ASPM,ATAD2,ATF3,ATIC,ATP23,ATP8A1,B3GALT6,B3GNT5,B4GALT4,B4GALT5,BANK1,BANP,BCAR3,BCAT1,BCL3,BCO2,BCR,BEND3,BEND4,BIK,BIN2,BLNK,BNC2,BSG,BUB1,CAB39L,CACNB3,CAND2,CAP1…	718
Cellular Movement	Cell movement of blood cells	1.7e-17	Decreased	-5.025	ABCC1,ACTB,ACVRL1,ADGRG6,AIF1,AQP9,ARHGAP25,ARTN,BCL3,BSG,CCL2,CCL4,Ccl7,CCR7,CCRL2,CD244,CD274,CD48,CD69,CD93,CH25H,CIITA,CKLF,CLEC4E,CLEC4M,CLEC7A,CNN2,CORO1A,CSF3R,CSK,CTSC,CX3CL1,CX3CR1,Cxcl11,CXCL16,CXCL2,CXCL3,Cxcl3,Cxcl9,CXCR1,CYTIP,DBNL,DOCK2,DOCK8,DOK2,ERBB2,FABP5,FASN,FCGR3A/FCGR3B,FER,GPR132,GPR183,HBEGF,HCAR2,HCK,HCLS1,HDC,HLA-DQB1,HSPD1,IL36G,IL6,IRF7,ITGA9,ITGAL,JAK2,LCP1,LMNB1,LRRK…	129
Cancer,Organismal Injury and Abnormalities	Head and neck cancer	1.82e-17		-1.28	ABCC1,ABI3,ACSL5,ACSS1,ACTB,ACTR3,ACVRL1,ACY1,ACYP1,ADAM12,ADGB,ADGRG6,AGPAT1,AGRN,AIF1,AK4,ALDH18A1,ALDH7A1,ALG8,ALG9,ALKBH2,ALMS1,ALOX12,AMBP,AMER2,ANGEL1,ANKRD22,ANKRD26,AP3B2,ARF6,ARG2,ARHGAP25,ARHGAP32,ARHGDIG,ARMC6,ARTN,AS3MT,ASGR2,ASNS,ASPM,ATAD2,ATIC,ATP23,ATP8A1,AURKAIP1,B3GALT6,B3GNT7,B4GALT4,B4GALT5,BAMBI,BANK1,BANP,BCAR3,BCAT1,BCL3,BCL7A,BCO2,BCR,BEND3,BEND4,BIK,BIN2,BLNK,BNC2,BOK,BOP…	683
Cancer,Hematological Disease,Immunological Disease,Organismal Injury and Abnormalities	Neoplasia of leukocytes	1.9e-17	Increased	2.169	ABCC1,ACSS1,ACVRL1,AIG1,ALOX12,ATF3,ATIC,BCAT1,BCL3,BCL7A,BCR,BLNK,BNC2,BUB1,CAVIN2,CCDC114,CCDC66,CCL2,CCL4,CCR7,CD180,CD244,CD274,CD48,CD69,CD7,CD83,CDC42EP3,CDC6,CDV3,CENPF,CEP57L1,CHAF1B,CHEK1,CIITA,CKAP4,CNTNAP1,COL6A3,CSE1L,CSF3R,CSK,CTSC,CX3CR1,CXCL16,CXCL2,DCK,DCTPP1,DDX10,DDX11,DHFR,DMTF1,DNA2,DNMT1,DOCK2,DUSP8,DUSP9,E2F2,E2F7,EFEMP2,EPSTI1,ERBB2,ERCC6L,EVA1A,EXD2,EXO1,FABP5,FADD,FASN,FA…	240
Cellular Movement	Migration of blood cells	2.33e-17	Decreased	-5.1	ABCC1,ACTB,ACVRL1,ADGRG6,AIF1,AQP9,ARHGAP25,ARTN,BCL3,BSG,CCL2,CCL4,Ccl7,CCR7,CCRL2,CD244,CD274,CD48,CD69,CD93,CH25H,CIITA,CKLF,CLEC4E,CLEC4M,CLEC7A,CNN2,CORO1A,CSF3R,CSK,CTSC,CX3CL1,CX3CR1,Cxcl11,CXCL16,CXCL2,CXCL3,Cxcl3,Cxcl9,CXCR1,CYTIP,DBNL,DOCK2,DOCK8,DOK2,ERBB2,FABP5,FASN,FCGR3A/FCGR3B,FER,GPR132,GPR183,HBEGF,HCAR2,HCK,HCLS1,HDC,HLA-DQB1,HSPD1,IL36G,IL6,IRF7,ITGA9,ITGAL,JAK2,LCP1,LMNB1,LRRK…	128
Cancer,Organismal Injury and Abnormalities	Head and neck carcinoma	3.81e-17			ABCC1,ABI3,ACSL5,ACSS1,ACTB,ACTR3,ACVRL1,ACY1,ACYP1,ADAM12,ADGB,ADGRG6,AGPAT1,AGRN,AIF1,AK4,ALDH18A1,ALDH7A1,ALG8,ALG9,ALKBH2,ALMS1,ALOX12,AMBP,AMER2,ANGEL1,ANKRD22,ANKRD26,AP3B2,ARF6,ARG2,ARHGAP25,ARHGAP32,ARHGDIG,ARMC6,ARTN,AS3MT,ASGR2,ASNS,ASPM,ATAD2,ATIC,ATP23,ATP8A1,AURKAIP1,B3GALT6,B3GNT7,B4GALT5,BAMBI,BANK1,BANP,BCAR3,BCAT1,BCL3,BCL7A,BCR,BEND3,BEND4,BIK,BIN2,BLNK,BNC2,BOK,BOP1,BSG,BUB1,CA…	663
Cancer,Hematological Disease,Immunological Disease,Organismal Injury and Abnormalities	Lymphoma	4.43e-17		1.771	ABCC1,ACVRL1,ATF3,ATIC,BCAT1,BCL3,BCL7A,BCR,BNC2,BUB1,CCL2,CCR7,CD180,CD274,CD48,CD69,CD7,CD83,CDC6,CDV3,CENPF,CHAF1B,CHEK1,CIITA,COL6A3,CSE1L,CSF3R,CXCL16,DCK,DCTPP1,DDX10,DDX11,DHFR,DMTF1,DNA2,DNMT1,DOCK2,DUSP8,DUSP9,E2F2,EFEMP2,ERBB2,ERCC6L,EXO1,FABP5,FADD,FASN,FAT3,FCGR3A/FCGR3B,FIGNL1,FKBP1A,FSCN1,GATM,GBP2,GMPPB,GPR183,GRK3,H2AX,HCK,HCLS1,HIC1,HK2,HMMR,IDH3A,IER3,IFIT2,IFIT3,IGFBP4,IL6,IMMP…	170
Cellular Movement,Immune Cell Trafficking	Leukocyte migration	5.32e-17	Decreased	-5.042	ABCC1,ACTB,ACVRL1,ADGRG6,AIF1,AQP9,ARHGAP25,BCL3,BSG,CCL2,CCL4,Ccl7,CCR7,CCRL2,CD244,CD274,CD48,CD69,CD93,CH25H,CIITA,CKLF,CLEC4E,CLEC4M,CLEC7A,CNN2,CORO1A,CSF3R,CSK,CTSC,CX3CL1,CX3CR1,Cxcl11,CXCL16,CXCL2,CXCL3,Cxcl3,Cxcl9,CXCR1,CYTIP,DBNL,DOCK2,DOCK8,DOK2,ERBB2,FABP5,FASN,FCGR3A/FCGR3B,FER,GPR132,GPR183,HBEGF,HCAR2,HCK,HCLS1,HDC,HLA-DQB1,HSPD1,IL36G,IL6,IRF7,ITGA9,ITGAL,JAK2,LCP1,LMNB1,LRRK2,Ly6…	127
Cell Death and Survival	Cell survival	6.55e-17	Decreased	-8.225	ABCC1,ACSL5,ACVRL1,AGRN,ALOX12,APLN,ARF6,ARTN,ASNS,ATF3,AURKAIP1,B4GALT5,BAMBI,BANF1,BCL3,BCR,BIK,BLNK,CAB39L,CACNB3,Calm1 (includes others),CCL2,CCL4,CCR7,CD48,CD82,CHEK1,CREB1,CSE1L,CSF3R,CTDSPL,CTF1,CX3CL1,CX3CR1,Cxcl11,CXCL2,CXCL3,Cxcl9,DCK,DCUN1D5,DNMT1,DOCK8,DOK2,DUSP14,EFNA2,EIF2S1,EIF4G1,EMSY,ERBB2,EXO1,FADD,FAM111A,FASN,FCGR1A,FCGR3A/FCGR3B,FEM1B,FER,FGF19,FKBP4,FZD2,GAMT,GDF11,GPR65,H2A…	178
Cell Death and Survival	Cell death of immune cells	1.01e-16		-1.678	ABCC1,ATF3,BCL3,BIK,BLNK,CACNB3,CCL2,CCL4,CCR7,CD274,CD48,CD69,CD7,CHEK1,CIITA,CORO1A,CREB1,CX3CL1,CX3CR1,CXCL2,DCK,DHX58,DOCK8,E2F2,EIF4B,ENTPD1,ERBB2,FADD,FCGR1A,FCGR3A/FCGR3B,GPR132,GPR65,HCAR2,HCK,HCLS1,HES1,IER3,IL36G,IL6,IRF1,IRS1,ITGAL,ITPKB,ITPR1,JAK2,MEFV,Ms4a4c (includes others),MSH2,MYC,NABP1,NBN,NFKB2,NFKBID,Nlrp1a,NLRP3,NOC2L,NR4A3,PARP1,PCNA,PDCD1LG2,PIK3AP1,PLAT,PPP1R13L,PRDM1,PRKC…	93
Cellular Movement,Hematological System Development and Function,Immune Cell Trafficking	Cell movement of leukocytes	1.25e-16	Decreased	-4.456	ABCC1,ACTB,AIF1,AQP9,ARHGAP25,BCL3,BSG,CCL2,CCL4,Ccl7,CCR7,CCRL2,CD274,CD48,CD69,CD93,CH25H,CIITA,CKLF,CLEC4M,CNN2,CORO1A,CSF3R,CSK,CTSC,CX3CL1,CX3CR1,Cxcl11,CXCL16,CXCL2,CXCL3,Cxcl3,Cxcl9,CXCR1,CYTIP,DBNL,DOCK2,DOCK8,ERBB2,FABP5,FASN,FER,GPR132,GPR183,HCAR2,HCK,HCLS1,HDC,HLA-DQB1,HSPD1,IL36G,IL6,ITGA9,ITGAL,JAK2,LCP1,LMNB1,LRRK2,Ly6a (includes others),MYC,MYH9,MYO1F,NAAA,NFKB2,NLRP3,NOTCH3,NPM1,…	112
Cancer,Hematological Disease,Organismal Injury and Abnormalities	Hematologic cancer of cells	3.96e-16	Increased	2.283	ABCC1,ACSS1,ACVRL1,AIG1,ALOX12,ATF3,ATIC,BCAT1,BCL3,BCL7A,BCR,BLNK,BNC2,BUB1,CCDC114,CCDC66,CCL2,CCL4,CCR7,CD180,CD244,CD274,CD48,CD69,CD7,CD83,CDC42EP3,CDC6,CDV3,CENPF,CEP57L1,CHAF1B,CHEK1,CIITA,CKAP4,CNTNAP1,COL6A3,CSE1L,CSF3R,CSK,CX3CR1,CXCL16,DCK,DCTPP1,DDX10,DDX11,DHFR,DMTF1,DNA2,DNMT1,DOCK2,DUSP8,DUSP9,E2F2,E2F7,EFEMP2,ERBB2,ERCC6L,EVA1A,EXD2,EXO1,FABP5,FADD,FASN,FAT3,FCGR3A/FCGR3B,FIGNL1,F…	221
Cancer,Organismal Injury and Abnormalities	Lymphohematopoietic cancer	5.66e-16		0.87	ABCC1,ACSS1,ACTB,ACVRL1,ADAM12,ADGB,AIG1,ALDH7A1,ALMS1,ALOX12,ANKRD22,ATF3,ATIC,BCAT1,BCL2L14,BCL3,BCL7A,BCR,BLNK,BNC2,BUB1,CAND2,CAVIN2,CCDC114,CCDC66,CCDC91,CCL2,CCL4,CCNE2,CCR7,CD180,CD244,CD274,CD48,CD69,CD7,CD83,CDC42EP3,CDC6,CDV3,CEBPZ,CENPF,CEP57L1,CHAF1B,CHEK1,CIITA,CKAP4,CLEC9A,CNTNAP1,COL6A3,CORO1A,CSE1L,CSF3R,CSK,CTSC,CX3CR1,CXCL16,CXCL2,CYCS,DCK,DCTPP1,DDX10,DDX11,DHFR,DISP1,DMTF1,DNA…	308
Cellular Function and Maintenance	Function of blood cells	7.51e-16		0.044	ABCC1,AQP9,ATF3,BANK1,BCAT1,BCL3,BIK,CACNB3,CCL2,CCR7,CCRL2,CD244,CD274,CD69,CIITA,CLEC4E,CLEC6A,CLEC7A,CNN2,CREB1,CTSC,CX3CL1,CX3CR1,DMTF1,DOCK8,DOK2,ENTPD1,F2RL2,FCGR1A,GPR84,HCK,HLA-DQB1,IFNGR2,IL12RB2,IL6,IMPDH2,IRAK2,IRF1,IRF7,ITGAL,LCP1,LILRB4,MYC,NBEAL2,NFKB2,NFKBID,NLRP3,PARP1,PCLAF,PDCD1LG2,PLAT,PSMB10,PSME2,PTGER4,PTGS2,RAB27B,RAC2,RELB,RGS1,RGS16,RIPK3,SAMSN1,SGMS2,SKP2,SLAMF8,SLPI,SOC…	77
Cancer,Organismal Injury and Abnormalities,Reproductive System Disease	Breast or gynecological cancer	7.68e-16		0.349	ABCC1,ACSS1,ACTB,ACTR3,ACVRL1,ACY1,ACYP1,ADAM12,ADGB,ADGRG6,AGRN,AIF1,AIG1,ALDH7A1,ALG9,ALMS1,AMER2,ANAPC13,ANKRD22,ANKRD26,AP3B2,AQP9,ARF6,ARG2,ARHGAP25,ARHGAP32,ASGR2,ASPM,ATAD2,ATF3,ATIC,ATP8A1,B3GNT5,B4GALT4,BANK1,BANP,BCAR3,BCAT1,BCL3,BCO2,BCR,BEND3,BIK,BIN2,BNC2,BSG,BUB1,CAB39L,CARM1,CASS4,CCDC114,CCDC171,CCDC66,CCDC78,CCDC88B,CCL2,CCL4,CCNE2,CCR7,CD180,CD274,CD48,CD69,CD83,CDC42EP3,CDC6,CE…	506
Cancer,Organismal Injury and Abnormalities	Lymphohematopoietic neoplasia	8.92e-16		0.323	ABCC1,ACSS1,ACTB,ACVRL1,ADAM12,ADGB,AIG1,ALDH7A1,ALMS1,ALOX12,ANKRD22,ANKRD26,ATF3,ATIC,BCAT1,BCL2L14,BCL3,BCL7A,BCR,BLNK,BNC2,BUB1,CAND2,CAVIN2,CCDC114,CCDC66,CCDC91,CCL2,CCL4,CCNE2,CCR7,CD180,CD244,CD274,CD48,CD69,CD7,CD83,CDC42EP3,CDC6,CDV3,CEBPZ,CENPF,CEP57L1,CHAF1B,CHEK1,CHORDC1,CIITA,CKAP4,CLEC9A,CNTNAP1,COL6A3,CORO1A,CSE1L,CSF3R,CSK,CTSC,CX3CR1,CXCL16,CXCL2,CYCS,DCK,DCTPP1,DDX10,DDX11,DHFR…	311
Connective Tissue Disorders,Immunological Disease,Inflammatory Disease,Inflammatory Response,Organismal Injury and Abnormalities,Skeletal and Muscular Disorders	Rheumatoid arthritis	9.51e-16	Decreased	-2.776	ADAM12,ADGRG6,AIF1,ALOX12,AQP9,ATIC,ATP8A1,BLNK,CCL2,CCL4,Ccl7,CCR7,CCRL2,CD180,CD244,CD274,CD69,CD83,CELF4,CIITA,CINP,CLEC4E,CSF3R,CTSC,CX3CL1,CX3CR1,CXCL16,CXCL2,CXCL3,CXCR1,DHFR,EEF1E1,EEF1G,FCGR3A/FCGR3B,FEM1B,FKBP1A,GBP2,GBP6,HCK,HCLS1,HEXA,HLA-DQB1,HLA-DRB5,HSPA8,HSPD1,IGFBP4,IL6,ITGA9,ITPR1,JAK2,LAP3,LCP1,LRRK2,MEFV,MIPEP,Ms4a4c (includes others),NAA25,NBN,NONO,NR4A3,NRP1,OSM,PARP1,PGF,PGK…	99
Cancer,Hematological Disease,Organismal Injury and Abnormalities	Myeloid or lymphoid neoplasm	9.81e-16		1.837	ABCC1,ACSS1,ACTB,ACVRL1,ADGB,AIG1,ALDH7A1,ALMS1,ALOX12,ANKRD22,ANKRD26,ATF3,ATIC,BCAT1,BCL2L14,BCL3,BCL7A,BCR,BLNK,BNC2,BUB1,CAND2,CAVIN2,CCDC114,CCDC66,CCDC91,CCL2,CCL4,CCNE2,CCR7,CD180,CD244,CD274,CD48,CD69,CD7,CD83,CDC42EP3,CDC6,CDV3,CEBPZ,CENPF,CEP57L1,CHAF1B,CHEK1,CHORDC1,CIITA,CKAP4,CLEC9A,CNTNAP1,COL6A3,CORO1A,CSE1L,CSF3R,CSK,CTSC,CX3CR1,CXCL16,CXCL2,CYCS,DCK,DCTPP1,DDX10,DDX11,DHFR,DISP1,…	308
Cancer,Hematological Disease,Organismal Injury and Abnormalities	Hematologic cancer	1.02e-15		1.402	ABCC1,ACSS1,ACTB,ACVRL1,ADGB,AIG1,ALDH7A1,ALMS1,ALOX12,ANKRD22,ATF3,ATIC,BCAT1,BCL2L14,BCL3,BCL7A,BCR,BLNK,BNC2,BUB1,CAND2,CAVIN2,CCDC114,CCDC66,CCDC91,CCL2,CCL4,CCNE2,CCR7,CD180,CD244,CD274,CD48,CD69,CD7,CD83,CDC42EP3,CDC6,CDV3,CEBPZ,CENPF,CEP57L1,CHAF1B,CHEK1,CIITA,CKAP4,CLEC9A,CNTNAP1,COL6A3,CORO1A,CSE1L,CSF3R,CSK,CTSC,CX3CR1,CXCL16,CXCL2,CYCS,DCK,DCTPP1,DDX10,DDX11,DHFR,DISP1,DMTF1,DNA2,DNMT1…	306
Cancer,Organismal Injury and Abnormalities	Formation of solid tumor	1.07e-15		0.765	ABCC1,ABI3,ACSL5,ACSS1,ACTB,ACTR3,ACVRL1,ACY1,ACYP1,ADAM12,ADGB,ADGRG6,AGRN,AIF1,AIG1,ALDH18A1,ALDH7A1,ALG8,ALG9,ALKBH2,ALMS1,ALOX12,AMBP,AMER2,ANGEL1,ANKRD22,ANKRD26,AP3B2,AQP9,ARF6,ARG2,ARHGAP25,ARHGAP32,ARMC6,AS3MT,ASGR2,ASNS,ASPM,ATAD2,ATF3,ATIC,ATP8A1,B3GALT6,B3GNT5,B4GALT4,B4GALT5,BANK1,BANP,BCAR3,BCAT1,BCL2L14,BCL3,BCL7A,BCO2,BCR,BEND3,BEND4,BIK,BIN2,BLNK,BNC2,BOK,BSG,BUB1,CAB39L,CACNB3,CA…	701
Cancer,Gastrointestinal Disease,Organismal Injury and Abnormalities	Gastrointestinal tumor	1.23e-15		0.276	ABCC1,ABI3,ACSL5,ACSS1,ACTB,ACVRL1,ACY1,ACYP1,ADAM12,ADGB,ADGRG6,AGPAT1,AGRN,AHSA1,ALDH18A1,ALG8,ALKBH2,ALMS1,ALOX12,AMBP,AMER2,ANGEL1,ANKRD22,ANKRD26,AP3B2,AQP9,ARF6,ARHGAP32,ARHGDIG,ARMC6,AS3MT,ASNS,ASPM,ATAD2,ATF3,ATIC,ATP23,ATP8A1,B3GALT6,B3GNT5,B4GALT5,BAMBI,BANK1,BANP,BCAR3,BCAT1,BCL3,BCL7A,BCO2,BCR,BEND3,BEND4,BIN2,BLNK,BNC2,BOK,BSG,BUB1,CAB39L,CACNB3,CAND2,CAP1,CARM1,CASS4,CAVIN2,CCDC114,…	676
Cancer,Gastrointestinal Disease,Organismal Injury and Abnormalities	Gastrointestinal tract cancer	1.3e-15		-0.124	ABCC1,ABI3,ACSL5,ACSS1,ACTB,ACVRL1,ACY1,ACYP1,ADAM12,ADGB,ADGRG6,AGPAT1,AGRN,AHSA1,ALDH18A1,ALG8,ALKBH2,ALMS1,ALOX12,AMBP,AMER2,ANGEL1,ANKRD22,ANKRD26,AP3B2,AQP9,ARF6,ARHGAP32,ARHGDIG,ARMC6,AS3MT,ASNS,ASPM,ATAD2,ATF3,ATIC,ATP23,ATP8A1,B3GALT6,B3GNT5,B4GALT5,BAMBI,BANK1,BANP,BCAR3,BCAT1,BCL3,BCL7A,BCO2,BCR,BEND3,BEND4,BIN2,BLNK,BNC2,BSG,BUB1,CAB39L,CACNB3,CAND2,CAP1,CARM1,CASS4,CAVIN2,CCDC114,CCDC…	674
Cancer,Organismal Injury and Abnormalities	Anogenital cancer	1.37e-15		-0.516	ABCC1,ACSS1,ACTB,ACTR3,ACVRL1,ACY1,ACYP1,ADAM12,ADGB,ADGRG6,AGRN,AIF1,AIG1,ALDH18A1,ALDH7A1,ALG9,ALMS1,AMER2,ANAPC13,ANGEL1,ANKRD22,ANKRD26,AP3B2,AQP9,ARF6,ARG2,ARHGAP25,ARHGAP32,ASGR2,ASNS,ASPM,ATAD2,ATF3,ATIC,ATP8A1,B3GNT5,B4GALT4,BAMBI,BANK1,BANP,BCAR3,BCAT1,BCL3,BCO2,BCR,BEND3,BIK,BIN2,BNC2,BSG,BUB1,CAB39L,CACNB3,CARM1,CASS4,CAVIN2,CCDC114,CCDC171,CCDC66,CCDC78,CCDC88B,CCL2,CCL4,CCNE2,CCR7,CD…	571
Cancer,Hematological Disease,Organismal Injury and Abnormalities	Hematopoietic neoplasm	1.77e-15		0.798	ABCC1,ACSS1,ACTB,ACVRL1,ADGB,AIG1,ALDH7A1,ALMS1,ALOX12,ANKRD22,ANKRD26,ATF3,ATIC,BCAT1,BCL2L14,BCL3,BCL7A,BCR,BLNK,BNC2,BUB1,CAND2,CAVIN2,CCDC114,CCDC66,CCDC91,CCL2,CCL4,CCNE2,CCR7,CD180,CD244,CD274,CD48,CD69,CD7,CD83,CDC42EP3,CDC6,CDV3,CEBPZ,CENPF,CEP57L1,CHAF1B,CHEK1,CHORDC1,CIITA,CKAP4,CLEC9A,CNTNAP1,COL6A3,CORO1A,CSE1L,CSF3R,CSK,CTSC,CX3CR1,CXCL16,CXCL2,CYCS,DCK,DCTPP1,DDX10,DDX11,DHFR,DISP1,…	309
Connective Tissue Disorders,Inflammatory Disease,Inflammatory Response,Organismal Injury and Abnormalities,Skeletal and Muscular Disorders	Inflammation of joint	2.34e-15	Decreased	-2.552	ABCC1,ADAM12,ADGRG6,AIF1,ALOX12,AQP9,ATIC,ATP8A1,BCL3,BLNK,CCL2,CCL4,Ccl7,CCR7,CCRL2,CD180,CD244,CD274,CD69,CD83,CELF4,CIITA,CINP,CLEC4E,CSF3R,CSK,CTSC,CX3CL1,CX3CR1,CXCL16,CXCL2,CXCL3,Cxcl9,CXCR1,DHFR,EEF1E1,EEF1G,EFEMP2,FASN,FCGR1A,FCGR3A/FCGR3B,FEM1B,FKBP1A,GBP2,GBP6,HCK,HCLS1,HES1,HEXA,HLA-DQB1,HLA-DRB5,HMMR,HSPA8,HSPD1,IGFBP4,IL6,IRF1,IRS1,ITGA9,ITPR1,JAK2,LAP3,LCP1,LRRK2,MCM5,MEFV,MIPEP,MMP…	122
Inflammatory Disease	Chronic inflammatory disorder	3.27e-15		-0.758	ADAM12,ADGRG6,AIF1,ALOX12,AQP9,ATIC,ATP8A1,BANK1,BLNK,BSG,CCDC114,CCL2,CCL4,Ccl7,CCR7,CCRL2,CD180,CD244,CD274,Cd52,CD69,CD83,CDC42EP3,CELF4,CIITA,CINP,CLEC4E,COTL1,CSF3R,CTSC,CX3CL1,CX3CR1,CXCL16,CXCL2,CXCL3,Cxcl9,CXCR1,DCK,DHFR,EEF1E1,EEF1G,ENTPD1,FCGR1A,FCGR3A/FCGR3B,FEM1B,FKBP1A,GBP2,GBP6,HBEGF,HCK,HCLS1,HEXA,HLA-DQB1,HLA-DRB5,HOXB2,HPGDS,HSPA8,HSPD1,IFI16,IFNGR2,IFNLR1,IGFBP4,Iigp1,IL36G,IL6,…	137
Cancer,Gastrointestinal Disease,Organismal Injury and Abnormalities	Digestive system cancer	3.69e-15		-1.34	ABCC1,ABI3,ACSL5,ACSS1,ACTB,ACTR3,ACVRL1,ACY1,ACYP1,ADAM12,ADGB,ADGRG6,AGPAT1,AGRN,AHSA1,AIG1,ALDH18A1,ALDH7A1,ALG8,ALKBH2,ALMS1,ALOX12,AMBP,AMER2,ANGEL1,ANKRD22,ANKRD26,AP3B2,AQP9,ARF6,ARHGAP32,ARHGDIG,ARMC6,AS3MT,ASNS,ASPM,ATAD2,ATF3,ATIC,ATP23,ATP8A1,B3GALT6,B3GNT5,B3GNT7,B4GALT4,B4GALT5,BAMBI,BANK1,BANP,BCAR3,BCAT1,BCL3,BCL7A,BCO2,BCR,BEND3,BEND4,BIN2,BLNK,BNC2,BOP1,BSG,BUB1,CAB39L,CACNB3,CAN…	713
Tissue Development	Accumulation of cells	3.79e-15		-1.652	BCL3,CCL2,Ccl7,CCR7,CD274,CENPF,CHEK1,CLEC4E,CTF1,CTSC,CX3CL1,CX3CR1,CXCL16,CXCL2,CXCL3,Cxcl9,DOCK2,DOCK8,ENTPD1,FADD,FCGR3A/FCGR3B,HCK,HDC,IER3,IFI16,IL6,IRF1,ITGA9,ITGAL,JAK2,MYC,NBN,NLRP3,OSM,P2RY2,PDIA4,PIK3AP1,PLAT,POSTN,PPARD,PTGS2,RAC2,RGS16,RIPK3,SLC46A1,SLPI,SMAD7,SRF,STAT1,STK4,TGFB1,THBD,TIMP1,TLR9,TNF,TNFRSF9,TPSG1,VCAM1	58
Cancer,Hematological Disease,Organismal Injury and Abnormalities	Neoplasia of blood cells	5.71e-15		1.837	ABCC1,ACSS1,ACTB,ACVRL1,ADGB,AIG1,ALDH7A1,ALMS1,ALOX12,ANKRD22,ANKRD26,ATF3,ATIC,BCAT1,BCL2L14,BCL3,BCL7A,BCR,BLNK,BNC2,BUB1,CAVIN2,CCDC114,CCDC66,CCDC91,CCL2,CCL4,CCNE2,CCR7,CD180,CD244,CD274,CD48,CD69,CD7,CD83,CDC42EP3,CDC6,CDV3,CEBPZ,CENPF,CEP57L1,CHAF1B,CHEK1,CHORDC1,CIITA,CKAP4,CNTNAP1,COL6A3,CORO1A,CSE1L,CSF3R,CSK,CTSC,CX3CR1,CXCL16,CXCL2,CYCS,DCK,DCTPP1,DDX10,DDX11,DHFR,DISP1,DMTF1,DNA2,DN…	301
Cancer,Organismal Injury and Abnormalities	Multiple cancers	6.87e-15		0.349	ABCC1,ACVRL1,ACYP1,ADAM12,ADGB,ADGRG6,AGRN,AIF1,AIG1,ALDH7A1,ALMS1,ANAPC13,AP3B2,ARF6,ARG2,ARHGAP32,ASPM,ATAD2,ATF3,ATIC,ATP8A1,B3GNT5,BANK1,BCAR3,BCAT1,BCL3,BCR,BSG,BUB1,CAB39L,CARM1,CCDC78,CCL2,CCL4,CCNE2,CCR7,CD180,CD274,CD48,CD69,CDC42EP3,CDC6,CEBPZ,CELF4,CENPE,CENPF,CHEK1,CIAO2B,CIITA,CINP,CKAP4,CNN2,COL5A3,COL6A3,COL8A1,CRMP1,CSE1L,CSF3R,CTDSPL,CTSC,CXCL16,CXCL2,CXCL3,CYB561D2,CYCS,CYTH4,DB…	339
Cancer,Organismal Injury and Abnormalities,Reproductive System Disease	Genital tumor	7.87e-15		-0.833	ABCC1,ACSS1,ACTB,ACTR3,ACVRL1,ACY1,ACYP1,ADAM12,ADGB,ADGRG6,AIF1,AIG1,ALDH18A1,ALDH7A1,ALG9,ALMS1,AMER2,ANGEL1,ANKRD22,ANKRD26,AP3B2,AQP9,ARF6,ARG2,ARHGAP25,ARHGAP32,ASGR2,ASNS,ASPM,ATAD2,ATF3,ATIC,ATP8A1,B4GALT4,BAMBI,BANK1,BANP,BCAR3,BCAT1,BCL3,BCO2,BCR,BEND3,BIK,BIN2,BNC2,BSG,BUB1,CAB39L,CACNB3,CARM1,CASS4,CAVIN2,CCDC114,CCDC171,CCDC66,CCDC78,CCDC88B,CCL2,CCL4,CCNE2,CCR7,CD180,CD244,CD274,CD48…	531
Cellular Function and Maintenance	Function of leukocytes	8.77e-15		0.459	ABCC1,ATF3,BANK1,BCAT1,BCL3,BIK,CACNB3,CCL2,CCR7,CCRL2,CD244,CD274,CD69,CIITA,CLEC4E,CLEC6A,CLEC7A,CNN2,CREB1,CTSC,CX3CL1,CX3CR1,DMTF1,DOCK8,DOK2,FCGR1A,GPR84,HCK,HLA-DQB1,IFNGR2,IL12RB2,IL6,IMPDH2,IRAK2,IRF1,IRF7,ITGAL,LCP1,LILRB4,MYC,NFKB2,NFKBID,NLRP3,PARP1,PDCD1LG2,PLAT,PSMB10,PSME2,PTGER4,PTGS2,RAC2,RELB,RGS1,RGS16,RIPK3,SAMSN1,SGMS2,SKP2,SLAMF8,SLPI,SOCS1,STAT1,STK4,TGFB1,THBD,TLR1,TLR9,TNF…	70
Hematological System Development and Function,Lymphoid Tissue Structure and Development,Tissue Morphology	Quantity of T lymphocytes	1.13e-14	Decreased	-2.649	BIK,BSG,Bst2,CARM1,CCL2,CCL4,CCR7,CD244,CD274,CD48,CD69,CD7,CD83,CIITA,CORO1A,CREB1,CXCL16,DCK,DKC1,DMTF1,DNMT1,DOCK2,DOCK8,E2F2,EEF1D,ERBB2,FABP5,FADD,Fcrls,FKBP1A,GPR132,H2AX,HBEGF,HELLS,HIVEP3,HLA-DQB1,HSPD1,IL12RB2,IL36G,IL6,IRF1,ITGAL,ITPKB,MYC,NBN,NFKB2,NFKBID,NLRP3,NOTCH3,OSM,PABPC1,PARP1,PDCD1LG2,PIK3AP1,PPARD,PRDM1,PSMB10,PSMB8,PSMB9,RAC2,RAP1GDS1,RELB,RHOH,RIPK3,SEMA4D,SH2D3C,SMAD7,SOCS…	81
Inflammatory Response	Inflammation of absolute anatomical region	1.14e-14	Increased	2.705	ABCC1,ACTB,AIF1,ALOX12,AMBP,ASNS,ATF3,BANK1,BCL3,BSG,CCL2,CCL4,CCR7,CD180,CD274,CD48,Cd52,CD69,CDC42EP3,CH25H,CIITA,CLEC4E,CLEC7A,CORO1A,COTL1,COX4I2,CREB1,CSF3R,CSK,CX3CL1,CX3CR1,CXCL16,CXCL2,CXCL3,Cxcl9,DHFR,DOCK8,DTL,DUSP14,E2F2,ENTPD1,EPSTI1,FASN,FCGR1A,FCGR3A/FCGR3B,FKBP1A,GATM,GBP2,GBP5,GBP6,GPR132,HBEGF,HCAR2,HDC,HLA-DQB1,HLA-DRB5,HPGDS,IFI16,IFIT2,IFIT3,IFNLR1,Iigp1,IL12RB2,IL17RD,IL36G,I…	144
Cancer,Gastrointestinal Disease,Organismal Injury and Abnormalities	Digestive organ tumor	1.32e-14		-0.805	ABCC1,ABI3,ACSL5,ACSS1,ACTB,ACTR3,ACVRL1,ACY1,ACYP1,ADAM12,ADGB,ADGRG6,AGPAT1,AGRN,AHSA1,AIG1,ALDH18A1,ALDH7A1,ALG8,ALKBH2,ALMS1,ALOX12,AMBP,AMER2,ANGEL1,ANKRD22,ANKRD26,AP3B2,AQP9,ARF6,ARHGAP32,ARHGDIG,ARMC6,AS3MT,ASNS,ASPM,ATAD2,ATF3,ATIC,ATP23,ATP8A1,B3GALT6,B3GNT5,B3GNT7,B4GALT4,B4GALT5,BAMBI,BANK1,BANP,BCAR3,BCAT1,BCL3,BCL7A,BCO2,BCR,BEND3,BEND4,BIN2,BLNK,BNC2,BOK,BOP1,BSG,BUB1,CAB39L,CACNB3…	720
Cancer,Organismal Injury and Abnormalities	Genitourinary tumor	1.79e-14		-1.61	ABCC1,ACSS1,ACTB,ACTR3,ACVRL1,ACY1,ACYP1,ADAM12,ADGB,ADGRG6,AGRN,AIF1,AIG1,ALDH18A1,ALDH7A1,ALG9,ALMS1,AMBP,AMER2,ANAPC13,ANGEL1,ANKRD22,ANKRD26,AP3B2,AQP9,ARF6,ARG2,ARHGAP25,ARHGAP32,ASGR2,ASNS,ASPM,ATAD2,ATF3,ATIC,ATP8A1,B3GNT5,B4GALT4,BAMBI,BANK1,BANP,BCAR3,BCAT1,BCL3,BCO2,BCR,BEND3,BIK,BIN2,BNC2,BSG,BUB1,CAB39L,CACNB3,CAP1,CARM1,CASS4,CAVIN2,CCDC114,CCDC171,CCDC66,CCDC78,CCDC88B,CCDC91,CCL2,C…	601
Connective Tissue Disorders,Organismal Injury and Abnormalities,Skeletal and Muscular Disorders	Non-traumatic arthropathy	1.82e-14	Decreased	-3.115	ABCC1,ADAM12,ADGRG6,AIF1,ALOX12,AQP9,ATIC,ATP8A1,BLNK,CCL2,CCL4,Ccl7,CCR7,CCRL2,CD180,CD244,CD274,CD69,CD83,CELF4,CIITA,CINP,CLEC4E,CSF3R,CTSC,CX3CL1,CX3CR1,CXCL16,CXCL2,CXCL3,CXCR1,DHFR,EEF1E1,EEF1G,EFEMP2,FCGR3A/FCGR3B,FEM1B,FKBP1A,GBP2,GBP6,HCK,HCLS1,HES1,HEXA,HLA-DQB1,HLA-DRB5,HSPA8,HSPD1,IGFBP4,IL6,IRS1,ITGA9,ITPR1,JAK2,LAP3,LCP1,LRRK2,MEFV,MIPEP,MMP25,Ms4a4c (includes others),NAA25,NBN,NONO…	107
Inflammatory Response	Inflammatory response	2.23e-14	Decreased	-2.985	ABCC1,AIF1,AQP9,ARHGAP25,ATF3,BCR,BLNK,BSG,CCL2,CCL4,Ccl7,CCR7,CCRL2,CD274,CD69,CH25H,CIITA,CKLF,CLEC12A,CLEC4E,CLEC4M,CLEC7A,CORO1A,CSF3R,CTF1,CX3CL1,CX3CR1,Cxcl11,CXCL16,CXCL2,CXCL3,Cxcl3,Cxcl9,CXCR1,DOCK2,E2F2,ERBB2,FCGR1A,FCGR3A/FCGR3B,FER,FKBP1A,GPR183,HCAR2,HCK,HPGDS,HSPD1,IER3,IL6,ITGA9,ITGAL,JAK2,LCP1,LGALS3BP,LILRB4,LRRK2,MEFV,METRNL,MFSD2A,MSH2,MVK,MYO1F,NCL,NFKB2,NLRP3,NRROS,ODC1,OSM,P…	106
Cell Death and Survival	Cell viability	2.27e-14	Decreased	-7.57	ABCC1,ACSL5,ACVRL1,AGRN,ALOX12,APLN,ARF6,ARTN,ASNS,ATF3,AURKAIP1,B4GALT5,BCL3,BCR,BIK,BLNK,CAB39L,CACNB3,Calm1 (includes others),CCL2,CCL4,CCR7,CD48,CD82,CHEK1,CREB1,CSE1L,CTDSPL,CTF1,CX3CL1,CX3CR1,Cxcl11,CXCL2,CXCL3,Cxcl9,DCK,DCUN1D5,DNMT1,DOCK8,DOK2,DUSP14,EFNA2,EIF2S1,EIF4G1,EMSY,ERBB2,EXO1,FADD,FAM111A,FASN,FCGR1A,FCGR3A/FCGR3B,FEM1B,FER,FGF19,FKBP4,FZD2,GAMT,GDF11,GPR65,H2AX,HBEGF,HCK,HEATR1…	164
Tissue Morphology	Quantity of cells	2.39e-14	Decreased	-4.427	ACTR3,ADAM12,AGRN,AMBP,ARF6,ATF3,B3GNT5,BANK1,BCAR3,BCL3,BCR,BIK,BLNK,BSG,Bst2,BUB1,CARM1,CCL2,CCL4,Ccl7,CCR7,CD180,CD244,CD274,CD48,CD69,CD7,CD83,CIITA,CLEC4E,CLEC4M,CLEC7A,CNN2,COL5A3,CORO1A,CREB1,CSF3R,CSK,CTF1,CX3CL1,CX3CR1,CXCL16,CXCL2,CYTIP,DCK,DHFR,DKC1,DMTF1,DNA2,DNMT1,DOCK2,DOCK8,DOK2,E2F2,EEF1D,EIF2S1,ENTPD1,ERBB2,EXO1,FABP5,FADD,FCGR1A,Fcrls,FER,FGF19,FGFRL1,FKBP1A,GADD45GIP1,GDF11,GLB…	197
Cancer,Organismal Injury and Abnormalities	Melanoma	2.54e-14		0.027	ABCC1,ABI3,ACSL5,ACTB,ACTR3,ACVRL1,ADGB,ADGRG6,AGRN,AHSA1,ALDH18A1,ALDH7A1,ALKBH2,ALMS1,ALOX12,AMBP,AMER2,ANGEL1,ANKRD22,ANKRD26,AP3B2,AQP9,ARHGAP25,ARHGAP32,ASGR2,ASNS,ASPM,ATAD2,ATF3,ATIC,ATP8A1,B3GALT6,B3GNT5,B3GNT7,B4GALT5,BANK1,BCAR3,BCAT1,BCL3,BCO2,BCR,BEND3,BEND4,BIK,BIN2,BLNK,BNC2,BOK,BSG,BUB1,CACNB3,CAND2,CAP1,CARM1,CASS4,CAVIN2,CCDC114,CCDC66,CCDC78,CCDC88B,CCDC91,CCL2,CCL4,CCNE2,CCR7,C…	597
Cancer,Organismal Injury and Abnormalities,Reproductive System Disease	Female genital neoplasm	2.95e-14		0.092	ABCC1,ACSS1,ACTB,ACTR3,ACVRL1,ACY1,ACYP1,ADAM12,ADGB,AIF1,AIG1,ALDH7A1,ALG9,ALMS1,AMER2,ANKRD22,ANKRD26,AP3B2,AQP9,ARF6,ARG2,ARHGAP25,ARHGAP32,ASGR2,ASPM,ATAD2,ATIC,ATP8A1,B4GALT4,BANK1,BANP,BCAT1,BCL3,BCO2,BCR,BEND3,BIK,BIN2,BNC2,BSG,BUB1,CAB39L,CASS4,CAVIN2,CCDC114,CCDC171,CCDC66,CCDC78,CCDC88B,CCL2,CCL4,CCNE2,CCR7,CD180,CD274,CD48,CD83,CDC42EP3,CDC6,CEBPZ,CELF4,CENPE,CENPF,CENPJ,CENPP,CEP83,CE…	441
Cancer,Organismal Injury and Abnormalities,Reproductive System Disease	Tumorigenesis of reproductive tract	2.98e-14		0.092	ABCC1,ACSS1,ACTB,ACTR3,ACVRL1,ACY1,ACYP1,ADAM12,ADGB,AIF1,AIG1,ALDH7A1,ALG9,ALMS1,AMER2,ANKRD22,ANKRD26,AP3B2,AQP9,ARF6,ARG2,ARHGAP25,ARHGAP32,ASGR2,ASPM,ATAD2,ATIC,ATP8A1,B4GALT4,BANK1,BANP,BCAT1,BCL3,BCO2,BCR,BEND3,BIK,BIN2,BNC2,BSG,BUB1,CAB39L,CASS4,CAVIN2,CCDC114,CCDC171,CCDC66,CCDC78,CCDC88B,CCL2,CCL4,CCNE2,CCR7,CD180,CD274,CD48,CD83,CDC42EP3,CDC6,CEBPZ,CELF4,CENPE,CENPF,CENPJ,CENPP,CEP83,CE…	440
Cellular Development,Cellular Growth and Proliferation,Hematological System Development and Function,Hematopoiesis,Lymphoid Tissue Structure and Development,Tissue Development	Leukopoiesis	3.52e-14	Decreased	-3.345	ADAM12,BCL3,BIK,BLNK,BSG,CARM1,CCL2,CCR7,CD244,CD274,CD69,CD83,CHAF1B,CHEK1,CIITA,CLEC4E,CLEC4M,CLEC6A,CREB1,CSF3R,CSK,CXCL3,CXCR1,DCK,DMTF1,DNAJB1,DNMT1,DOCK2,DOCK8,DOK2,E2F2,EEF1D,ENTPD1,FADD,FASN,FCGR1A,FKBP1A,GPR183,HCLS1,HELLS,HLA-DQB1,HSPD1,IFI16,IFNGR2,IL12RB2,IL6,IMPDH2,IRF1,IRF7,IRS1,ITGAL,ITPKB,JAK2,LCP1,LILRB4,METTL3,MSH2,MYC,NBN,NFKB2,NFKBID,NLRP3,NOTCH3,NRP1,NRROS,OSM,PARP1,PDCD1LG2,…	104
Cancer,Gastrointestinal Disease,Organismal Injury and Abnormalities	Intestinal cancer	3.81e-14		0.453	ABCC1,ABI3,ACSL5,ACSS1,ACTB,ACVRL1,ACY1,ACYP1,ADAM12,ADGB,ADGRG6,AGPAT1,AGRN,AHSA1,ALDH18A1,ALG8,ALKBH2,ALMS1,ALOX12,AMBP,AMER2,ANGEL1,ANKRD22,ANKRD26,AP3B2,AQP9,ARF6,ARHGAP32,ARHGDIG,ARMC6,ASNS,ASPM,ATAD2,ATF3,ATIC,ATP23,ATP8A1,B3GALT6,B3GNT5,B4GALT5,BANK1,BANP,BCAR3,BCL3,BCL7A,BCO2,BCR,BEND3,BEND4,BIN2,BLNK,BNC2,BUB1,CAB39L,CACNB3,CAND2,CAP1,CARM1,CASS4,CAVIN2,CCDC114,CCDC138,CCDC171,CCDC66,CCD…	634
Cancer,Gastrointestinal Disease,Organismal Injury and Abnormalities	Gastrointestinal carcinoma	4.41e-14		-0.426	ABCC1,ABI3,ACSS1,ACTB,ACVRL1,ACY1,ACYP1,ADAM12,ADGB,ADGRG6,AGPAT1,AGRN,AHSA1,ALDH18A1,ALG8,ALKBH2,ALMS1,ALOX12,AMBP,AMER2,ANGEL1,ANKRD22,ANKRD26,AP3B2,AQP9,ARF6,ARHGAP32,ARHGDIG,ARMC6,AS3MT,ASNS,ASPM,ATAD2,ATIC,ATP23,ATP8A1,B3GALT6,B3GNT5,B4GALT5,BAMBI,BANK1,BANP,BCAR3,BCAT1,BCL3,BCO2,BCR,BEND3,BEND4,BIN2,BLNK,BNC2,BUB1,CAB39L,CACNB3,CAND2,CAP1,CARM1,CASS4,CAVIN2,CCDC114,CCDC138,CCDC171,CCDC66,CC…	649
Cancer,Gastrointestinal Disease,Organismal Injury and Abnormalities	Intestinal tumor	4.52e-14		0.558	ABCC1,ABI3,ACSL5,ACSS1,ACTB,ACVRL1,ACY1,ACYP1,ADAM12,ADGB,ADGRG6,AGPAT1,AGRN,AHSA1,ALDH18A1,ALG8,ALKBH2,ALMS1,ALOX12,AMBP,AMER2,ANGEL1,ANKRD22,ANKRD26,AP3B2,AQP9,ARF6,ARHGAP32,ARHGDIG,ARMC6,ASNS,ASPM,ATAD2,ATF3,ATIC,ATP23,ATP8A1,B3GALT6,B3GNT5,B4GALT5,BANK1,BANP,BCAR3,BCL3,BCL7A,BCO2,BCR,BEND3,BEND4,BIN2,BLNK,BNC2,BOK,BUB1,CAB39L,CACNB3,CAND2,CAP1,CARM1,CASS4,CAVIN2,CCDC114,CCDC138,CCDC171,CCDC66…	636
Cancer,Gastrointestinal Disease,Organismal Injury and Abnormalities	Large intestine neoplasm	5.47e-14		0.383	ABCC1,ABI3,ACSL5,ACSS1,ACTB,ACVRL1,ACY1,ACYP1,ADAM12,ADGB,ADGRG6,AGPAT1,AGRN,AHSA1,ALDH18A1,ALG8,ALKBH2,ALMS1,ALOX12,AMBP,AMER2,ANGEL1,ANKRD22,ANKRD26,AP3B2,AQP9,ARF6,ARHGAP32,ARHGDIG,ARMC6,ASNS,ASPM,ATAD2,ATF3,ATIC,ATP23,ATP8A1,B3GALT6,B3GNT5,B4GALT5,BANK1,BANP,BCAR3,BCL3,BCO2,BCR,BEND3,BEND4,BIN2,BLNK,BNC2,BOK,BUB1,CAB39L,CACNB3,CAND2,CAP1,CARM1,CASS4,CAVIN2,CCDC114,CCDC138,CCDC171,CCDC66,CCDC8…	635
Cancer,Gastrointestinal Disease,Organismal Injury and Abnormalities	Malignant neoplasm of large intestine	5.94e-14		0.264	ABCC1,ABI3,ACSL5,ACSS1,ACTB,ACVRL1,ACY1,ACYP1,ADAM12,ADGB,ADGRG6,AGPAT1,AGRN,AHSA1,ALDH18A1,ALG8,ALKBH2,ALMS1,ALOX12,AMBP,AMER2,ANGEL1,ANKRD22,ANKRD26,AP3B2,AQP9,ARF6,ARHGAP32,ARHGDIG,ARMC6,ASNS,ASPM,ATAD2,ATF3,ATIC,ATP23,ATP8A1,B3GALT6,B3GNT5,B4GALT5,BANK1,BANP,BCAR3,BCL3,BCO2,BCR,BEND3,BEND4,BIN2,BLNK,BNC2,BUB1,CAB39L,CACNB3,CAND2,CAP1,CARM1,CASS4,CAVIN2,CCDC114,CCDC138,CCDC171,CCDC66,CCDC88B,C…	633
Inflammatory Response,Organismal Injury and Abnormalities	Inflammation of organ	6.18e-14	Increased	3.007	ACTB,AIF1,ALOX12,AMBP,ASNS,ATF3,BANK1,BCL3,BSG,CCL2,CCL4,CCR7,CD180,CD274,CD48,Cd52,CD69,CD7,CDC42EP3,CH25H,CIITA,CLEC4E,CLEC7A,CORO1A,COTL1,COX4I2,CREB1,CSF3R,CSK,CX3CL1,CX3CR1,CXCL16,CXCL2,CXCL3,Cxcl9,CYTIP,DHFR,DOCK8,DTL,DUSP14,E2F2,ENTPD1,EPSTI1,FABP5,FASN,FCGR1A,FCGR3A/FCGR3B,FKBP1A,FKBP4,GATM,GBP2,GBP5,GBP6,GNB1L,GPR132,GPX8,HBEGF,HCAR2,HCK,HDC,HLA-DQB1,HLA-DRB5,HPGDS,IFI16,IFIT2,IFIT3,IFNG…	157
DNA Replication, Recombination, and Repair	DNA replication	6.59e-14		-1.784	ACVRL1,BANF1,BCAR3,CCNE2,CDC45,CDC6,CHEK1,DNA2,DONSON,DSCC1,E2F2,ERCC6L,EXO1,FAM111A,GINS1,HBEGF,IL6,MCM2,MCM3,MCM4,MCM5,MCM6,MGME1,MRE11,MSH2,MYC,NBN,NCL,NPM1,NR4A3,PARP1,PCLAF,PCNA,PEA15,POLB,POLE2,PRIM1,PTGS2,PUS7L,RAD1,RFC1,RFC2,RIPK3,SUPT16H,TNF,XRCC5	46
Cellular Movement	Homing of cells	7.59e-14	Decreased	-5.763	ABCC1,AIF1,APLN,AQP9,ARHGAP25,ARTN,BIN2,BSG,CCL2,CCL4,Ccl7,CCR7,CCRL2,CD69,CD82,CH25H,CKLF,CORO1A,CSF3R,CSK,CX3CL1,CX3CR1,Cxcl11,CXCL16,CXCL2,CXCL3,Cxcl3,Cxcl9,CXCR1,DOCK2,ERBB2,FADD,FER,FSCN1,GPR132,GPR183,HBEGF,HCAR2,HCK,HCLS1,HSPD1,IL6,ITGA9,ITGAL,JAK2,LCP1,LRP2,LRRK2,MYC,MYH10,MYO1F,NCK1,NFKB2,NRP1,OSM,P2RY2,PGF,PLAT,PREX1,PRKCZ,PTGS2,RAC2,RELB,RGS1,S1PR3,SEMA4D,SERPINH1,SLAMF8,SLIT2,SLPI,SOC…	81
Cancer,Organismal Injury and Abnormalities,Reproductive System Disease	Genital tract cancer	7.98e-14		-0.901	ABCC1,ACSS1,ACTB,ACTR3,ACVRL1,ACY1,ACYP1,ADGB,ADGRG6,AIF1,ALDH18A1,ALDH7A1,ALG9,ALMS1,AMER2,ANGEL1,ANKRD22,ANKRD26,AP3B2,AQP9,ARF6,ARG2,ARHGAP25,ARHGAP32,ASGR2,ASNS,ASPM,ATAD2,ATF3,ATIC,ATP8A1,B4GALT4,BAMBI,BANK1,BANP,BCAR3,BCAT1,BCL3,BCO2,BCR,BEND3,BIK,BIN2,BNC2,BSG,BUB1,CAB39L,CACNB3,CARM1,CASS4,CAVIN2,CCDC114,CCDC171,CCDC66,CCDC78,CCDC88B,CCL2,CCL4,CCNE2,CCR7,CD180,CD244,CD274,CD48,CD69,CD82,C…	521
Cancer,Organismal Injury and Abnormalities	Breast or colorectal cancer	8.63e-14		0.423	ABCC1,ABI3,ACSL5,ACVRL1,ACYP1,ADAM12,ADGB,ADGRG6,AGRN,AIG1,ALMS1,AMER2,ANAPC13,ANKRD22,ANKRD26,AP3B2,AQP9,ARHGAP32,ARMC6,ASNS,ASPM,ATAD2,ATF3,ATIC,ATP8A1,B3GALT6,B3GNT5,BANK1,BANP,BCAR3,BCAT1,BCL3,BCO2,BCR,BEND3,BEND4,BLNK,BNC2,BSG,BUB1,CAB39L,CACNB3,CAP1,CARM1,CAVIN2,CCDC114,CCDC171,CCDC66,CCDC88B,CCL2,CCL4,CCNE2,CCR7,CCT4,CD244,CD248,CD274,CD48,CD69,CD7,CD82,CD93,CDC42EP3,CDC45,CDC6,CDV3,CEACAM…	496
Cellular Movement,Hematological System Development and Function,Immune Cell Trafficking	Lymphocyte migration	9.44e-14	Decreased	-4.308	ABCC1,ACTB,AIF1,BCL3,BSG,CCL2,CCL4,CCR7,CD274,CD48,CD69,CX3CL1,CX3CR1,Cxcl11,CXCL16,CXCL3,Cxcl9,CYTIP,DBNL,DOCK2,DOCK8,ERBB2,FABP5,GPR132,GPR183,HCLS1,HDC,HSPD1,IL6,ITGA9,ITGAL,JAK2,LCP1,Ly6a (includes others),MYH9,NFKB2,NLRP3,NOTCH3,OSM,PDCD1LG2,PRKCZ,PROCR,PTGS2,RAC2,RGS1,RGS16,S1PR3,SEMA4D,SH2D3C,SOCS1,STAT1,STING1,STK4,TGFB1,TIMP1,TLR9,TNF,TNFRSF9,VCAM1,XCL1	60
Cancer,Organismal Injury and Abnormalities	Malignant genitourinary solid tumor	9.62e-14		-0.728	ABCC1,ACSS1,ACTB,ACTR3,ACVRL1,ACY1,ACYP1,ADAM12,ADGB,ADGRG6,AGRN,AIF1,AIG1,ALDH18A1,ALDH7A1,ALG9,ALMS1,AMBP,AMER2,ANAPC13,ANGEL1,ANKRD22,ANKRD26,AP3B2,AQP9,ARF6,ARG2,ARHGAP25,ARHGAP32,ASGR2,ASNS,ASPM,ATAD2,ATF3,ATIC,ATP8A1,B3GNT5,B4GALT4,BAMBI,BANK1,BANP,BCAR3,BCAT1,BCL3,BCO2,BCR,BEND3,BIK,BIN2,BNC2,BSG,BUB1,CAB39L,CACNB3,CAP1,CARM1,CASS4,CAVIN2,CCDC114,CCDC171,CCDC66,CCDC78,CCDC88B,CCDC91,CCL2,C…	591
Cancer,Gastrointestinal Disease,Organismal Injury and Abnormalities	Large intestine carcinoma	9.73e-14		-0.128	ABCC1,ABI3,ACSS1,ACTB,ACVRL1,ACY1,ACYP1,ADAM12,ADGB,ADGRG6,AGPAT1,AGRN,AHSA1,ALDH18A1,ALG8,ALKBH2,ALMS1,ALOX12,AMBP,AMER2,ANGEL1,ANKRD22,ANKRD26,AP3B2,AQP9,ARF6,ARHGAP32,ARHGDIG,ARMC6,ASNS,ASPM,ATAD2,ATIC,ATP23,ATP8A1,B3GALT6,B3GNT5,B4GALT5,BANK1,BANP,BCAR3,BCL3,BCO2,BCR,BEND3,BEND4,BIN2,BLNK,BNC2,BUB1,CAB39L,CACNB3,CAND2,CAP1,CARM1,CASS4,CAVIN2,CCDC114,CCDC138,CCDC171,CCDC66,CCDC88B,CCDC91,CCL2,…	610
Cancer,Organismal Injury and Abnormalities,Reproductive System Disease	Breast or ovarian cancer	1.21e-13		0.349	ABCC1,ACVRL1,ACYP1,ADAM12,ADGB,ADGRG6,AGRN,AIF1,AIG1,ALDH7A1,ALMS1,ANAPC13,AP3B2,ARF6,ARG2,ARHGAP32,ASPM,ATAD2,ATF3,ATIC,ATP8A1,B3GNT5,BANK1,BCAR3,BCAT1,BCL3,BCR,BSG,BUB1,CAB39L,CARM1,CCDC78,CCL2,CCL4,CCNE2,CCR7,CD274,CD48,CD69,CDC42EP3,CDC6,CEBPZ,CELF4,CENPE,CENPF,CHEK1,CIAO2B,CINP,CKAP4,CNN2,COL5A3,COL6A3,COL8A1,CRMP1,CSE1L,CSF3R,CTDSPL,CTSC,CXCL16,CXCL2,CXCL3,CYB561D2,CYCS,CYTH4,DBNL,DCTPP1,DD…	325
Infectious Diseases	Infection of mammalia	1.28e-13	Increased	4.795	AQP9,ASGR2,BCL3,Bst2,CCR7,CD274,CH25H,CIITA,CLEC12A,CLEC4E,CLEC6A,CLEC7A,CX3CR1,CXCL16,DHX58,FCGR1A,GBP2,HCK,HLA-DQB1,Ifi47,IFNGR2,IFNLR1,Iigp1,IL12RB2,IL36G,IL6,IRF1,IRF7,IRF9,ITPKB,LCP1,NFKB2,NLRP3,NRROS,PDCD1LG2,PILRB,PLAT,PRKCZ,PSMB9,RAC2,RELB,RGS16,RIPK3,SARM1,SLAMF8,SLPI,STAT1,TIMP1,TLR1,TLR9,TNF,TNFRSF9,USP18	53
Cellular Development,Cellular Growth and Proliferation,Hematological System Development and Function,Hematopoiesis,Lymphoid Tissue Structure and Development,Tissue Development	Hematopoiesis of mononuclear leukocytes	1.47e-13	Decreased	-3.503	BCL3,BIK,BLNK,BSG,CARM1,CCL2,CCR7,CD244,CD274,CD69,CD83,CHAF1B,CHEK1,CIITA,CLEC4E,CLEC4M,CLEC6A,CREB1,CSF3R,CSK,CXCR1,DCK,DNAJB1,DNMT1,DOCK2,DOCK8,DOK2,E2F2,EEF1D,ENTPD1,FADD,FASN,FKBP1A,GPR183,HELLS,HLA-DQB1,HSPD1,IFI16,IFNGR2,IL12RB2,IL6,IMPDH2,IRF1,IRF7,ITGAL,ITPKB,LCP1,LILRB4,METTL3,MSH2,MYC,NBN,NFKB2,NFKBID,NLRP3,NOTCH3,OSM,PARP1,PDCD1LG2,PGF,PIK3AP1,PIR,POLB,PRDM1,PREX1,PRKCZ,PSMB8,PSMB9,PT…	92
Cell-To-Cell Signaling and Interaction	Activation of cells	1.47e-13	Decreased	-4.34	ACSL5,ACVRL1,ADAM12,AGRN,APLN,ATF3,BAMBI,BANK1,BCL3,BCR,BLNK,BSG,CCDC88B,CCL2,CCL4,CCR7,CD180,CD244,CD274,CD48,CD69,CD7,CD83,CD93,CLEC4E,CLEC4M,CLEC7A,CORO1A,CSK,CTF1,CX3CL1,CX3CR1,CXCL2,CXCL3,CXCR1,DOCK2,ENTPD1,ERBB2,F2RL2,FADD,FCGR1A,FCGR3A/FCGR3B,FKBP1A,GJA5,HBEGF,HCK,HLA-DQB1,HSPA4,HSPD1,HYOU1,IER3,IFI16,IFNLR1,IL12RB2,IL36G,IL6,IMPDH2,IRF1,IRF7,ITGAL,ITPKB,ITPR1,JAK2,JPH4,LGALS3BP,LILRB4,LRR…	122
Cancer,Hematological Disease,Immunological Disease,Organismal Injury and Abnormalities	MYC mutation positive B-cell lymphoma	1.52e-13			BUB1,CDC6,CENPF,CHAF1B,DCK,DCTPP1,ERCC6L,FIGNL1,H2AX,HMMR,MKI67,NASP,PCLAF,PCNA,PRIM1,PSIP1,RAD54L,SKP2,SLBP,SPDL1,TOP2A,TRIP13,TYMS	23
Cancer,Organismal Injury and Abnormalities	Breast or pancreatic cancer	1.52e-13		-0.602	ABCC1,ACTR3,ACVRL1,ACYP1,ADAM12,ADGB,ADGRG6,AGRN,AIF1,AIG1,ALDH7A1,ALMS1,ANAPC13,AP3B2,ARF6,ARG2,ARHGAP32,ASPM,ATAD2,ATF3,ATIC,ATP8A1,B3GNT5,BANK1,BCAR3,BCAT1,BCL3,BCR,BIN2,BSG,BUB1,CAB39L,CARM1,CASS4,CCDC171,CCDC66,CCDC78,CCL2,CCL4,CCNE2,CCR7,CD274,CD48,CD69,CD7,CD93,CDC42EP3,CDC6,CEBPZ,CELF4,CENPE,CENPF,CENPJ,CENPP,CEP83,CHEK1,CIAO2B,CIITA,CINP,CKAP4,CNN2,CNTLN,COL5A3,COL6A3,COL8A1,CRMP1,CSE1L,…	401
Cancer,Organismal Injury and Abnormalities	Pelvic tumor	1.53e-13		-0.908	ABCC1,ACSS1,ACTB,ACTR3,ACVRL1,ACY1,ACYP1,ADAM12,ADGB,ADGRG6,AIF1,AIG1,ALDH18A1,ALDH7A1,ALG9,ALMS1,AMER2,ANGEL1,ANKRD22,ANKRD26,AP3B2,AQP9,ARF6,ARG2,ARHGAP25,ARHGAP32,ASGR2,ASNS,ASPM,ATAD2,ATF3,ATIC,ATP8A1,B4GALT4,BAMBI,BANK1,BANP,BCAR3,BCAT1,BCL3,BCO2,BCR,BEND3,BIK,BIN2,BNC2,BSG,BUB1,CAB39L,CACNB3,CAP1,CARM1,CASS4,CAVIN2,CCDC114,CCDC171,CCDC66,CCDC78,CCDC88B,CCL2,CCL4,CCNE2,CCR7,CD180,CD244,CD248…	547
Cellular Development,Cellular Growth and Proliferation,Hematological System Development and Function,Lymphoid Tissue Structure and Development	Cell proliferation of T lymphocytes	2.13e-13		-1.153	AIF1,ARF6,BSG,CCDC88B,CCL2,CCL4,CCR7,CD244,CD274,CD48,CD69,CD83,CIITA,CLEC4M,CORO1A,CREB1,CTPS1,CYTIP,DCK,DOCK2,DOCK8,DOK2,DUSP14,E2F2,FADD,FKBP1A,HCLS1,HES1,HLA-DQB1,HSPA8,HSPD1,IL12RB2,IL6,IMPDH2,IRF1,ITGAL,KLK8,LCP1,LILRB4,Ly6a (includes others),METTL3,Ms4a4c (includes others),MSH2,MYC,NCK1,NFKB2,NFKBID,NOTCH3,OSM,PARP1,PDCD1LG2,PEA15,PPARD,PPAT,PRDM1,PSMB10,PTGER4,PTGS2,RAC2,RELB,RHOH,RIPK3,R…	81
Dermatological Diseases and Conditions,Organismal Injury and Abnormalities	Skin lesion	2.49e-13		1	ABCC1,ABI3,ACSL5,ACTB,ACTR3,ACVRL1,ADAM12,ADGB,ADGRG6,AGRN,AHSA1,ALDH18A1,ALDH7A1,ALKBH2,ALMS1,ALOX12,AMBP,AMER2,ANGEL1,ANKRD22,ANKRD26,AP3B2,AQP9,ARHGAP25,ARHGAP32,ASGR2,ASPM,ATAD2,ATF3,ATIC,ATP8A1,B3GALT6,B3GNT7,BANK1,BCAR3,BCAT1,BCL3,BCO2,BCR,BEND3,BEND4,BIK,BIN2,BLNK,BNC2,BSG,BUB1,CACNB3,CAND2,CAP1,CARM1,CASS4,CAVIN2,CCDC114,CCDC78,CCDC88B,CCDC91,CCR7,CCRL2,CD180,CD244,CD248,CD274,CD48,CD7,CD…	566
Cancer,Organismal Injury and Abnormalities	Malignant solid organ tumor	2.52e-13		0.789	ABCC1,ABI3,ACSL5,ACTB,ACTR3,ACVRL1,ADAM12,ADGB,ADGRG6,AGRN,AHSA1,ALDH18A1,ALDH7A1,ALKBH2,ALMS1,ALOX12,AMBP,AMER2,ANGEL1,ANKRD22,ANKRD26,AP3B2,AQP9,ARHGAP25,ARHGAP32,ASGR2,ASPM,ATAD2,ATF3,ATIC,ATP8A1,B3GALT6,B3GNT7,BANK1,BCAR3,BCAT1,BCL3,BCO2,BCR,BEND3,BEND4,BIK,BIN2,BLNK,BNC2,BSG,BUB1,CACNB3,CAND2,CAP1,CARM1,CASS4,CAVIN2,CCDC114,CCDC78,CCDC88B,CCDC91,CCR7,CCRL2,CD180,CD244,CD248,CD274,CD48,CD7,CD…	567
Cellular Movement	Chemotaxis	2.74e-13	Decreased	-5.507	ABCC1,AIF1,APLN,AQP9,ARHGAP25,ARTN,BIN2,BSG,CCL2,CCL4,Ccl7,CCR7,CCRL2,CD69,CH25H,CKLF,CORO1A,CSF3R,CSK,CX3CL1,CX3CR1,Cxcl11,CXCL16,CXCL2,CXCL3,Cxcl3,Cxcl9,CXCR1,DOCK2,ERBB2,FADD,FER,GPR132,GPR183,HBEGF,HCAR2,HCK,HCLS1,HSPD1,IL6,ITGA9,ITGAL,LCP1,LRP2,LRRK2,MYH10,MYO1F,NCK1,NFKB2,NRP1,OSM,P2RY2,PGF,PLAT,PREX1,PRKCZ,PTGS2,RAC2,RELB,RGS1,S1PR3,SEMA4D,SERPINH1,SLAMF8,SLIT2,SLPI,SOCS1,SRF,STK4,TGFB1,TH…	77
Cancer,Dermatological Diseases and Conditions,Organismal Injury and Abnormalities	Skin cancer	2.76e-13		0.271	ABCC1,ABI3,ACSL5,ACTB,ACTR3,ACVRL1,ADAM12,ADGB,ADGRG6,AGRN,AHSA1,ALDH18A1,ALDH7A1,ALKBH2,ALMS1,ALOX12,AMBP,AMER2,ANGEL1,ANKRD22,ANKRD26,AP3B2,AQP9,ARHGAP25,ARHGAP32,ASGR2,ASPM,ATAD2,ATF3,ATIC,ATP8A1,B3GALT6,B3GNT7,BANK1,BCAR3,BCAT1,BCL3,BCO2,BCR,BEND3,BEND4,BIK,BIN2,BLNK,BNC2,BSG,BUB1,CACNB3,CAND2,CAP1,CARM1,CASS4,CAVIN2,CCDC114,CCDC78,CCDC88B,CCDC91,CCR7,CCRL2,CD180,CD244,CD248,CD274,CD48,CD7,CD…	562
Cancer,Hematological Disease,Immunological Disease,Organismal Injury and Abnormalities	B cell cancer	3.17e-13		1.048	ABCC1,ACSS1,ACVRL1,ATF3,BCAT1,BCL3,BCL7A,BCR,BLNK,BNC2,BUB1,CAVIN2,CCDC114,CCDC66,CCL2,CCL4,CCR7,CD180,CD244,CD274,CD48,CD69,CD83,CDC42EP3,CDC6,CDV3,CENPF,CHAF1B,CIITA,CKAP4,COL6A3,CSE1L,CSF3R,CSK,CTSC,CX3CR1,CXCL2,DCK,DCTPP1,DDX10,DDX11,DHFR,DMTF1,DNMT1,DOCK2,DUSP8,DUSP9,E2F2,E2F7,EPSTI1,ERBB2,ERCC6L,EXD2,FADD,FASN,FAT3,FCGR3A/FCGR3B,FIGNL1,FKBP1A,FSCN1,GBP2,GMPPB,GRK3,H2AX,HACD4,HCLS1,HK2,HMMR,…	179
Cancer,Neurological Disease,Organismal Injury and Abnormalities	Nervous system neoplasm	3.38e-13		-0.67	ABCC1,ABI3,ACSL5,ACSS1,ACTB,ACVRL1,ACY1,ADAM12,ADGB,ADGRG6,AGRN,AIG1,ALDH18A1,ALG8,ALKBH2,ALMS1,ALOX12,AMBP,AMER2,ANGEL1,ANKRD26,AP3B2,AQP9,ARG2,ARHGAP25,ARHGAP32,ARMC6,AS3MT,ASPM,ATAD2,ATIC,ATP8A1,B4GALT4,B4GALT5,BANK1,BANP,BCAT1,BCL2L14,BCL7A,BCO2,BCR,BEND3,BIN2,BNC2,BUB1,CACNB3,CAP1,CARM1,CASS4,CAVIN2,CCDC114,CCDC171,CCDC66,CCDC78,CCDC88B,CCL2,CCNE2,CCR7,CCRL2,CCT4,CD180,CD244,CD248,CD274,CD48…	510
Cellular Movement,Hematological System Development and Function,Immune Cell Trafficking,Inflammatory Response	Cell movement of phagocytes	3.62e-13	Decreased	-3.849	ABCC1,AIF1,AQP9,ARHGAP25,BSG,CCL2,CCL4,Ccl7,CCR7,CCRL2,CD69,CKLF,CLEC4M,CNN2,CORO1A,CSF3R,CTSC,CX3CL1,CX3CR1,Cxcl11,CXCL2,CXCL3,Cxcl3,CXCR1,DOCK2,DOCK8,ERBB2,FER,GPR183,HCAR2,HCK,HCLS1,HLA-DQB1,IL36G,IL6,ITGA9,ITGAL,LMNB1,LRRK2,MYH9,MYO1F,NAAA,NLRP3,NPM1,OSM,PARP1,PGF,PILRA,PLAT,PLXNC1,PRDM1,PREX1,PRKCZ,PROCR,PSMB8,PTGER4,PTGS2,RAC2,RIPK3,S1PR3,SEMA4D,SLAMF8,SLIT2,SLPI,SMAD7,SOCS1,SRF,ST3GAL4,STA…	82
Inflammatory Response	Immune response of cells	4.27e-13	Decreased	-3.852	ACTR3,AHSA1,ARF6,BCR,CCL2,CCR7,CD180,CD244,CD274,CD48,CD69,CD83,CD93,CH25H,CLEC4M,CLEC6A,CLEC7A,CLEC9A,CNN2,CORO1A,CSF3R,CSK,CX3CL1,CXCL3,DHX58,DOCK2,DOCK8,ERBB2,F9,FADD,FCGR1A,FCGR3A/FCGR3B,HBEGF,HCK,HLA-DQB1,HPGDS,HSPA8,IL36G,IL6,IRF1,IRF7,ITGAL,LILRB4,LYAR,MMP25,MSH2,MYC,MYH9,NLRP3,NPM1,OSM,PALLD,PARP1,PDCD1LG2,POSTN,PRDM1,PRKCZ,PSMB8,PSME2,PTGER4,RAC2,RELB,SLC1A5,SMAD7,SOAT1,SOCS1,STAT1,STK4,…	83
Hematological System Development and Function,Tissue Development	Accumulation of blood cells	4.54e-13		-1.19	BCL3,CCL2,Ccl7,CCR7,CD274,CTSC,CX3CL1,CX3CR1,CXCL2,CXCL3,Cxcl9,DOCK2,DOCK8,ENTPD1,FADD,FCGR3A/FCGR3B,HCK,HDC,IER3,IL6,IRF1,ITGA9,ITGAL,JAK2,MYC,NLRP3,OSM,P2RY2,PDIA4,PIK3AP1,PLAT,POSTN,PPARD,PTGS2,RGS16,RIPK3,SLC46A1,SLPI,SMAD7,STAT1,STK4,TGFB1,THBD,TIMP1,TLR9,TNF,TNFRSF9,TPSG1,VCAM1	49
Inflammatory Response	Inflammation of body cavity	5.03e-13	Increased	2.358	ACTB,ALOX12,AMBP,ASNS,ATF3,BANK1,BSG,CCL2,CCL4,CCR7,CD180,CD274,CD48,Cd52,CD69,CDC42EP3,CH25H,CIITA,CLEC4E,CLEC7A,CORO1A,COTL1,COX4I2,CREB1,CSF3R,CSK,CX3CL1,CX3CR1,CXCL16,CXCL2,CXCL3,Cxcl9,DHFR,E2F2,ENTPD1,EPSTI1,FASN,FCGR1A,FCGR3A/FCGR3B,FKBP1A,GATM,GBP2,GBP5,GBP6,GPR132,HBEGF,HCAR2,HLA-DQB1,HLA-DRB5,HPGDS,IFI16,IFIT2,IFIT3,IFNLR1,Iigp1,IL12RB2,IL17RD,IL36G,IL6,IMPDH2,IRF1,IRF7,ITGAL,JAK2,KMO,LI…	122
Cancer,Organismal Injury and Abnormalities	Lymphoreticular neoplasm	5.18e-13		1.399	ABCC1,ACTB,ACVRL1,ADGB,ALDH7A1,ALMS1,ANKRD22,ATF3,ATIC,BCAT1,BCL2L14,BCL3,BCL7A,BCR,BNC2,BUB1,CCDC91,CCL2,CCNE2,CCR7,CD180,CD274,CD48,CD69,CD7,CD83,CDC42EP3,CDC6,CDV3,CEBPZ,CENPF,CHAF1B,CHEK1,CHORDC1,CIITA,COL6A3,CORO1A,CSE1L,CSF3R,CSK,CXCL16,CYCS,DCK,DCTPP1,DDX10,DDX11,DHFR,DISP1,DMTF1,DNA2,DNMT1,DOCK2,DOK2,DUSP8,DUSP9,E2F2,EEF1D,EFEMP2,EIF4G1,ERBB2,ERCC6L,EXO1,FABP5,FADD,FASN,FAT3,FCGR3A/FCGR3B…	246
Dermatological Diseases and Conditions,Organismal Injury and Abnormalities	Psoriasis	6.12e-13		-1.172	ABCC1,ADAM12,AQP9,BLNK,CCL2,CD7,CLEC7A,CX3CL1,CXCL3,CYCS,DHFR,DTL,EIF2S1,EPSTI1,FABP5,FASN,FCGR1A,FCGR3A/FCGR3B,FKBP1A,FSCN1,GBP2,H2AX,HDC,HSPA8,HSPE1,IDH3A,IFI16,IFIT1,IFIT3,IFNGR2,IL17RD,IL36G,IRF7,ITGAL,JAK2,KLK8,LGALS3BP,ME1,MKI67,NRP1,OAS2,OAS3,ODC1,OLFM1,OSM,PCLAF,PCNA,PGF,PLAT,POSTN,PPARD,PRKCZ,PSMB10,PSME2,PTGS2,PTP4A1,RAN,RANBP1,RGS1,RTP4,SERBP1,SERPINB2,SLPI,SOCS1,SRSF9,STAT1,TAF10,TGFB…	74
Cancer,Organismal Injury and Abnormalities	Invasive tumor	6.76e-13	Decreased	-2.589	ACTB,ADAM12,AGRN,AMBP,ARF6,ARHGDIG,ATAD2,ATF3,ATIC,BSG,CCL2,CCNE2,CCR7,CD248,CD274,CD48,CD82,CD83,CDC42EP3,CDC6,CENPF,CHEK1,CLEC6A,COL6A3,CREB1,CSE1L,CSF3R,CXCL2,CXCL3,DCK,DHFR,DNMT1,E2F7,ENTPD1,EPSTI1,ERBB2,EXO1,FABP5,FADD,FASN,FCGR1A,FCGR3A/FCGR3B,FER,FKBP1A,FSCN1,GPR132,GPT2,H2AX,HCAR2,HCLS1,HELLS,HIC1,HMMR,IER3,IL6,IMPDH2,IRF1,IRF7,IRS1,ITGA9,ITGAL,JAK2,KCTD12,KIF14,KIF23,LRRC15,MCM2,MCM3,MKI…	139
Cancer,Hematological Disease,Immunological Disease,Organismal Injury and Abnormalities	B-cell neoplasm	7.08e-13		1.048	ABCC1,ACSS1,ACVRL1,AIG1,ALOX12,ATF3,BCAT1,BCL3,BCL7A,BCR,BLNK,BNC2,BUB1,CAVIN2,CCDC114,CCDC66,CCL2,CCL4,CCR7,CD180,CD244,CD274,CD48,CD69,CD83,CDC42EP3,CDC6,CDV3,CENPF,CHAF1B,CIITA,CKAP4,CNTNAP1,COL6A3,CSE1L,CSF3R,CSK,CTSC,CX3CR1,CXCL2,DCK,DCTPP1,DDX10,DDX11,DHFR,DMTF1,DNMT1,DOCK2,DUSP8,DUSP9,E2F2,E2F7,EPSTI1,ERBB2,ERCC6L,EVA1A,EXD2,FADD,FASN,FAT3,FCGR3A/FCGR3B,FIGNL1,FKBP1A,FSCN1,GAMT,GBP2,GMPPB,…	190
Cell Death and Survival	Apoptosis of blood cells	7.83e-13		1.319	AGRN,ARF6,ATF3,BCL3,BLNK,CCL2,CCL4,CCR7,CD274,CD69,CHEK1,CIITA,CORO1A,CREB1,CX3CL1,CXCL2,DCK,DHX58,DOCK8,E2F2,FADD,FCGR3A/FCGR3B,GPR132,HCAR2,IER3,IL36G,IL6,IRF1,ITPR1,JAK2,MEFV,Ms4a4c (includes others),MSH2,MYC,NFKB2,NFKBID,NLRP3,NOC2L,NR4A3,OSM,PALLD,PARP1,PCLAF,PDCD1LG2,PIK3AP1,PLAT,PPP1R13L,PTGER4,RAC2,RAP1GDS1,RHOH,RIPK3,SLC39A10,SLC46A1,SLPI,SMAD7,SOAT1,SOCS1,STAT1,STING1,TGFB1,THAP1,TIMP1,…	70
Cellular Movement,Hematological System Development and Function,Immune Cell Trafficking	Migration of mononuclear leukocytes	8.11e-13	Decreased	-4.021	ABCC1,ACTB,AIF1,BCL3,BSG,CCL2,CCL4,CCR7,CD274,CD48,CD69,CX3CL1,CX3CR1,Cxcl11,CXCL16,CXCL3,Cxcl9,CYTIP,DBNL,DOCK2,DOCK8,ERBB2,FABP5,GPR132,GPR183,HCLS1,HDC,HSPD1,IL6,ITGA9,ITGAL,JAK2,LCP1,Ly6a (includes others),MYH9,NFKB2,NLRP3,NOTCH3,OSM,PDCD1LG2,PILRA,PRKCZ,PROCR,PTGS2,RAC2,RGS1,RGS16,S1PR3,SEMA4D,SH2D3C,SOCS1,STAT1,STING1,STK4,TGFB1,TIMP1,TLR9,TNF,TNFRSF9,VCAM1,XCL1	61
Cancer,Organismal Injury and Abnormalities	Pelvic cancer	1.03e-12		-0.901	ABCC1,ACSS1,ACTB,ACTR3,ACVRL1,ACY1,ACYP1,ADGB,ADGRG6,AIF1,ALDH18A1,ALDH7A1,ALG9,ALMS1,AMER2,ANGEL1,ANKRD22,ANKRD26,AP3B2,AQP9,ARF6,ARG2,ARHGAP25,ARHGAP32,ASGR2,ASNS,ASPM,ATAD2,ATF3,ATIC,ATP8A1,B4GALT4,BAMBI,BANK1,BANP,BCAR3,BCAT1,BCL3,BCO2,BCR,BEND3,BIK,BIN2,BNC2,BSG,BUB1,CAB39L,CACNB3,CAP1,CARM1,CASS4,CAVIN2,CCDC114,CCDC171,CCDC66,CCDC78,CCDC88B,CCL2,CCL4,CCNE2,CCR7,CD180,CD244,CD248,CD274,CD48,…	538
Cellular Movement,Hematological System Development and Function,Immune Cell Trafficking	Cell movement of lymphocytes	1.22e-12	Decreased	-4.409	ABCC1,ACTB,AIF1,BCL3,BSG,CCL2,CCL4,CCR7,CD274,CD48,CD69,CH25H,CKLF,CX3CL1,CX3CR1,Cxcl11,CXCL16,CXCL3,Cxcl9,CYTIP,DBNL,DOCK2,DOCK8,ERBB2,FABP5,GPR132,GPR183,HCLS1,HDC,HSPD1,IL6,ITGA9,ITGAL,JAK2,LCP1,Ly6a (includes others),MYH9,NFKB2,NLRP3,NOTCH3,OSM,PDCD1LG2,PRKCZ,PROCR,PTGS2,RAC2,RGS1,RGS16,S1PR3,SAMSN1,SEMA4D,SH2D3C,SOCS1,STAT1,STING1,STK4,TGFB1,TIMP1,TLR9,TNF,TNFRSF9,VCAM1,XCL1	63
Cellular Movement,Immune Cell Trafficking	Cell movement of lymphatic system cells	1.32e-12	Decreased	-4.492	ABCC1,ACTB,AIF1,BCL3,BSG,CCL2,CCL4,Ccl7,CCR7,CD274,CD48,CD69,CH25H,CKLF,CX3CL1,CX3CR1,Cxcl11,CXCL16,CXCL3,Cxcl9,CYTIP,DBNL,DOCK2,DOCK8,ERBB2,FABP5,GPR132,GPR183,HCLS1,HDC,HSPD1,IL6,ITGA9,ITGAL,JAK2,LCP1,Ly6a (includes others),MYH9,NFKB2,NLRP3,NOTCH3,OSM,PDCD1LG2,PRKCZ,PROCR,PTGS2,RAC2,RGS1,RGS16,S1PR3,SAMSN1,SEMA4D,SH2D3C,SOCS1,STAT1,STING1,STK4,TGFB1,TIMP1,TLR9,TNF,TNFRSF9,VCAM1,XCL1	64
Cancer,Gastrointestinal Disease,Organismal Injury and Abnormalities	Large intestine adenocarcinoma	1.66e-12			ABCC1,ABI3,ACSS1,ACTB,ACVRL1,ACY1,ACYP1,ADAM12,ADGB,ADGRG6,AGPAT1,AGRN,AHSA1,ALDH18A1,ALG8,ALKBH2,ALMS1,ALOX12,AMBP,AMER2,ANGEL1,ANKRD22,ANKRD26,AP3B2,AQP9,ARF6,ARHGAP32,ARHGDIG,ARMC6,ASNS,ASPM,ATAD2,ATIC,ATP23,ATP8A1,B3GALT6,B3GNT5,B4GALT5,BANK1,BANP,BCAR3,BCL3,BCO2,BCR,BEND3,BEND4,BIN2,BLNK,BNC2,BUB1,CAB39L,CACNB3,CAND2,CAP1,CARM1,CASS4,CAVIN2,CCDC114,CCDC138,CCDC171,CCDC66,CCDC88B,CCDC91,CCL4,…	601
Cell-To-Cell Signaling and Interaction,Hematological System Development and Function	Activation of blood cells	2e-12	Decreased	-3.718	AGRN,APLN,ATF3,BANK1,BCL3,BCR,BLNK,BSG,CCDC88B,CCL2,CCL4,CCR7,CD180,CD244,CD274,CD48,CD69,CD7,CD83,CD93,CLEC4E,CLEC4M,CLEC7A,CORO1A,CSK,CTF1,CX3CL1,CX3CR1,CXCL3,DOCK2,ENTPD1,ERBB2,F2RL2,FADD,FCGR1A,FCGR3A/FCGR3B,FKBP1A,HCK,HLA-DQB1,HSPA4,HSPD1,HYOU1,IFNLR1,IL12RB2,IL6,IMPDH2,IRF1,ITGAL,ITPKB,ITPR1,JAK2,JPH4,LGALS3BP,LILRB4,METRNL,MFSD2A,MYC,NBEAL2,NCK1,NFKB2,NFKBID,NLRP3,NR4A3,ODC1,OSM,PARP1,PDCD…	97
Hematological System Development and Function,Humoral Immune Response,Lymphoid Tissue Structure and Development,Tissue Morphology	Quantity of B lymphocytes	2.11e-12	Decreased	-3.22	B3GNT5,BANK1,BCL3,BIK,BLNK,CCR7,CD180,CD274,CD69,CLEC4M,DCK,DKC1,DOCK2,DOCK8,FCGR1A,GPR183,H2AX,HCLS1,HELLS,IL6,ITGAL,ITPR1,LILRB4,MSH2,MYC,NABP1,NBN,NFKB2,PARP1,PDCD1LG2,PIK3AP1,PPARD,PRDM1,RAC2,RELB,RGS1,RIPK3,S1PR3,SAMSN1,SEMA4D,SH2D3C,SLC39A10,SLCO1A2,SOCS1,SRF,STAT1,STK4,TGFBI,TLR9,TNF,TNFRSF11A,TNFRSF11B,TNFRSF9,UBASH3B,VCAM1,WDFY4,XRCC6	57
Cancer,Organismal Injury and Abnormalities	Incidence of tumor	2.15e-12		0.77	ABCC1,ABI3,ACSS1,ACTB,ACTR3,ACVRL1,ACY1,ACYP1,ADAM12,ADGB,ADGRG6,AGRN,AIF1,AIG1,ALDH18A1,ALDH7A1,ALG9,ALMS1,ALOX12,AMBP,AMER2,ANKRD22,ANKRD26,Anp32b,AP3B2,AQP9,ARF6,ARG2,ARHGAP25,ARHGAP32,ARMC6,ASGR2,ASNS,ASPM,ATAD2,ATF3,ATIC,ATP8A1,B3GALT6,B3GNT5,B4GALT4,BANK1,BANP,BCAR3,BCAT1,BCL2L14,BCL3,BCO2,BCR,BEND3,BEND4,BIK,BIN2,BLNK,BNC2,BOK,BSG,BUB1,CAB39L,CACNB3,CARM1,CASS4,CAVIN2,CCDC114,CCDC171,CCDC6…	625
Cancer,Organismal Injury and Abnormalities,Reproductive System Disease	Mammary tumor	2.41e-12		-1.402	ABCC1,ACVRL1,ADAM12,ADGRG6,AGRN,AIG1,ALMS1,ANAPC13,AP3B2,ATAD2,ATF3,B3GNT5,BANK1,BCAR3,BCAT1,BCR,BSG,BUB1,CAB39L,CARM1,CCL2,CCL4,CCNE2,CCR7,CD274,CD48,CD69,CDC42EP3,CDC6,CENPE,CENPF,CHEK1,CIAO2B,CINP,CKAP4,CNN2,COL5A3,COL6A3,COL8A1,CPNE3,CRMP1,CSE1L,CSF3R,CTDSPL,CTSC,CX3CL1,CXCL2,CXCL3,CYCS,CYTH4,DBNL,DCTPP1,DDX11,DHFR,DHX29,DHX58,DMTF1,DOCK8,DSCC1,DTL,E2F2,E2F7,EEF1D,EFEMP2,EIF4B,EIF4G1,EPSTI1,E…	257
Protein Synthesis	Production of protein	2.67e-12		-1.349	ATF3,B3GNT5,BANK1,BCL3,BLNK,CCR7,CD180,CD274,CD69,CD83,CH25H,CIITA,CLEC4E,CLEC4M,Cxcl9,DOCK8,E2F2,FCGR1A,Ggta1,H2AX,HLA-DQB1,IFIT2,IL6,IRF1,IRF7,ITPKB,KLK8,LILRB4,Ly6a (includes others),LY86,METRNL,MSH2,NFKB2,PDCD1LG2,PIK3AP1,PTGS2,RELB,RGS1,RGS16,SAMSN1,SEMA4D,SOCS1,TGFB1,TLR1,TLR9,TNF,TNFRSF11B,TNFRSF9,TYRO3,XRCC6	50
Gastrointestinal Disease,Inflammatory Disease,Inflammatory Response,Organismal Injury and Abnormalities	Acute colitis	3.04e-12			ALOX12,CLEC4E,CXCL3,Cxcl9,GBP2,GBP5,GBP6,IFI16,Iigp1,LILRB4,Ly6a (includes others),MFSD2A,Ms4a4c (includes others),NLRP3,PTGS2,Tgtp1/Tgtp2,TIMP1,TNF	18
Cancer,Hematological Disease,Immunological Disease,Organismal Injury and Abnormalities	Non-Hodgkin lymphoma	3.67e-12		1.593	ABCC1,ACVRL1,ATF3,BCAT1,BCL3,BCL7A,BCR,BNC2,CCL2,CCR7,CD180,CD274,CD48,CD69,CD7,CD83,CDV3,CHEK1,CIITA,CSE1L,CSF3R,DCK,DDX10,DHFR,DMTF1,DNMT1,DOCK2,DUSP8,DUSP9,E2F2,EFEMP2,ERBB2,FADD,FASN,FAT3,FCGR3A/FCGR3B,FKBP1A,FSCN1,GBP2,GMPPB,GPR183,GRK3,H2AX,HCK,HCLS1,HIC1,IDH3A,IER3,IFIT2,IFIT3,IGFBP4,IL6,IMMP2L,IMPDH2,IRF7,ITGA9,ITPKB,ITPR1,JAK2,KATNAL2,KMO,KRR1,LRRFIP1,MCM5,MKI67,MSH2,MYC,NBN,NEDD4L,NEXN,…	134
Humoral Immune Response,Protein Synthesis	Production of antibody	3.79e-12		-1.207	ATF3,B3GNT5,BANK1,BCL3,BLNK,CCR7,CD180,CD274,CD69,CD83,CH25H,CIITA,CLEC4E,CLEC4M,Cxcl9,DOCK8,E2F2,FCGR1A,Ggta1,H2AX,HLA-DQB1,IFIT2,IL6,IRF1,IRF7,ITPKB,LILRB4,Ly6a (includes others),LY86,METRNL,MSH2,NFKB2,PDCD1LG2,PIK3AP1,PTGS2,RELB,RGS1,RGS16,SAMSN1,SEMA4D,TGFB1,TLR1,TLR9,TNF,TNFRSF11B,TNFRSF9,TYRO3,XRCC6	48
Cell-To-Cell Signaling and Interaction,Hematological System Development and Function,Immune Cell Trafficking	Adhesion of immune cells	3.85e-12	Decreased	-3.849	ALOX12,ARF6,CCL2,CCL4,CCR7,CD48,CD69,CD83,CLEC4M,CORO1A,CSF3R,CSK,CX3CL1,CX3CR1,CXCL2,CXCL3,CXCR1,DOCK2,ENTPD1,FCGR1A,FCGR3A/FCGR3B,GPR132,HCK,IL6,ITGAL,JAK2,LCP1,Ly6a (includes others),MYC,NFKB2,NR4A3,NRP1,OCSTAMP,OSM,PILRA,PLXNC1,PREX1,PROCR,PTGER4,PTGS2,RAC2,RELB,RGS1,RGS16,SEMA4D,SLIT2,STAT1,STK4,TGFB1,THBD,TNF,TNFRSF11B,TNFRSF9,VCAM1	54
Cell-To-Cell Signaling and Interaction,Hematological System Development and Function	Binding of leukocytes	3.87e-12	Decreased	-4.134	ALOX12,ARF6,CCL2,CCL4,CCR7,CD48,CD69,CD83,CLEC4M,CORO1A,CSF3R,CSK,CX3CL1,CX3CR1,CXCL2,CXCL3,CXCR1,DOCK2,DOCK8,ENTPD1,FCGR1A,FCGR3A/FCGR3B,GPR132,HCK,IL6,ITGAL,JAK2,LCP1,Ly6a (includes others),MYC,NFKB2,NR4A3,NRP1,OCSTAMP,OSM,PILRA,PLXNC1,PREX1,PROCR,PTGER4,PTGS2,RAC2,RELB,RGS1,RGS16,SEMA4D,SLIT2,ST3GAL4,STAT1,STK4,TFRC,TGFB1,THBD,TNF,TNFRSF11B,TNFRSF9,VCAM1	57
Cell Death and Survival	Apoptosis of leukocytes	4.2e-12		0.621	ATF3,BCL3,BLNK,CCL2,CCL4,CCR7,CD274,CD69,CHEK1,CIITA,CORO1A,CREB1,CX3CL1,CXCL2,DCK,DHX58,DOCK8,E2F2,FADD,FCGR3A/FCGR3B,GPR132,HCAR2,IER3,IL36G,IL6,IRF1,ITPR1,JAK2,MEFV,Ms4a4c (includes others),MSH2,MYC,NFKB2,NFKBID,NLRP3,NOC2L,NR4A3,PARP1,PDCD1LG2,PIK3AP1,PLAT,PPP1R13L,PTGER4,RAC2,RAP1GDS1,RHOH,RIPK3,SLC39A10,SLPI,SMAD7,SOAT1,SOCS1,STAT1,STING1,TGFB1,THAP1,TIMP1,TLR9,TNF,TNFRSF11A,TNFRSF9,TOP2A,X…	64
Cancer,Organismal Injury and Abnormalities,Reproductive System Disease	Female genital tract cancer	4.42e-12			ABCC1,ACSS1,ACTB,ACTR3,ACVRL1,ACY1,ACYP1,ADGB,AIF1,ALDH7A1,ALG9,ALMS1,AMER2,ANKRD22,ANKRD26,AP3B2,AQP9,ARF6,ARG2,ARHGAP25,ARHGAP32,ASGR2,ASPM,ATAD2,ATIC,ATP8A1,B4GALT4,BANK1,BANP,BCAT1,BCL3,BCO2,BCR,BEND3,BIK,BIN2,BNC2,BSG,BUB1,CAB39L,CASS4,CCDC114,CCDC171,CCDC66,CCDC78,CCDC88B,CCL2,CCL4,CCNE2,CCR7,CD180,CD274,CD48,CD83,CDC6,CEBPZ,CELF4,CENPE,CENPF,CENPJ,CENPP,CEP83,CETN3,CHAF1B,CHEK1,CHID1,CIITA…	424
DNA Replication, Recombination, and Repair	Metabolism of DNA	4.49e-12	Decreased	-2.471	ACVRL1,BANF1,BCAR3,BIK,BSG,CCNE2,CDC45,CDC6,CHEK1,DNA2,DONSON,DSCC1,E2F2,ERCC6L,EXO1,FADD,FAM111A,GINS1,HBEGF,IL6,IRF1,MCM2,MCM3,MCM4,MCM5,MCM6,MGME1,MRE11,MSH2,MYC,NBN,NCL,NLRP3,NPM1,NR4A3,PARP1,PCLAF,PCNA,PEA15,POLB,POLE2,PRIM1,PTGS2,PUS7L,RAD1,RAN,RFC1,RFC2,RIPK3,STAT1,SUPT16H,TGFB1,TNF,TOP2A,UBQLN1,XRCC5,XRCC6	57
Cellular Movement,Hematological System Development and Function,Immune Cell Trafficking,Inflammatory Response	Cell movement of neutrophils	4.56e-12	Decreased	-4.327	AQP9,ARHGAP25,BSG,CCL2,CCL4,CCR7,CD69,CKLF,CNN2,CORO1A,CSF3R,CTSC,CX3CL1,CXCL2,CXCL3,Cxcl3,CXCR1,DOCK2,ERBB2,FER,HCK,IL36G,IL6,ITGA9,ITGAL,LRRK2,MYH9,MYO1F,NLRP3,OSM,PARP1,PGF,PLAT,PRDM1,PREX1,PROCR,PTGS2,RAC2,RIPK3,SLIT2,SLPI,SRF,ST3GAL4,TGFB1,THBD,TIMP1,TLR9,TNF,TREML2,TRIO,VCAM1,XCL1	52
Cancer,Endocrine System Disorders,Organismal Injury and Abnormalities,Reproductive System Disease	Gonadal tumor	4.89e-12		0	ACYP1,ADGB,AIF1,ALDH7A1,ARF6,ARG2,ARHGAP32,ASPM,ATAD2,ATIC,ATP8A1,BCL3,BCR,BSG,BUB1,CCDC78,CCL2,CCL4,CD274,CEBPZ,CELF4,CENPE,CHEK1,CIITA,CKAP4,COL6A3,CPNE3,CSE1L,CSF3R,CTDSPL,CXCL16,CYB561D2,CYTH4,DHFR,DISP1,DNMT1,DOCK8,E2F2,EEF1D,EIF4G1,ERBB2,EXOC3L4,F2RL2,FAM234B,FAT3,FER,FHOD3,GBP2,GINS1,GLB1,GMPPB,GPR132,GPR65,GPR84,GRK3,GXYLT2,H2AX,HBEGF,HCAR2,HCK,HCLS1,HEATR1,HIC1,HIVEP3,HMMR,HOXB2,HSPA12B,…	185
Infectious Diseases	Viral Infection	5.64e-12	Decreased	-3.924	ACTB,ACTR3,ALOX12,APLN,ARF6,ARHGAP32,ARTN,ASGR2,B4GALT5,BCL3,BCR,BSG,Bst2,CACNB3,CCL2,CCL4,CCR7,CCRL2,CD274,CD48,CD69,CD93,CDC42EP3,CH25H,CHAF1B,CHORDC1,CIITA,CLEC4E,CLEC4M,CREB1,CRMP1,CSE1L,CSF3R,CSRNP1,CX3CL1,CX3CR1,CXCL2,CXCL3,CXCR1,CYCS,DDX10,DHFR,DHX58,DNAJB1,E2F2,EFNA2,EIF2S1,EIF4B,EPSTI1,ETHE1,F9,FADD,FAM111A,FASN,FCGR1A,FCGR3A/FCGR3B,FHL3,FKBP1A,FSCN1,GPT2,HCK,HEATR1,HES1,HLA-DQB1,HLA-DRB…	178
Antimicrobial Response,Inflammatory Response	Antiviral response	6.07e-12	Decreased	-2.007	BANF1,BCL3,Bst2,CCL4,CCR7,Cxcl9,DHX58,FADD,FCGR1A,HSPA8,IFI16,IFIT1,IFIT2,IFIT3,IFNGR2,IFNLR1,IL6,IRF1,IRF7,MOV10,NLRP3,OAS2,OAS3,Oasl2,OSM,RIPK3,RTP4,SKP2,SOCS1,STAT1,STING1,STK4,Tgtp1/Tgtp2,TLR9,TNF,TNFRSF9,Treml4,XCL1	38
Cellular Movement,Hematological System Development and Function,Immune Cell Trafficking	Cell movement of mononuclear leukocytes	6.12e-12	Decreased	-3.888	ABCC1,ACTB,AIF1,BCL3,BSG,CCL2,CCL4,CCR7,CD274,CD48,CD69,CH25H,CIITA,CKLF,CX3CL1,CX3CR1,Cxcl11,CXCL16,CXCL3,Cxcl9,CXCR1,CYTIP,DBNL,DOCK2,DOCK8,ERBB2,FABP5,GPR132,GPR183,HCK,HCLS1,HDC,HSPD1,IL6,ITGA9,ITGAL,JAK2,LCP1,Ly6a (includes others),MYH9,NFKB2,NLRP3,NOTCH3,OSM,PDCD1LG2,PILRA,PRKCZ,PROCR,PTGS2,RAC2,RGS1,RGS16,S1PR3,SAMSN1,SEMA4D,SH2D3C,SLAMF8,SLIT2,SOCS1,STAT1,STING1,STK4,TGFB1,TIMP1,TLR9,TNF,…	69
Cancer,Neurological Disease,Organismal Injury and Abnormalities	Central nervous system solid tumor	6.32e-12		-0.452	ABCC1,ABI3,ACSL5,ACSS1,ACTB,ACVRL1,ACY1,ADAM12,ADGB,ADGRG6,AGRN,AIG1,ALDH18A1,ALG8,ALKBH2,ALMS1,ALOX12,AMBP,AMER2,ANGEL1,ANKRD26,AP3B2,AQP9,ARG2,ARHGAP25,ARHGAP32,ARMC6,AS3MT,ASPM,ATAD2,ATIC,ATP8A1,B4GALT4,B4GALT5,BANK1,BANP,BCAT1,BCL2L14,BCL7A,BCO2,BCR,BEND3,BIN2,BNC2,BUB1,CACNB3,CAP1,CARM1,CASS4,CAVIN2,CCDC114,CCDC171,CCDC66,CCDC78,CCDC88B,CCL2,CCNE2,CCR7,CCRL2,CCT4,CD180,CD244,CD248,CD274,CD48…	501
Cell-To-Cell Signaling and Interaction,Hematological System Development and Function,Immune Cell Trafficking,Inflammatory Response	Activation of leukocytes	8.32e-12	Decreased	-3.88	AGRN,ATF3,BANK1,BCL3,BCR,BLNK,BSG,CCDC88B,CCL2,CCL4,CCR7,CD180,CD244,CD274,CD48,CD69,CD7,CD83,CD93,CLEC4E,CLEC4M,CLEC7A,CORO1A,CSK,CTF1,CX3CL1,CX3CR1,CXCL3,DOCK2,ERBB2,FADD,FCGR1A,FCGR3A/FCGR3B,FKBP1A,HCK,HLA-DQB1,HSPA4,HSPD1,HYOU1,IFNLR1,IL12RB2,IL6,IMPDH2,IRF1,ITGAL,ITPKB,JAK2,JPH4,LGALS3BP,LILRB4,METRNL,MFSD2A,MYC,NCK1,NFKB2,NFKBID,NLRP3,NR4A3,ODC1,OSM,PARP1,PDCD1LG2,PILRB,PLAT,PRDM1,PREX1,PSM…	89
Cancer,Gastrointestinal Disease,Organismal Injury and Abnormalities	Gastrointestinal adenocarcinoma	8.49e-12			ABCC1,ABI3,ACSS1,ACTB,ACVRL1,ACY1,ACYP1,ADAM12,ADGB,ADGRG6,AGPAT1,AGRN,AHSA1,ALDH18A1,ALG8,ALKBH2,ALMS1,ALOX12,AMBP,AMER2,ANGEL1,ANKRD22,ANKRD26,AP3B2,AQP9,ARF6,ARHGAP32,ARHGDIG,ARMC6,ASNS,ASPM,ATAD2,ATIC,ATP23,ATP8A1,B3GALT6,B3GNT5,B4GALT5,BANK1,BANP,BCAR3,BCAT1,BCL3,BCO2,BCR,BEND3,BEND4,BIN2,BLNK,BNC2,BUB1,CAB39L,CACNB3,CAND2,CAP1,CARM1,CASS4,CAVIN2,CCDC114,CCDC138,CCDC171,CCDC66,CCDC88B,CCDC91…	615
Cancer,Dermatological Diseases and Conditions,Organismal Injury and Abnormalities	Cutaneous melanoma	8.5e-12			ABCC1,ABI3,ACSL5,ACTB,ACTR3,ACVRL1,ADGB,ADGRG6,AGRN,AHSA1,ALDH18A1,ALDH7A1,ALKBH2,ALMS1,ALOX12,AMBP,AMER2,ANGEL1,ANKRD22,ANKRD26,AP3B2,AQP9,ARHGAP25,ARHGAP32,ASGR2,ASPM,ATAD2,ATF3,ATIC,ATP8A1,B3GALT6,B3GNT7,BANK1,BCAR3,BCAT1,BCL3,BCO2,BCR,BEND4,BIK,BIN2,BLNK,BNC2,BSG,BUB1,CACNB3,CAND2,CAP1,CARM1,CASS4,CAVIN2,CCDC114,CCDC78,CCDC88B,CCDC91,CCR7,CCRL2,CD180,CD244,CD248,CD274,CD7,CD93,CDC45,CEACAM19,…	542
Organismal Development	Growth of vessel	8.63e-12		-1.074	AIF1,BCR,CCL2,CDC6,CKLF,CTF1,CX3CL1,CX3CR1,FGF19,HBEGF,HSPD1,IGFBP4,IL6,IRF1,IRS1,JAK2,LRRFIP1,MKI67,MYC,NOTCH3,NR4A3,NRP1,PARP1,POSTN,PPARD,PPARGC1B,PTGER4,PTGS2,PTPRF,RIPK3,S1PR3,SERPINH1,SKP2,SOCS1,SRF,SSTR2,STAT1,STK4,SYNE2,TGFB1,TIMP1,TNF,TNFRSF11B,VEGFB	44
Cancer,Hematological Disease,Immunological Disease,Organismal Injury and Abnormalities	Plasma cell neoplasm	8.68e-12			BCAT1,BCR,CAVIN2,CCL2,CCL4,CD180,CD274,CD48,CD83,CDV3,CIITA,CSF3R,CSK,CTSC,CXCL2,DCK,DDX11,DHFR,DNMT1,E2F2,EPSTI1,FADD,FASN,FKBP1A,FSCN1,GBP2,HCLS1,IFIT2,IFIT3,IL12RB2,IL6,IMPDH2,LCP1,MCC,MKI67,MYC,NEXN,NONO,NOTCH3,NSD2,PARP1,PCDHGA9,PCDHGB2,PCDHGB5,PCDHGB7,PCDHGC3,PCNA,PDCD1LG2,PDIA2,PKP2,PMEPA1,POLB,POLE2,POSTN,PRDM1,PRIM1,PRKCZ,PSIP1,PSMB10,PSMB8,PSMB9,PTGER4,PTGS2,PTPRF,SAMD1,SHANK3,SMAD7,STI…	81
Cancer,Endocrine System Disorders,Organismal Injury and Abnormalities,Reproductive System Disease	Ovarian tumor	9.42e-12		-0.555	ACYP1,ADGB,AIF1,ALDH7A1,ARF6,ARG2,ARHGAP32,ASPM,ATAD2,ATIC,ATP8A1,BCL3,BCR,BSG,BUB1,CCDC78,CCL2,CCL4,CD274,CEBPZ,CELF4,CENPE,CHEK1,CKAP4,COL6A3,CPNE3,CSE1L,CSF3R,CTDSPL,CXCL16,CYB561D2,CYTH4,DHFR,DISP1,DNMT1,DOCK8,E2F2,EEF1D,EIF4G1,ERBB2,EXOC3L4,F2RL2,FAM234B,FAT3,FER,FHOD3,GBP2,GINS1,GLB1,GMPPB,GPR132,GPR65,GPR84,GRK3,GXYLT2,H2AX,HBEGF,HCAR2,HCK,HCLS1,HEATR1,HIC1,HIVEP3,HMMR,HOXB2,HSPA12B,HSPE1,…	177
Gastrointestinal Disease,Inflammatory Response	Inflammation of gastrointestinal tract	1.01e-11	Increased	3.071	ABCC1,ALOX12,BANK1,CCL2,CCR7,CD180,CD274,Cd52,CD69,CDC42EP3,CIITA,CLEC4E,CLEC7A,CORO1A,CREB1,CSF3R,CX3CL1,CXCL2,CXCL3,Cxcl9,ENTPD1,FKBP1A,GATM,GBP2,GBP5,GBP6,GPR132,HCAR2,HDC,HLA-DQB1,HLA-DRB5,HPGDS,IFI16,Iigp1,IL36G,IL6,JAK2,KMO,LILRB4,LRRK2,Ly6a (includes others),LY86,Mcpt2,METTL3,MFSD2A,Ms4a4c (includes others),NAAA,NFKBID,NLRP3,ODC1,PARP1,POSTN,PPAT,PROCR,PSMB8,PTGS2,RELB,SLC8A1,SLPI,SMAD7,SO…	74
Gastrointestinal Disease,Inflammatory Disease	Gastroenteritis	1.07e-11	Increased	2.843	ALOX12,BANK1,CCL2,CCR7,CD180,CD274,Cd52,CD69,CDC42EP3,CIITA,CLEC4E,CORO1A,CREB1,CSF3R,CX3CL1,CXCL2,CXCL3,Cxcl9,ENTPD1,FKBP1A,GATM,GBP2,GBP5,GBP6,GPR132,HCAR2,HLA-DQB1,HLA-DRB5,HPGDS,IFI16,Iigp1,IL36G,IL6,JAK2,KMO,LILRB4,LRRK2,Ly6a (includes others),LY86,Mcpt2,METTL3,MFSD2A,Ms4a4c (includes others),NAAA,NFKBID,NLRP3,ODC1,PARP1,PPAT,PROCR,PSMB8,PTGS2,RELB,SLC8A1,SLPI,SMAD7,SOCS1,STAT1,STING1,TAF13,…	70
Cell Death and Survival	Cell death of tumor cell lines	1.11e-11	Increased	2.155	ABCC1,AHSA1,ALOX12,AS3MT,ASNS,ATAD2,ATF3,BANP,BCL2L14,BCL3,BCR,BIK,BLNK,BOK,BSG,BUB1,CAB39L,CCL2,CCT4,CD274,CD48,CD82,CDC6,CENPE,CENPF,CHEK1,CNN2,CREB1,CSE1L,CXCR1,CYCS,DCK,DCTD,DHFR,DNAJB1,DNMT1,DTL,DUSP9,E2F2,EIF2S1,EIF4B,EIF4G1,ERBB2,ETHE1,FADD,FAM111A,FASN,FER,FKBP1A,FLNB,GALNT10,GPR132,GPR65,H2AX,HAUS8,HBEGF,HCAR2,HCK,HCLS1,HES1,HIC1,HK2,HLA-DQB1,HMMR,HNRNPC,HSPA4,HSPA8,HSPD1,IER3,IFI16,IGFB…	167
Cancer,Organismal Injury and Abnormalities,Reproductive System Disease	Development of genital tumor	1.13e-11		-0.034	ABCC1,ACSS1,ACTB,ACTR3,ACVRL1,ACY1,ACYP1,ADAM12,ADGB,AIF1,AIG1,ALDH7A1,ALG9,ALMS1,AMER2,ANKRD22,ANKRD26,AP3B2,AQP9,ARF6,ARG2,ARHGAP25,ARHGAP32,ASGR2,ASPM,ATAD2,ATIC,ATP8A1,B4GALT4,BANK1,BANP,BCAT1,BCL3,BCO2,BCR,BEND3,BIK,BIN2,BNC2,BSG,BUB1,CAB39L,CASS4,CAVIN2,CCDC114,CCDC171,CCDC66,CCDC78,CCDC88B,CCL4,CCNE2,CCR7,CD180,CD274,CD48,CD83,CDC42EP3,CDC6,CEBPZ,CELF4,CENPE,CENPF,CENPJ,CENPP,CEP83,CETN3,C…	420
Cancer,Organismal Injury and Abnormalities	Genitourinary carcinoma	1.37e-11		-0.249	ABCC1,ACSS1,ACTB,ACVRL1,ACY1,ACYP1,ADGB,ADGRG6,AGRN,AIF1,AIG1,ALDH18A1,ALDH7A1,ALG9,ALMS1,AMBP,AMER2,ANGEL1,ANKRD22,ANKRD26,AP3B2,AQP9,ARF6,ARG2,ARHGAP25,ARHGAP32,ASGR2,ASNS,ASPM,ATAD2,ATF3,ATIC,ATP8A1,B3GNT5,B4GALT4,BANK1,BANP,BCAR3,BCAT1,BCL3,BCO2,BCR,BEND3,BIK,BIN2,BNC2,BSG,BUB1,CAB39L,CACNB3,CAP1,CARM1,CASS4,CAVIN2,CCDC114,CCDC171,CCDC66,CCDC78,CCDC88B,CCDC91,CCL2,CCL4,CCNE2,CCR7,CD180,CD248,…	556
Cell-To-Cell Signaling and Interaction	Binding of blood cells	1.55e-11	Decreased	-3.712	ALOX12,APLN,ARF6,CCL2,CCL4,CCR7,CD48,CD69,CD83,CLEC4M,CORO1A,CSF3R,CSK,CX3CL1,CX3CR1,CXCL2,CXCL3,CXCR1,DOCK2,DOCK8,ENTPD1,F9,FCGR1A,FCGR3A/FCGR3B,GPR132,HCK,IL6,ITGAL,JAK2,LCP1,Ly6a (includes others),MYC,NFKB2,NR4A3,NRP1,OCSTAMP,OSM,PILRA,PLXNC1,PREX1,PROCR,PTGER4,PTGS2,RAC2,RELB,RGS1,RGS16,SEMA4D,SERPINH1,SLIT2,ST3GAL4,STAT1,STK4,TFRC,TGFB1,THBD,TNF,TNFRSF11B,TNFRSF9,VCAM1	60
Cancer,Organismal Injury and Abnormalities,Reproductive System Disease	Breast cancer	1.71e-11		0.349	ABCC1,ACVRL1,ADAM12,ADGRG6,AGRN,AIG1,ALMS1,ANAPC13,AP3B2,ATAD2,ATF3,B3GNT5,BANK1,BCAR3,BCAT1,BCR,BSG,BUB1,CAB39L,CARM1,CCL2,CCL4,CCNE2,CCR7,CD274,CD48,CD69,CDC42EP3,CDC6,CENPE,CENPF,CHEK1,CIAO2B,CINP,CKAP4,CNN2,COL5A3,COL6A3,COL8A1,CRMP1,CSE1L,CSF3R,CTDSPL,CTSC,CXCL2,CXCL3,CYCS,CYTH4,DBNL,DCTPP1,DDX11,DHFR,DHX29,DHX58,DOCK8,DSCC1,DTL,E2F2,E2F7,EEF1D,EFEMP2,EIF4B,EIF4G1,EPSTI1,ERBB2,ERCC6L,EXO1,EX…	245
Organismal Development	Abnormal morphology of body cavity	1.74e-11			ABCC1,ACVRL1,ADAM12,AMBP,Anp32b,APLN,ARF6,ATF3,B3GNT5,BANK1,BCL3,BCR,BIK,BLNK,BSG,Bst2,CACNB3,CCR7,CD69,CDC42EP3,CIITA,CLEC4E,CLEC6A,CLEC7A,COX4I2,CREB1,CSRP2,CTF1,CTSC,DBNL,DCK,DHX58,DISP1,DMTF1,DNMT1,DOCK2,DOK2,DUSP8,E2F2,EEF1D,ERBB2,EXO1,F9,FADD,FASN,FGF19,FGFRL1,FHOD3,FKBP1A,FKBP4,FREM1,GADD45GIP1,GBP2,GDF11,GJA5,GLCE,HBEGF,HCK,HDC,HELLS,HES1,HEXA,HLA-DQB1,IER3,IGFBP4,IL6,IRF1,ITPKB,JAK2,LMNB…	153
Cellular Movement	Cell movement of myeloid cells	1.85e-11	Decreased	-3.913	AIF1,AQP9,ARHGAP25,BSG,CCL2,CCL4,Ccl7,CCR7,CD48,CD69,CKLF,CLEC4E,CNN2,CORO1A,CSF3R,CSK,CTSC,CX3CL1,CX3CR1,CXCL2,CXCL3,Cxcl3,Cxcl9,CXCR1,DOCK2,ERBB2,FER,HCAR2,HCK,IL36G,IL6,ITGA9,ITGAL,JAK2,LCP1,LMNB1,LRRK2,MYH9,MYO1F,NAAA,NLRP3,NPM1,OSM,PARP1,PGF,PILRA,PLAT,PRDM1,PREX1,PRKCZ,PROCR,PSMB8,PTGER4,PTGS2,RAC2,RIPK3,SEMA4D,SLAMF8,SLIT2,SLPI,SMAD7,SOCS1,SRF,ST3GAL4,STAT1,STING1,TGFB1,THBD,TIMP1,TLR9,Tms…	77
Hematological System Development and Function,Inflammatory Response,Tissue Morphology	Quantity of phagocytes	1.86e-11		-0.166	ADAM12,AMBP,ATF3,BCL3,BCR,BIK,CCL2,Ccl7,CCR7,CD83,CIITA,CLEC4E,CLEC4M,CLEC7A,CNN2,CSF3R,CX3CL1,CX3CR1,CXCL2,DOCK8,DOK2,ERBB2,GPR132,GPR183,HBEGF,HCK,HDC,IL12RB2,IL36G,IL6,IRF1,ITGAL,ITPKB,JAK2,LILRB4,Ly6a (includes others),NEDD4L,NEFL,NFKB2,NLRP3,PARP1,PILRA,PLAT,PRDM1,PREX1,RAC2,RELB,SERPINB2,SLPI,SMAD7,SOAT1,SOCS1,ST3GAL4,STK4,TGFB1,THBD,TIMP1,TLR9,TNF,TNFRSF11A,TNFRSF11B,TPSG1,VCAM1,XCL1	64
Cell-To-Cell Signaling and Interaction	Adhesion of blood cells	1.96e-11	Decreased	-3.625	ALOX12,APLN,ARF6,CCL2,CCL4,CCR7,CD48,CD69,CD83,CLEC4M,CORO1A,CSF3R,CSK,CX3CL1,CX3CR1,CXCL2,CXCL3,CXCR1,DOCK2,ENTPD1,FCGR1A,FCGR3A/FCGR3B,GPR132,HCK,IL6,ITGAL,JAK2,LCP1,Ly6a (includes others),MYC,NFKB2,NR4A3,NRP1,OCSTAMP,OSM,PILRA,PLXNC1,PREX1,PROCR,PTGER4,PTGS2,RAC2,RELB,RGS1,RGS16,SEMA4D,SLIT2,STAT1,STK4,TGFB1,THBD,TNF,TNFRSF11B,TNFRSF9,VCAM1	55
Hematological System Development and Function,Immune Cell Trafficking,Inflammatory Response,Tissue Development	Accumulation of leukocytes	1.97e-11		-1.516	BCL3,CCL2,Ccl7,CCR7,CD274,CTSC,CX3CL1,CX3CR1,CXCL2,CXCL3,Cxcl9,DOCK2,DOCK8,ENTPD1,FCGR3A/FCGR3B,HCK,HDC,IER3,IL6,IRF1,ITGA9,ITGAL,JAK2,OSM,P2RY2,PIK3AP1,PLAT,POSTN,PPARD,PTGS2,RGS16,RIPK3,SLPI,SMAD7,STAT1,STK4,TGFB1,THBD,TIMP1,TLR9,TNF,TNFRSF9,TPSG1,VCAM1	44
Cellular Development,Cellular Growth and Proliferation,Embryonic Development,Hematological System Development and Function,Hematopoiesis,Lymphoid Tissue Structure and Development,Organ Development,Organismal Development,Tissue Development	Lymphopoiesis	2.03e-11	Decreased	-3.364	BCL3,BIK,BLNK,BSG,CARM1,CCR7,CD244,CD274,CD69,CD83,CHAF1B,CHEK1,CIITA,CLEC4E,CLEC6A,CREB1,CSK,CXCR1,DCK,DNAJB1,DNMT1,DOCK2,DOCK8,DOK2,E2F2,EEF1D,ENTPD1,FADD,FKBP1A,GPR183,HELLS,HLA-DQB1,HSPD1,IFNGR2,IL12RB2,IL6,IMPDH2,IRF1,ITGAL,ITPKB,LCP1,LILRB4,METTL3,MSH2,MYC,NBN,NFKB2,NFKBID,NLRP3,NOTCH3,OSM,PARP1,PDCD1LG2,PGF,PIK3AP1,POLB,PRDM1,PREX1,PRKCZ,PSMB8,PSMB9,PTGER4,PTGS2,RELB,RHOH,RIPK3,SKP2,SLAMF8…	83
Organismal Development	Morphology of body cavity	2.08e-11			ABCC1,ACVRL1,ADAM12,AMBP,Anp32b,APLN,ARF6,ARG2,ATF3,B3GNT5,BANK1,BCL3,BCR,BIK,BLNK,BOK,BSG,Bst2,BUB1,CACNB3,CARM1,CCR7,CD69,CDC42EP3,CIITA,CLEC4E,CLEC6A,CLEC7A,COL5A3,COX4I2,CREB1,CSRP2,CTF1,CTSC,DBNL,DCK,DHX58,DISP1,DMTF1,DNMT1,DOCK2,DOK2,DUSP8,E2F2,EEF1D,EFEMP2,ERBB2,EXO1,F9,FABP5,FADD,FASN,FGF19,FGFRL1,FHOD3,FKBP1A,FKBP4,FREM1,GADD45GIP1,GBP2,GDF11,GJA5,GLCE,GPR132,HBEGF,HCK,HDC,HELLS,HES1,HEX…	168
Cellular Function and Maintenance	Function of antigen presenting cells	2.11e-11			BCL3,CCL2,CCR7,CD274,CIITA,CLEC4E,CLEC6A,CLEC7A,CNN2,CX3CL1,DOCK8,DOK2,FCGR1A,HCK,IL6,IRAK2,IRF1,LCP1,NFKB2,NLRP3,PARP1,PDCD1LG2,PLAT,PTGER4,PTGS2,RELB,RGS1,RIPK3,SAMSN1,SGMS2,SLAMF8,SLPI,STAT1,STK4,TGFB1,TLR1,TLR9,TNF,TYRO3	39
Cancer,Endocrine System Disorders,Organismal Injury and Abnormalities,Reproductive System Disease	Ovarian cancer	2.47e-11			ACYP1,ADGB,AIF1,ALDH7A1,ARF6,ARG2,ARHGAP32,ASPM,ATAD2,ATIC,ATP8A1,BCL3,BCR,BSG,BUB1,CCDC78,CCL2,CCL4,CD274,CEBPZ,CELF4,CENPE,CHEK1,CKAP4,COL6A3,CSE1L,CSF3R,CTDSPL,CXCL16,CYB561D2,CYTH4,DHFR,DISP1,DNMT1,DOCK8,E2F2,EEF1D,EIF4G1,ERBB2,EXOC3L4,F2RL2,FAM234B,FAT3,FER,FHOD3,GBP2,GINS1,GLB1,GMPPB,GPR132,GPR65,GPR84,GRK3,GXYLT2,H2AX,HBEGF,HCAR2,HCK,HCLS1,HEATR1,HIC1,HIVEP3,HMMR,HOXB2,HSPA12B,HSPE1,IFIT3,…	172
Gastrointestinal Disease,Inflammatory Disease,Inflammatory Response,Organismal Injury and Abnormalities	Dextran sodium sulfate-induced colitis	3.46e-11		0.626	BANK1,CD180,Cd52,CLEC4E,CXCL3,Cxcl9,GATM,GBP2,GBP5,GBP6,GPR132,HLA-DQB1,HLA-DRB5,IFI16,Iigp1,IL6,LILRB4,LRRK2,Ly6a (includes others),LY86,Mcpt2,MFSD2A,Ms4a4c (includes others),NLRP3,PARP1,PSMB8,SLC8A1,SMAD7,Tgtp1/Tgtp2,TIMP1	30
Cell-To-Cell Signaling and Interaction,Inflammatory Response	Immune response of leukocytes	4.56e-11	Decreased	-2.633	BCR,CCL2,CCR7,CD180,CD244,CD274,CD48,CD69,CD93,CH25H,CLEC4M,CLEC6A,CLEC9A,CNN2,CX3CL1,CXCL3,DOCK2,DOCK8,F9,FCGR1A,FCGR3A/FCGR3B,HCK,HLA-DQB1,HPGDS,IL36G,IL6,ITGAL,LILRB4,MSH2,NPM1,OSM,PALLD,PARP1,PDCD1LG2,POSTN,PRDM1,PSMB8,PSME2,RELB,SLC1A5,SOAT1,SOCS1,TGFB1,THBD,TLR9,TNF,TNFRSF11B,TNFRSF9,TREML2,VCAM1	50
Cellular Function and Maintenance	Function of phagocytes	5.72e-11			ABCC1,BCL3,CCL2,CCR7,CD274,CIITA,CLEC4E,CLEC6A,CLEC7A,CNN2,CX3CL1,DOCK8,DOK2,FCGR1A,HCK,IL6,IRAK2,IRF1,LCP1,LILRB4,NFKB2,NLRP3,PARP1,PDCD1LG2,PLAT,PTGER4,PTGS2,RAC2,RELB,RGS1,RIPK3,SAMSN1,SGMS2,SLAMF8,SLPI,STAT1,STK4,TLR1,TLR9,TNF,TYRO3	41
Cancer,Hematological Disease,Organismal Injury and Abnormalities	Mature lymphocytic neoplasm	5.75e-11			ABCC1,ACVRL1,AIG1,ALOX12,ATF3,BCAT1,BCL7A,BCR,BNC2,CAVIN2,CCL2,CCL4,CCR7,CD180,CD244,CD274,CD48,CD69,CD7,CD83,CDC42EP3,CDV3,CHEK1,CIITA,CNTNAP1,CSF3R,CSK,CTSC,CXCL2,DCK,DDX10,DDX11,DHFR,DMTF1,DNMT1,DOCK2,DUSP8,DUSP9,E2F2,E2F7,EFEMP2,EPSTI1,ERBB2,EVA1A,FADD,FASN,FAT3,FCGR3A/FCGR3B,FKBP1A,FSCN1,GAMT,GBP2,GMPPB,GPR183,GRK3,H2AX,HCK,HCLS1,HIC1,IDH3A,IFIT2,IFIT3,IFNLR1,IGFBP4,IL12RB2,IL6,IMMP2L,IMPDH2…	166
Humoral Immune Response,Protein Synthesis	Quantity of immunoglobulin	6.17e-11		-1.001	ATF3,B3GNT5,BANK1,BCL3,BLNK,CCR7,CD180,CD274,CD69,CD83,CH25H,CIITA,CLEC4E,CLEC4M,Cxcl9,DOCK8,E2F2,FCGR1A,Ggta1,H2AX,HLA-DQB1,IFIT2,IL6,IRF1,ITPKB,LILRB4,Ly6a (includes others),LY86,METRNL,MSH2,NFKB2,PDCD1LG2,PIK3AP1,PTGS2,RELB,RGS1,SAMSN1,SEMA4D,TLR1,TNF,TNFRSF11B,TNFRSF9,TYRO3,XRCC6	44
Cancer,Organismal Injury and Abnormalities,Reproductive System Disease	Invasive mammary tumor	6.46e-11			ATAD2,CCNE2,CD274,CD48,CDC42EP3,CDC6,CENPF,CSF3R,CXCL2,DHFR,E2F7,EPSTI1,ERBB2,EXO1,FKBP1A,HELLS,IER3,IL6,JAK2,KCTD12,KIF14,KIF23,LRRC15,MCM2,MKI67,MTHFD2,MYC,MYH9,PALLD,PARP1,PCNA,PEA15,POSTN,PREX1,PTPRF,PYCR1,RAD54L,SLC8A1,SLIT2,TGFB1,TMEM158,TOP2A,TRIO,TYMS,WDR1,XPO1,ZIK1	47
Gastrointestinal Disease,Inflammatory Disease,Inflammatory Response,Organismal Injury and Abnormalities	Enteritis	6.48e-11	Increased	2.688	ALOX12,BANK1,CCL2,CCR7,CD180,CD274,Cd52,CD69,CDC42EP3,CIITA,CLEC4E,CREB1,CSF3R,CX3CL1,CXCL2,CXCL3,Cxcl9,ENTPD1,FKBP1A,GATM,GBP2,GBP5,GBP6,GPR132,HCAR2,HLA-DQB1,HLA-DRB5,HPGDS,IFI16,Iigp1,IL36G,IL6,JAK2,LILRB4,LRRK2,Ly6a (includes others),LY86,Mcpt2,METTL3,MFSD2A,Ms4a4c (includes others),NAAA,NFKBID,NLRP3,PARP1,PPAT,PROCR,PSMB8,PTGS2,RELB,SLC8A1,SLPI,SMAD7,SOCS1,STAT1,STING1,TAF13,TGFB1,Tgtp1/Tgtp…	66
Cancer,Organismal Injury and Abnormalities	Growth of tumor	6.53e-11	Decreased	-4.593	ABCC1,ACVRL1,ARF6,ARTN,ATF3,BAMBI,BIK,BSG,CAB39L,CCL2,CD248,CD274,CD82,CDC6,CHEK1,COX17,CREB1,CSF3R,CTF1,CX3CR1,CXCL16,CXCL3,DDX11,DNMT1,DOCK2,EFEMP2,EIF4B,ENTPD1,EPSTI1,ERBB2,FABP5,FADD,FASN,FCGR3A/FCGR3B,FGF19,GPX8,H2AX,HBEGF,HCAR2,HES1,HIC1,HK2,HLA-DQB1,HMMR,HSPA4,HSPA8,HSPD1,HYOU1,IDH3A,IER3,IL12RB2,IL6,IRF1,IRS1,ITGA9,JAK2,KCTD12,KDM8,LRRK2,Ly6a (includes others),METTL3,MKI67,MYC,MYH10,Nes,N…	112
Cell-To-Cell Signaling and Interaction,Cellular Movement	Recruitment of blood cells	6.66e-11	Decreased	-3.944	ACVRL1,ADGRG6,BCL3,CCL2,CCL4,Ccl7,CCR7,CCRL2,CD274,CD69,CD93,CLEC4E,CLEC7A,CNN2,CTSC,CX3CL1,CX3CR1,CXCL16,CXCL2,CXCL3,Cxcl9,ENTPD1,FABP5,FCGR3A/FCGR3B,GPR132,HBEGF,HCAR2,HCK,HDC,IL36G,IL6,IRF7,LRRK2,NLRP3,OSM,P2RY2,PARP1,PGF,PREX1,SLIT2,SLPI,SOCS1,ST3GAL4,TGFB1,TIMP1,TLR9,TNF,TNFRSF9,TREML2,VCAM1	50
Gastrointestinal Disease,Inflammatory Disease,Inflammatory Response,Organismal Injury and Abnormalities	Experimental colitis	6.88e-11		0.911	BANK1,CD180,Cd52,CLEC4E,CXCL3,Cxcl9,GATM,GBP2,GBP5,GBP6,GPR132,HLA-DQB1,HLA-DRB5,IFI16,Iigp1,IL6,LILRB4,LRRK2,Ly6a (includes others),LY86,Mcpt2,MFSD2A,Ms4a4c (includes others),NLRP3,PARP1,PSMB8,SLC8A1,SMAD7,STAT1,Tgtp1/Tgtp2,TIMP1,TLR9	32
Cancer,Neurological Disease,Organismal Injury and Abnormalities	Neurofibroma	7.36e-11			CDC45,DNA2,GINS1,H4C6,MCM2,MCM3,MCM4,MCM5,MCM6,NEFL,POLE2,PRIM1,RANBP1,RFC2,RTP4,RUVBL1,RUVBL2,XRCC6	18
Cellular Function and Maintenance	Lymphocyte homeostasis	7.41e-11	Decreased	-2.843	BCL3,BIK,BSG,CARM1,CCR7,CD244,CD274,CD69,CD83,CHEK1,CIITA,CLEC4E,CLEC6A,CORO1A,CREB1,CSK,CXCR1,CYCS,DCK,DNAJB1,DNMT1,DOCK2,DOK2,E2F2,EEF1D,ENTPD1,FADD,FKBP1A,GPR183,HLA-DQB1,HSPD1,IFNGR2,IL12RB2,IL6,IRF1,ITGAL,ITPKB,LILRB4,METTL3,NBN,NFKBID,NLRP3,NOTCH3,OSM,PARP1,PDCD1LG2,PGF,POLB,PRDM1,PREX1,PRKCZ,PSMB8,PSMB9,PTGER4,PTGS2,RELB,RHOH,RIPK3,SKP2,SMAD7,SOCS1,SRF,STAT1,TGFB1,THEMIS2,TNF,TNFRSF11A,TNF…	73
Cellular Movement,Hematological System Development and Function,Immune Cell Trafficking	Cell movement of granulocytes	7.45e-11	Decreased	-4.407	AQP9,ARHGAP25,BSG,CCL2,CCL4,CCR7,CD48,CD69,CKLF,CNN2,CORO1A,CSF3R,CSK,CTSC,CX3CL1,CXCL2,CXCL3,Cxcl3,Cxcl9,CXCR1,DOCK2,ERBB2,FER,HCK,IL36G,IL6,ITGA9,ITGAL,LRRK2,MYH9,MYO1F,NLRP3,OSM,PARP1,PGF,PLAT,PRDM1,PREX1,PROCR,PTGS2,RAC2,RIPK3,SLIT2,SLPI,SRF,ST3GAL4,TGFB1,THBD,TIMP1,TLR9,TNF,TNFRSF9,TREML2,TRIO,VCAM1,XCL1	56
Neurological Disease,Organismal Injury and Abnormalities	Brain lesion	7.47e-11		-0.175	ABCC1,ABI3,ACSL5,ACSS1,ACTB,ACVRL1,ACY1,ADAM12,ADGB,ADGRG6,AGRN,AIG1,ALDH18A1,ALG8,ALKBH2,ALMS1,ALOX12,AMBP,AMER2,ANGEL1,ANKRD26,AP3B2,AQP9,ARG2,ARHGAP25,ARMC6,AS3MT,ASPM,ATAD2,ATIC,ATP8A1,B4GALT4,BANK1,BANP,BCAT1,BCL2L14,BCL7A,BCO2,BCR,BEND3,BIN2,BNC2,BUB1,CACNB3,CAP1,CARM1,CASS4,CAVIN2,CCDC114,CCDC171,CCDC66,CCDC78,CCDC88B,CCL2,CCNE2,CCRL2,CCT4,CD244,CD248,CD69,CD82,CD93,CDC42EP3,CDC45,CDC6,CEB…	482
Cellular Function and Maintenance	Homeostasis of leukocytes	7.59e-11	Decreased	-2.843	BCL3,BIK,BSG,CARM1,CCR7,CD244,CD274,CD69,CD83,CHEK1,CIITA,CLEC4E,CLEC6A,CORO1A,CREB1,CSK,CXCR1,CYCS,DCK,DNAJB1,DNMT1,DOCK2,DOK2,E2F2,EEF1D,ENTPD1,FADD,FKBP1A,GPR183,HLA-DQB1,HSPD1,IFNGR2,IL12RB2,IL6,IRF1,ITGAL,ITPKB,LILRB4,METTL3,MTHFD1,NBN,NFKBID,NLRP3,NOTCH3,OSM,PARP1,PDCD1LG2,PGF,POLB,PRDM1,PREX1,PRKCZ,PSMB8,PSMB9,PTGER4,PTGS2,RELB,RHOH,RIPK3,SKP2,SMAD7,SOCS1,SRF,STAT1,TGFB1,THEMIS2,TNF,TNFRSF…	74
Gastrointestinal Disease,Inflammatory Disease,Inflammatory Response,Organismal Injury and Abnormalities	Colitis	7.65e-11	Increased	2.085	ALOX12,BANK1,CCL2,CD180,CD274,Cd52,CD69,CDC42EP3,CIITA,CLEC4E,CSF3R,CXCL2,CXCL3,Cxcl9,ENTPD1,FKBP1A,GATM,GBP2,GBP5,GBP6,GPR132,HCAR2,HLA-DQB1,HLA-DRB5,HPGDS,IFI16,Iigp1,IL36G,IL6,JAK2,LILRB4,LRRK2,Ly6a (includes others),LY86,Mcpt2,METTL3,MFSD2A,Ms4a4c (includes others),NAAA,NFKBID,NLRP3,PARP1,PPAT,PROCR,PSMB8,PTGS2,SLC8A1,SLPI,SMAD7,SOCS1,STAT1,STING1,TAF13,TGFB1,Tgtp1/Tgtp2,TIMP1,TLR1,TLR9,TNF,T…	61
Cell-To-Cell Signaling and Interaction	Response of mononuclear leukocytes	1.02e-10		-1.834	BCR,CCL2,CCR7,CD180,CD244,CD274,CD48,CD69,CD83,CD93,CH25H,CLEC7A,DOCK8,F9,FADD,HLA-DQB1,HPGDS,IL12RB2,IL6,ITPKB,MSH2,NFKB2,NOTCH3,OSM,PARP1,PDCD1LG2,POSTN,PSMB10,PSME2,RELB,SLC1A5,SOCS1,TGFB1,TLR9,TNF,TNFRSF11A,TNFRSF9,TREML2,VCAM1	39
Connective Tissue Disorders,Immunological Disease,Inflammatory Disease,Organismal Injury and Abnormalities,Skeletal and Muscular Disorders	Lupus erythematosus	1.05e-10		1.091	ACSL5,ARHGAP32,ASNS,BANK1,BCL2L14,BSG,CCL2,CD69,CIITA,CREB1,CSK,CXCL16,DHFR,DHX58,DNMT1,E2F2,EPSTI1,FABP5,FADD,FCGR3A/FCGR3B,FEM1B,FKBP1A,GBP2,HLA-DQB1,HSPE1,IFI16,IFIT1,IFIT3,IL6,IMPDH2,IRF7,JAK2,MYH9,NLRP3,OAS2,PEA15,PLAT,PPAT,PTGS2,REXO5,RIPK3,SERPINB2,SKP2,SOCS1,STAT1,TLR9,TNF,TNFRSF9,TYMS,UBASH3B,USP18,VCAM1,WDFY4,XRCC6	54
Infectious Diseases	Tuberculosis	1.06e-10			CCL2,CCR7,CD274,DHFR,GBP2,GBP5,IFI16,IFIT1,IFIT2,IFIT3,IL6,IRF7,JAK2,MMP25,OAS2,OAS3,POLB,PSMB10,PSMB8,PSMB9,PTGS2,SMAD7,SOCS1,SP110,STAT1,TLR1,TLR9,TNF,TOP2A,TYMS,ZNF618	31
Cancer,Cardiovascular Disease,Neurological Disease,Organismal Injury and Abnormalities	Plexiform neurofibroma	1.08e-10			CDC45,DNA2,GINS1,H4C6,MCM2,MCM3,MCM4,MCM5,MCM6,POLE2,PRIM1,RANBP1,RFC2,RTP4,RUVBL1,RUVBL2,XRCC6	17
Cancer,Organismal Injury and Abnormalities	Pelvic adenocarcinoma	1.09e-10			ABCC1,ACSS1,ACVRL1,ACY1,ACYP1,ADGB,ADGRG6,AIF1,ALDH18A1,ALDH7A1,ALG9,ALMS1,AMER2,ANGEL1,ANKRD22,ANKRD26,AP3B2,AQP9,ARF6,ARG2,ARHGAP25,ARHGAP32,ASGR2,ASNS,ASPM,ATAD2,ATIC,ATP8A1,B4GALT4,BANK1,BANP,BCAR3,BCAT1,BCL3,BCR,BEND3,BIK,BIN2,BNC2,BUB1,CAB39L,CACNB3,CARM1,CASS4,CAVIN2,CCDC114,CCDC171,CCDC66,CCDC78,CCDC88B,CCNE2,CCR7,CD180,CD274,CD82,CDC45,CDC6,CEBPZ,CELF4,CENPE,CENPF,CENPJ,CENPP,CEP83,CETN3…	459
Cancer,Neurological Disease,Organismal Injury and Abnormalities	Central nervous system cancer	1.11e-10		-1.224	ABCC1,ABI3,ACSL5,ACSS1,ACTB,ACVRL1,ACY1,ADAM12,ADGB,ADGRG6,AGRN,AIG1,ALDH18A1,ALG8,ALKBH2,ALMS1,ALOX12,AMBP,AMER2,ANGEL1,ANKRD26,AP3B2,AQP9,ARG2,ARHGAP25,ARMC6,AS3MT,ASPM,ATAD2,ATIC,ATP8A1,B4GALT4,BANK1,BANP,BCAT1,BCL2L14,BCL7A,BCO2,BCR,BEND3,BIN2,BNC2,BUB1,CACNB3,CAP1,CARM1,CASS4,CAVIN2,CCDC114,CCDC171,CCDC66,CCDC78,CCDC88B,CCL2,CCNE2,CCR7,CCRL2,CCT4,CD180,CD244,CD248,CD274,CD48,CD69,CD82,CD93,C…	486
Cancer,Neurological Disease,Organismal Injury and Abnormalities	Brain tumor	1.13e-10		-0.484	ABCC1,ABI3,ACSL5,ACSS1,ACTB,ACVRL1,ACY1,ADAM12,ADGB,ADGRG6,AGRN,AIG1,ALDH18A1,ALG8,ALKBH2,ALMS1,ALOX12,AMBP,AMER2,ANGEL1,ANKRD26,AP3B2,AQP9,ARG2,ARHGAP25,ARMC6,AS3MT,ASPM,ATAD2,ATIC,ATP8A1,B4GALT4,BANK1,BANP,BCAT1,BCL2L14,BCL7A,BCO2,BCR,BEND3,BIN2,BNC2,BUB1,CACNB3,CAP1,CARM1,CASS4,CAVIN2,CCDC114,CCDC171,CCDC66,CCDC78,CCDC88B,CCL2,CCNE2,CCRL2,CCT4,CD244,CD248,CD69,CD82,CD93,CDC42EP3,CDC45,CDC6,CEB…	478
Lymphoid Tissue Structure and Development,Tissue Morphology	Quantity of lymphoid tissue	1.19e-10		-1.917	B3GNT5,BANK1,BCL3,BLNK,BSG,CARM1,CCR7,CD180,CD244,CD274,CD7,CD83,CIITA,CORO1A,CREB1,DCK,DMTF1,DOCK2,DOCK8,EEF1D,FADD,HELLS,HIVEP3,HLA-DQB1,IL6,IRF1,ITPKB,MYC,NFKB2,NOTCH3,OSM,PIK3AP1,PPARD,PRDM1,PRKCZ,PSMB10,RAP1GDS1,RELB,RGS1,RHOH,RIPK3,S1PR3,SH2D3C,SOCS1,STAT1,STK4,TGFB1,TNF,TNFRSF11A,UBASH3B,WDFY4,XRCC5,XRCC6	53
Cancer,Organismal Injury and Abnormalities,Reproductive System Disease	Invasive breast cancer	1.23e-10			ATAD2,CCNE2,CD274,CD48,CDC42EP3,CDC6,CENPF,CSF3R,CXCL2,DHFR,E2F7,EPSTI1,ERBB2,EXO1,FKBP1A,HELLS,IER3,IL6,KCTD12,KIF14,KIF23,LRRC15,MCM2,MKI67,MTHFD2,MYC,MYH9,PALLD,PARP1,PCNA,PEA15,POSTN,PREX1,PTPRF,PYCR1,RAD54L,SLC8A1,SLIT2,TGFB1,TMEM158,TOP2A,TRIO,TYMS,WDR1,XPO1,ZIK1	46
Cancer,Hematological Disease,Immunological Disease,Organismal Injury and Abnormalities	B-cell lymphoma	1.29e-10		1.181	ABCC1,ACVRL1,ATF3,BCAT1,BCL3,BCL7A,BCR,BNC2,BUB1,CCR7,CD180,CD274,CD48,CD69,CD83,CDC6,CDV3,CENPF,CHAF1B,CIITA,COL6A3,CSE1L,CSF3R,DCK,DCTPP1,DDX10,DHFR,DMTF1,DNMT1,DOCK2,DUSP9,E2F2,ERCC6L,FADD,FASN,FAT3,FCGR3A/FCGR3B,FIGNL1,FKBP1A,FSCN1,GBP2,GMPPB,GRK3,H2AX,HCLS1,HMMR,IDH3A,IL6,IMMP2L,IMPDH2,ITPKB,ITPR1,JAK2,KATNAL2,KRR1,LRRFIP1,MCM5,MKI67,MSH2,MYC,NASP,NBN,NEXN,NFKB2,NONO,NSD2,NUP205,PARP1,PCDHB6…	112
Cancer,Organismal Injury and Abnormalities	Genitourinary adenocarcinoma	1.44e-10		-0.662	ABCC1,ACSS1,ACVRL1,ACY1,ACYP1,ADGB,ADGRG6,AIF1,ALDH18A1,ALDH7A1,ALG9,ALMS1,AMBP,AMER2,ANGEL1,ANKRD22,ANKRD26,AP3B2,AQP9,ARF6,ARG2,ARHGAP25,ARHGAP32,ASGR2,ASNS,ASPM,ATAD2,ATIC,ATP8A1,B4GALT4,BANK1,BANP,BCAR3,BCAT1,BCL3,BCR,BEND3,BIK,BIN2,BNC2,BSG,BUB1,CAB39L,CACNB3,CARM1,CASS4,CAVIN2,CCDC114,CCDC171,CCDC66,CCDC78,CCDC88B,CCDC91,CCL2,CCL4,CCNE2,CCR7,CD180,CD274,CD48,CD82,CDC42EP3,CDC45,CDC6,CEBPZ,C…	493
Cell-mediated Immune Response,Cellular Function and Maintenance,Hematological System Development and Function	T cell homeostasis	1.44e-10	Decreased	-2.938	BCL3,BIK,BSG,CARM1,CCR7,CD244,CD274,CD69,CD83,CHEK1,CIITA,CLEC4E,CLEC6A,CORO1A,CREB1,CSK,CXCR1,DCK,DNAJB1,DNMT1,DOCK2,DOK2,E2F2,EEF1D,ENTPD1,FADD,FKBP1A,GPR183,HLA-DQB1,HSPD1,IFNGR2,IL12RB2,IL6,IRF1,ITGAL,ITPKB,LILRB4,METTL3,NBN,NFKBID,NLRP3,NOTCH3,OSM,PARP1,PDCD1LG2,POLB,PRDM1,PREX1,PRKCZ,PSMB8,PSMB9,PTGER4,PTGS2,RELB,RHOH,RIPK3,SKP2,SMAD7,SOCS1,SRF,STAT1,TGFB1,THEMIS2,TNF,TNFRSF11A,TNFRSF11B,TN…	70
Cell-mediated Immune Response,Cellular Development,Cellular Function and Maintenance,Cellular Growth and Proliferation,Embryonic Development,Hematological System Development and Function,Hematopoiesis,Lymphoid Tissue Structure and Development,Organ Development,Organismal Development,Tissue Development	T cell development	1.47e-10	Decreased	-2.938	BCL3,BIK,BSG,CARM1,CCR7,CD244,CD274,CD69,CD83,CHEK1,CIITA,CLEC4E,CLEC6A,CREB1,CSK,CXCR1,DCK,DNAJB1,DNMT1,DOCK2,DOK2,E2F2,EEF1D,ENTPD1,FADD,FKBP1A,GPR183,HLA-DQB1,HSPD1,IFNGR2,IL12RB2,IL6,IRF1,ITGAL,ITPKB,LILRB4,METTL3,NBN,NFKBID,NLRP3,NOTCH3,OSM,PARP1,PDCD1LG2,POLB,PRDM1,PREX1,PRKCZ,PSMB8,PSMB9,PTGER4,PTGS2,RELB,RHOH,RIPK3,SKP2,SMAD7,SOCS1,SRF,STAT1,TGFB1,THEMIS2,TNF,TNFRSF11A,TNFRSF11B,TNFRSF9,U…	69
Infectious Diseases	COVID-19	1.48e-10			ACTB,B4GALT5,CACNB3,CCL2,CCL4,CCRL2,CSRNP1,CX3CR1,CXCL2,CXCR1,DHFR,EIF4B,EPSTI1,FCGR1A,FCGR3A/FCGR3B,HLA-DQB1,HLA-DRB5,IFIT1,IFIT2,IFIT3,IFNGR2,IL6,IRF7,JAK2,KCNH2,LGALS3BP,NBN,OAS2,OAS3,PABPC1,PLBD1,PSMB8,RGS1,SAMSN1,STAT1,TLR9,TNF,VCAM1,XAF1	39
Organismal Survival	Survival of organism	1.48e-10		-1.779	ABCC1,AGRN,AQP9,ARF6,ATF3,B3GNT5,BIK,CCL2,CD274,CD48,CH25H,CHEK1,CREB1,CRMP1,CTF1,CTSC,CX3CL1,CXCL2,CXCL3,Cxcl9,CXCR1,CYCS,DHX58,DNMT1,DOK2,ERBB2,ETHE1,EXO1,F9,FADD,FASN,FCGR3A/FCGR3B,GAP43,GPR132,HK2,HYOU1,IFI16,IL36G,IL6,IRF1,IRF7,ITGAL,JAK2,KCTD12,KIF14,KIF23,MCM2,MKI67,MMP25,MSH2,Mx1,MYC,NBN,NCL,NFKB2,NLRP3,NPM1,NR4A3,NRP1,ODC1,PARP1,PCCA,PDCD1LG2,PEA15,PGF,PLAT,PMEPA1,PPARD,PPARGC1B,PRDM1,PT…	93
Cell Death and Survival	Neuronal cell death	1.49e-10		-0.403	ABCC1,ACVRL1,ADAM12,AGRN,ALOX12,APLN,ARF6,ARTN,ATF3,BOK,CCL2,CCL4,CHEK1,CORO1A,CREB1,CTF1,CX3CL1,CX3CR1,CXCL3,CYCS,EFNA2,EIF2S1,EIF4G1,ERBB2,FADD,FER,FKBP1A,FUZ,FZD2,HBEGF,HK2,HSPD1,HYOU1,IL6,IRF9,ITPR1,JAK2,KIF14,KMO,LRRK2,MAP3K10,MSH2,NBN,NCS1,NEFL,Nes,Nlrp1a,NLRP3,NPM1,NR4A3,NRP1,NUDT1,OSM,PARP1,PCDHGA9,PCDHGB2,PCDHGB5,PCDHGB7,PCDHGC3,PEA15,PLAT,POLB,PPARD,PPP1R13L,PRPH,PTGS2,PTPRF,SARM1,SKP2,…	85
Cell-To-Cell Signaling and Interaction,Cellular Movement	Recruitment of cells	1.67e-10	Decreased	-4.156	ACVRL1,ADGRG6,BCL3,CCL2,CCL4,Ccl7,CCR7,CCRL2,CD274,CD69,CD93,CLEC4E,CLEC7A,CNN2,CTSC,CX3CL1,CX3CR1,CXCL16,CXCL2,CXCL3,Cxcl9,ENTPD1,FABP5,FCGR3A/FCGR3B,GLCE,GPR132,HBEGF,HCAR2,HCK,HDC,IL36G,IL6,IRF7,LRRK2,NLRP3,OSM,P2RY2,PARP1,PGF,PREX1,PTGS2,SLIT2,SLPI,SOCS1,ST3GAL4,TGFB1,TIMP1,TLR9,TNF,TNFRSF9,TREML2,VCAM1	52
Cancer,Hematological Disease,Immunological Disease,Organismal Injury and Abnormalities	T-cell malignant neoplasm	1.71e-10		1.742	CAND2,CCL2,CCR7,CD180,CD274,CD69,CD7,CHEK1,CIITA,CLEC9A,CSF3R,DCK,DHFR,DNMT1,DUSP8,E2F2,EFEMP2,ERBB2,F9,FKBP1A,GBP2,GPR183,H2AX,HCK,HIC1,HSPA8,IER3,IFIT2,IFIT3,IGFBP4,IL6,IMMP2L,IMPDH2,INVS,IRF7,ITGA9,ITPKB,JAK2,KMO,MKI67,MSH2,MYC,NBN,NEDD4L,NFKB2,NOTCH3,NR4A3,NSD2,OAS2,ODC1,OSM,PARP1,PGF,POLB,PPAT,PRDM1,PREX1,PRIM1,PTP4A1,RELB,RGS16,RHOH,S1PR3,SERPINH1,SKP2,SLAMF8,SLC8A1,SOCS1,SP110,STAT1,TAF13,…	85
Cancer,Organismal Injury and Abnormalities	Pelvic carcinoma	1.92e-10			ABCC1,ACSS1,ACTB,ACVRL1,ACY1,ACYP1,ADGB,ADGRG6,AIF1,ALDH18A1,ALDH7A1,ALG9,ALMS1,AMER2,ANGEL1,ANKRD22,ANKRD26,AP3B2,AQP9,ARF6,ARG2,ARHGAP25,ARHGAP32,ASGR2,ASNS,ASPM,ATAD2,ATIC,ATP8A1,B4GALT4,BANK1,BANP,BCAR3,BCAT1,BCL3,BCO2,BCR,BEND3,BIK,BIN2,BNC2,BSG,BUB1,CAB39L,CACNB3,CAP1,CARM1,CASS4,CAVIN2,CCDC114,CCDC171,CCDC66,CCDC78,CCDC88B,CCL2,CCNE2,CCR7,CD180,CD248,CD274,CD48,CD82,CDC45,CDC6,CEACAM19,CEB…	508
Gastrointestinal Disease,Inflammatory Disease,Inflammatory Response,Organismal Injury and Abnormalities	Inflammation of the large intestine	1.93e-10	Increased	2.085	ALOX12,BANK1,CCL2,CD180,CD274,Cd52,CD69,CDC42EP3,CIITA,CLEC4E,CSF3R,CXCL2,CXCL3,Cxcl9,ENTPD1,FKBP1A,GATM,GBP2,GBP5,GBP6,GPR132,HCAR2,HLA-DQB1,HLA-DRB5,HPGDS,IFI16,Iigp1,IL36G,IL6,JAK2,LILRB4,LRRK2,Ly6a (includes others),LY86,Mcpt2,METTL3,MFSD2A,Ms4a4c (includes others),NAAA,NFKBID,NLRP3,PARP1,PPAT,PROCR,PSMB8,PTGS2,SLC8A1,SLPI,SMAD7,SOCS1,STAT1,STING1,TAF13,TGFB1,Tgtp1/Tgtp2,TIMP1,TLR1,TLR9,TNF,T…	62
Gastrointestinal Disease,Organismal Injury and Abnormalities	Abnormality of large intestine	1.94e-10		1.704	ALOX12,BANK1,BCL3,CCL2,CD180,CD274,Cd52,CD69,CDC42EP3,CIITA,CLEC4E,CSF3R,CXCL2,CXCL3,Cxcl9,ENTPD1,ERBB2,FKBP1A,GATM,GBP2,GBP5,GBP6,GDF11,GPR132,HCAR2,HLA-DQB1,HLA-DRB5,HPGDS,IFI16,Iigp1,IL36G,IL6,JAK2,LILRB4,LRRK2,Ly6a (includes others),LY86,Mcpt2,METTL3,MFSD2A,Ms4a4c (includes others),NAAA,NFKBID,NLRP3,PARP1,PPAT,PROCR,PSMB8,PTGS2,SLC8A1,SLPI,SMAD7,SOCS1,STAT1,STING1,TAF13,TGFB1,Tgtp1/Tgtp2,TIMP…	65
Cellular Movement	Cellular infiltration	2.05e-10	Decreased	-2.734	ACTB,ARHGAP25,BSG,CCL2,CCL4,CCR7,CD274,CD48,CD93,CIITA,CLEC4E,CORO1A,CTSC,CX3CL1,CX3CR1,CXCL16,CXCL2,CXCL3,Cxcl9,DBNL,DOCK2,E2F2,ERBB2,FASN,HCK,HSPD1,IL36G,IL6,ITGAL,LILRB4,LMNB1,LRRK2,Ly6a (includes others),MYH9,NAAA,NFKB2,NLRP3,NRP1,OSM,PARP1,PGF,PLAT,PRDM1,PREX1,PROCR,PSMB8,PTGER4,PTGS2,RAC2,RELB,RIPK3,SLIT2,SMAD7,SOCS1,STAT1,STING1,TGFB1,THBD,TIMP1,TLR9,Tmsb4x (includes others),TNF,TNFRSF9,VC…	65
Cancer,Organismal Injury and Abnormalities	Frequency of tumor	2.13e-10		0.578	ABCC1,ABI3,ACSS1,ACVRL1,ACY1,ACYP1,ADAM12,ADGB,ADGRG6,AGRN,AIF1,ALDH18A1,ALDH7A1,ALG9,ALMS1,ALOX12,AMBP,AMER2,ANKRD22,ANKRD26,AP3B2,AQP9,ARF6,ARG2,ARHGAP25,ARHGAP32,ARMC6,ASGR2,ASNS,ASPM,ATAD2,ATF3,ATIC,ATP8A1,B3GALT6,B3GNT5,B4GALT4,BANK1,BANP,BCAR3,BCAT1,BCL3,BCO2,BCR,BEND3,BEND4,BIN2,BLNK,BNC2,BOK,BSG,BUB1,CAB39L,CACNB3,CARM1,CASS4,CAVIN2,CCDC114,CCDC171,CCDC66,CCDC78,CCDC88B,CCDC91,CCL2,CCL4,C…	605
Connective Tissue Disorders,Immunological Disease,Inflammatory Disease,Organismal Injury and Abnormalities,Skeletal and Muscular Disorders	Systemic lupus erythematosus	2.21e-10			ACSL5,ARHGAP32,BANK1,BCL2L14,BSG,CCL2,CD69,CIITA,CREB1,CSK,CXCL16,DHFR,DHX58,DNMT1,E2F2,EPSTI1,FABP5,FADD,FCGR3A/FCGR3B,FEM1B,FKBP1A,GBP2,HLA-DQB1,IFI16,IFIT1,IFIT3,IL6,IMPDH2,IRF7,JAK2,MYH9,NLRP3,OAS2,PEA15,PLAT,PPAT,PTGS2,REXO5,RIPK3,SERPINB2,SKP2,SOCS1,STAT1,TLR9,TNF,TNFRSF9,TYMS,UBASH3B,USP18,VCAM1,WDFY4,XRCC6	52
Cancer,Hematological Disease,Immunological Disease,Organismal Injury and Abnormalities	T-cell non-Hodgkin lymphoma	2.53e-10		1.303	CCL2,CCR7,CD274,CD69,CD7,CHEK1,CSF3R,DCK,DHFR,DNMT1,DUSP8,E2F2,EFEMP2,ERBB2,FKBP1A,GPR183,H2AX,HCK,HIC1,IER3,IFIT2,IFIT3,IGFBP4,IL6,IMMP2L,IMPDH2,IRF7,ITGA9,ITPKB,JAK2,KMO,MKI67,MSH2,MYC,NBN,NEDD4L,NFKB2,NR4A3,OAS2,ODC1,OSM,PARP1,PGF,POLB,PPAT,PRDM1,PRIM1,PTP4A1,RELB,RGS16,S1PR3,SERPINH1,SKP2,SLAMF8,SOCS1,SP110,STAT1,TGFB1,THBD,TIMP1,TLR9,TOP2A,TYMS,VCAM1,XRCC5,XRCC6	66
Cellular Movement	Cellular infiltration by blood cells	2.7e-10	Decreased	-2.774	ARHGAP25,BSG,CCL2,CCL4,CCR7,CD274,CD48,CD93,CIITA,CLEC4E,CORO1A,CTSC,CX3CL1,CX3CR1,CXCL16,CXCL2,CXCL3,Cxcl9,DBNL,DOCK2,ERBB2,FASN,HCK,HSPD1,IL36G,IL6,ITGAL,LMNB1,LRRK2,Ly6a (includes others),NAAA,NFKB2,NLRP3,OSM,PARP1,PGF,PLAT,PRDM1,PREX1,PROCR,PSMB8,PTGER4,PTGS2,RAC2,RELB,RIPK3,SLIT2,SMAD7,SOCS1,STAT1,STING1,TGFB1,THBD,TIMP1,TLR9,Tmsb4x (includes others),TNF,TNFRSF9,VCAM1,XCL1	60
Cell-To-Cell Signaling and Interaction,Cellular Movement,Hematological System Development and Function,Immune Cell Trafficking	Recruitment of leukocytes	2.71e-10	Decreased	-3.963	ACVRL1,ADGRG6,BCL3,CCL2,CCL4,Ccl7,CCR7,CCRL2,CD274,CD69,CD93,CLEC4E,CLEC7A,CNN2,CTSC,CX3CL1,CX3CR1,CXCL16,CXCL2,CXCL3,Cxcl9,FABP5,FCGR3A/FCGR3B,GPR132,HBEGF,HCAR2,HCK,HDC,IL36G,IL6,IRF7,NLRP3,OSM,P2RY2,PARP1,PGF,PREX1,SLIT2,SLPI,SOCS1,ST3GAL4,TGFB1,TIMP1,TLR9,TNF,TNFRSF9,TREML2,VCAM1	48
Cell-To-Cell Signaling and Interaction	Interaction of tumor cell lines	2.85e-10	Decreased	-4.515	ADAM12,ASGR2,BSG,CCL2,CCL4,CD248,CD274,CD82,CLEC4M,CLEC7A,CSK,CX3CL1,CXCL2,CXCL3,CXCR1,CYTIP,DOCK8,ERBB2,ERP29,F9,FASN,FGF19,HCK,HES1,HMMR,IL6,IRS1,ITGA9,ITGAL,JAK2,LGALS3BP,LRP2,MYH9,NCL,NRP1,NSD2,OSM,P2RY2,PALLD,PARP1,PARVB,PHLDA1,PPARD,PREX1,PTGES3,RHOH,RPSA,SERPINB2,SERPINH1,SLIT2,STAT1,TFRC,TGFB1,THBD,TNF,VCAM1,ZDHHC2	57
Cellular Function and Maintenance	Function of mononuclear leukocytes	2.96e-10		0.496	ATF3,BANK1,BCAT1,BCL3,BIK,CACNB3,CCL2,CCR7,CCRL2,CD244,CD274,CD69,CIITA,CREB1,CTSC,CX3CR1,DMTF1,GPR84,HLA-DQB1,IFNGR2,IL12RB2,IL6,IMPDH2,IRF1,IRF7,ITGAL,LCP1,MYC,NFKBID,PDCD1LG2,PSMB10,PSME2,RELB,RGS16,SAMSN1,SKP2,SLPI,SOCS1,STAT1,STK4,TGFB1,TLR9,TNF,TNFRSF9	44
Cancer,Neurological Disease,Organismal Injury and Abnormalities	Glioma	3.06e-10		-0.211	ABCC1,ABI3,ACSL5,ACSS1,ACTB,ACVRL1,ADGB,ADGRG6,AGRN,AIG1,ALDH18A1,ALG8,ALKBH2,ALMS1,ALOX12,AMBP,AMER2,ANGEL1,ANKRD26,AP3B2,AQP9,ARG2,ARHGAP25,ARHGAP32,ARMC6,AS3MT,ASPM,ATAD2,ATIC,ATP8A1,B4GALT4,B4GALT5,BANK1,BANP,BCAT1,BCL2L14,BCL7A,BCO2,BCR,BEND3,BIN2,BNC2,BUB1,CACNB3,CAP1,CARM1,CASS4,CAVIN2,CCDC114,CCDC171,CCDC66,CCDC78,CCDC88B,CCL2,CCNE2,CCRL2,CCT4,CD180,CD244,CD248,CD274,CD48,CD69,CD82,CD93,C…	485
Cancer,Organismal Injury and Abnormalities	Grade 3-4 tumor	3.52e-10			ABCC1,ABI3,ACSS1,ACVRL1,ADGB,ADGRG6,AGRN,AIG1,ALDH18A1,ALG8,ALKBH2,ALMS1,ALOX12,AMBP,AMER2,ANGEL1,ANKRD26,AP3B2,AQP9,ARG2,ARHGAP25,AS3MT,ASPM,ATAD2,ATIC,ATP8A1,B4GALT4,BANK1,BANP,BCAT1,BCL2L14,BCL7A,BCO2,BEND3,BIN2,BNC2,BUB1,CACNB3,CAP1,CASS4,CAVIN2,CCDC114,CCDC171,CCDC66,CCDC88B,CCL2,CCNE2,CCRL2,CD244,CD248,CD274,CD69,CD82,CD93,CDC42EP3,CDC45,CDC6,CENPE,CENPF,CENPJ,CENPP,CENPV,CEP57L1,CHAF1B,CHI…	413
Nucleic Acid Metabolism	Metabolism of nucleic acid component or derivative	3.64e-10	Decreased	-2.74	AK4,APLN,ATIC,CAB39L,CCL2,CRMP1,CTPS1,CYCS,DCK,DCTD,DCTPP1,DNMT1,DNPH1,ENTPD1,EXO1,FASN,FER,GAMT,GMPPB,GPHA2,GPR183,GPR65,GPR84,GRK3,HCAR2,HSPA8,HSPD1,IDH3A,IL6,IMPDH2,IRS1,KMO,LRRK2,ME1,MTHFD1,MYC,NADK2,NOCT,NOTCH3,NUDT1,NUDT15,NUDT5,OAS2,OAS3,Oasl2,P2RY2,PARP1,PDIA2,PGK1,PPAT,PRKAG2,PTGER4,PTGS2,RAMP3,RAN,RPSA,SARM1,SGMS2,SHMT1,SOAT1,SSTR2,TALDO1,TGFB1,TNF,TYMS,UMPS,UPP1	67
Cancer,Organismal Injury and Abnormalities	Cancer of cells	3.89e-10		-0.808	ABCC1,ABI3,ACSS1,ACTB,ACVRL1,ADAM12,AIG1,ALMS1,ALOX12,ANGEL1,ANKRD26,ARF6,ARHGDIG,AS3MT,ASNS,ATAD2,ATF3,ATIC,BAMBI,BANP,BCAT1,BCL3,BCL7A,BCO2,BCR,BEND3,BIN2,BLNK,BNC2,BOP1,BSG,BUB1,CAP1,CAVIN2,CCDC114,CCDC171,CCDC66,CCDC88B,CCDC91,CCL2,CCL4,CCNE2,CCR7,CD180,CD244,CD248,CD274,CD48,CD69,CD7,CD82,CD83,CDC42EP3,CDC45,CDC6,CDV3,CELF4,CENPF,CENPJ,CEP57L1,CEP83,CHAF1B,CHEK1,CHORDC1,CIITA,CKAP4,CLEC4M,CL…	397
Hematological System Development and Function,Tissue Development	Accumulation of myeloid cells	4.28e-10		-1.683	CCL2,Ccl7,CTSC,CX3CL1,CX3CR1,CXCL2,CXCL3,Cxcl9,ENTPD1,FCGR3A/FCGR3B,HCK,HDC,IL6,IRF1,ITGA9,JAK2,NLRP3,OSM,P2RY2,PIK3AP1,PLAT,POSTN,PTGS2,SLC46A1,SLPI,SMAD7,THBD,TIMP1,TLR9,TNF,TPSG1,VCAM1	32
Cellular Function and Maintenance	Function of lymphatic system cells	4.66e-10		0.434	ATF3,BANK1,BCAT1,BCL3,BIK,CACNB3,CCR7,CCRL2,CD244,CD274,CD69,CIITA,CLEC12A,CREB1,CTSC,CX3CR1,DMTF1,GPR84,HLA-DQB1,IFNGR2,IL12RB2,IL6,IMPDH2,IRF1,IRF7,ITGAL,LCP1,MYC,NFKBID,PDCD1LG2,PRDM1,PSMB10,PSME2,RELB,RGS16,SAMSN1,SKP2,SLPI,SOCS1,STAT1,STK4,TGFB1,TLR9,TNF,TNFRSF9	45
Cellular Movement,Hematological System Development and Function,Immune Cell Trafficking	Cellular infiltration by leukocytes	5.13e-10	Decreased	-2.68	ARHGAP25,BSG,CCL2,CCL4,CCR7,CD274,CD48,CD93,CIITA,CORO1A,CTSC,CX3CL1,CX3CR1,CXCL16,CXCL2,CXCL3,Cxcl9,DBNL,DOCK2,ERBB2,FASN,HCK,HSPD1,IL36G,IL6,ITGAL,LMNB1,LRRK2,Ly6a (includes others),NAAA,NFKB2,NLRP3,OSM,PARP1,PGF,PLAT,PRDM1,PREX1,PROCR,PSMB8,PTGER4,PTGS2,RAC2,RELB,RIPK3,SLIT2,SMAD7,SOCS1,STAT1,STING1,TGFB1,THBD,TIMP1,TLR9,Tmsb4x (includes others),TNF,TNFRSF9,VCAM1,XCL1	59
Cellular Movement,Hematological System Development and Function,Immune Cell Trafficking	Homing of leukocytes	5.23e-10	Decreased	-4.108	AIF1,AQP9,ARHGAP25,BSG,CCL2,CCL4,Ccl7,CCR7,CCRL2,CD69,CH25H,CKLF,CORO1A,CSF3R,CX3CL1,CX3CR1,Cxcl11,CXCL16,CXCL2,CXCL3,Cxcl3,Cxcl9,CXCR1,DOCK2,ERBB2,FER,GPR183,HCAR2,HCK,HSPD1,IL6,ITGA9,ITGAL,JAK2,LCP1,LRRK2,MYC,MYO1F,NFKB2,PREX1,RAC2,RGS1,S1PR3,SEMA4D,SLAMF8,SLIT2,SLPI,STK4,TGFB1,TNF,TREML2,VCAM1,XCL1	53
Cancer,Organismal Injury and Abnormalities	Advanced malignant tumor	5.47e-10	Decreased	-2.657	ACTB,ADAM12,AGRN,AMBP,ARF6,ARHGDIG,ATF3,ATIC,BCAT1,BCR,BSG,CCL2,CCR7,CD248,CD274,CD48,CD82,CHEK1,CLEC6A,COL6A3,CREB1,CSE1L,CSF3R,CSK,CXCL2,CXCL3,DCK,DHFR,DNMT1,ENTPD1,EPSTI1,ERBB2,FABP5,FADD,FASN,FCGR1A,FCGR3A/FCGR3B,FER,FKBP1A,FSCN1,GINS1,GPR132,GPT2,H2AX,HCAR2,HCK,HCLS1,HES1,HIC1,HMMR,IGFBP4,IL6,IMPDH2,IRF1,IRF7,IRS1,ITGA9,ITGAL,JAK2,LRP2,MCM3,MRE11,MSH2,MYC,MYH9,NBEAL2,NBN,NOTCH3,NPM1,NRP1,OLF…	121
Cellular Movement,Hematological System Development and Function,Immune Cell Trafficking,Inflammatory Response	Chemotaxis of leukocytes	5.71e-10	Decreased	-3.992	AIF1,AQP9,ARHGAP25,BSG,CCL2,CCL4,Ccl7,CCR7,CCRL2,CD69,CH25H,CKLF,CORO1A,CSF3R,CX3CL1,CX3CR1,Cxcl11,CXCL16,CXCL2,CXCL3,Cxcl3,Cxcl9,CXCR1,DOCK2,ERBB2,FER,GPR183,HCAR2,HCK,HSPD1,IL6,ITGA9,ITGAL,LCP1,LRRK2,MYO1F,NFKB2,PREX1,RAC2,RGS1,S1PR3,SEMA4D,SLAMF8,SLIT2,SLPI,STK4,TGFB1,TNF,TREML2,VCAM1,XCL1	51
Cancer,Neurological Disease,Organismal Injury and Abnormalities	Nerve sheath tumor	6.1e-10			CDC45,DNA2,ERBB2,FKBP4,GINS1,H4C6,HMMR,MCM2,MCM3,MCM4,MCM5,MCM6,MYC,NEFL,POLE2,PRIM1,RANBP1,RFC2,RTP4,RUVBL1,RUVBL2,TOP2A,XRCC6	23
Endocrine System Disorders,Gastrointestinal Disease,Metabolic Disease,Organismal Injury and Abnormalities	Diabetes mellitus	6.27e-10		0.679	9930111J21Rik1/Gm12185,9930111J21Rik2,AGPAT1,AIF1,ALMS1,ALOX12,AMBP,ANAPC13,APLN,ARHGDIG,ATF3,BANK1,CAVIN2,CCDC138,Ccdc163,CCL2,CCL4,CCR7,CCRL2,CD180,CD274,CD7,CDC42EP3,CIITA,CLEC12A,Clec4a3,CLEC6A,CLEC9A,COL5A3,COL6A3,COL8A1,CX3CR1,Cxcl11,CXCL16,Cxcl9,DCAKD,DHFR,E2F2,FADD,FASN,FCGR1A,FCGR3A/FCGR3B,FGF19,FKBP1A,GBP2,GBP6,GDF11,Gm4951,GPR65,HCAR2,HCLS1,HES1,HK2,HLA-DQB1,HLA-DRB5,IFI16,Ifi47,IFIT1,…	131
Cell-To-Cell Signaling and Interaction	Binding of tumor cell lines	6.42e-10	Decreased	-4.325	ADAM12,ASGR2,BSG,CCL2,CCL4,CD248,CD274,CD82,CLEC4M,CLEC7A,CSK,CX3CL1,CXCL2,CXCL3,CXCR1,CYTIP,DOCK8,ERBB2,ERP29,F9,FGF19,HCK,HES1,HMMR,IL6,IRS1,ITGA9,ITGAL,JAK2,LGALS3BP,LRP2,MYH9,NCL,NRP1,NSD2,OSM,P2RY2,PALLD,PARP1,PARVB,PHLDA1,PPARD,PREX1,PTGES3,RHOH,RPSA,SERPINB2,SERPINH1,SLIT2,STAT1,TFRC,TGFB1,THBD,TNF,VCAM1	55
Nucleic Acid Metabolism,Small Molecule Biochemistry	Metabolism of nucleotide	6.87e-10	Decreased	-2.62	AK4,APLN,CAB39L,CCL2,CTPS1,CYCS,DCK,DCTD,DCTPP1,DNPH1,ENTPD1,FASN,FER,GMPPB,GPHA2,GPR183,GPR65,GPR84,GRK3,HCAR2,HSPA8,HSPD1,IDH3A,IL6,IMPDH2,IRS1,KMO,LRRK2,ME1,MTHFD1,MYC,NADK2,NOCT,NOTCH3,NUDT1,NUDT15,NUDT5,Oasl2,P2RY2,PARP1,PDIA2,PPAT,PRKAG2,PTGER4,PTGS2,RAMP3,RAN,RPSA,SARM1,SGMS2,SHMT1,SOAT1,SSTR2,TALDO1,TGFB1,TNF,TYMS,UMPS,UPP1	59
Cancer,Organismal Injury and Abnormalities	Development of malignant tumor	6.94e-10		1.193	ABCC1,ABI3,ACSS1,ACVRL1,ACY1,ACYP1,ADAM12,ADGB,ADGRG6,AGRN,AIF1,ALDH18A1,ALDH7A1,ALG9,ALMS1,ALOX12,AMBP,AMER2,ANKRD22,ANKRD26,AP3B2,AQP9,ARF6,ARG2,ARHGAP25,ARHGAP32,ARMC6,ASGR2,ASNS,ASPM,ATAD2,ATF3,ATIC,ATP8A1,B3GALT6,B3GNT5,B4GALT4,BANK1,BANP,BCAR3,BCAT1,BCL3,BCO2,BCR,BEND3,BEND4,BIN2,BLNK,BNC2,BSG,BUB1,CAB39L,CACNB3,CARM1,CASS4,CAVIN2,CCDC114,CCDC171,CCDC66,CCDC78,CCDC88B,CCDC91,CCL2,CCL4,CCNE2…	597
Cancer,Organismal Injury and Abnormalities	Intrathoracic organ tumor	7.09e-10		-1.358	ABCC1,ACTB,ACVRL1,ADAM12,ADGB,ADGRG6,AGRN,ALMS1,ALOX12,ANKRD22,ANKRD26,APLN,AQP9,ARF6,ARHGAP25,ARTN,ASNS,ASPM,ATAD2,ATF3,ATIC,ATP23,ATP8A1,BCAR3,BCL3,BEND3,BEND4,BIN2,BLNK,BNC2,BSG,BUB1,CARM1,CASS4,CCDC138,CCL2,CCNE2,CCT4,CD180,CD244,CD248,CD274,CD48,CD83,CD93,CDC42EP3,CDC6,CENPE,CENPF,CENPJ,CETN3,CHAF1B,CHEK1,CHORDC1,CIITA,CLEC4M,CLEC7A,CNTLN,CNTNAP1,COL5A3,COL6A3,COL8A1,COX17,CRMP1,CSF3R,CSRNP1…	333
Cell Cycle	Cell cycle progression	7.55e-10	Decreased	-4.301	ACTB,ACVRL1,ADAM12,AIF1,ARHGAP32,ASNS,ATF3,BANF1,BANP,BCR,BLNK,BOP1,BUB1,CAB39L,CCNE2,CCT4,CD274,CDC6,CENPE,CENPF,CENPJ,CHEK1,COL6A3,CREB1,CSE1L,CSK,DCK,DDX11,DHFR,DMTF1,DNA2,DNMT1,DTL,E2F2,ERBB2,FADD,FASN,FGFRL1,FIGNL1,FKBP1A,GBP2,GDF11,GPR132,HAUS8,HBEGF,HELLS,HSPA8,IER3,IFI16,IL6,INVS,IRF1,IRF7,IRF9,IRS1,ITGAL,JAK2,KDM8,KIF15,KNTC1,LRRK2,Ly6a (includes others),METTL3,MKI67,MRE11,MSH2,MYC,MYH10…	112
Cellular Function and Maintenance,Hematological System Development and Function	Function of lymphocytes	7.66e-10		0.496	ATF3,BANK1,BCAT1,BCL3,BIK,CACNB3,CCR7,CCRL2,CD244,CD274,CD69,CIITA,CREB1,CTSC,CX3CR1,DMTF1,GPR84,HLA-DQB1,IFNGR2,IL12RB2,IL6,IMPDH2,IRF1,IRF7,ITGAL,LCP1,MYC,NFKBID,PDCD1LG2,PSMB10,PSME2,RELB,RGS16,SAMSN1,SKP2,SLPI,SOCS1,STAT1,STK4,TGFB1,TLR9,TNF,TNFRSF9	43
Hematological Disease	Hemorrhagic disease	7.66e-10	Increased	3.057	ACSL5,ANKRD26,CCL2,CCL4,CD93,CLEC4M,CSF3R,CYCS,DNMT1,ENTPD1,EXO1,F9,FCGR1A,FCGR3A/FCGR3B,FKBP1A,IFNGR2,IL6,IMPDH2,IRF7,ITGAL,JAK2,KCNH2,Ly6a (includes others),MYH10,MYH9,NBEAL2,OAS2,PLAT,POLB,PROCR,PTGS2,SERPINB2,SOCS1,SRF,ST3GAL4,STK4,TBX1,THBD,TLR9,TNF,TNFRSF9,TWF2,TYRO3	43
Cell Morphology	Morphology of leukocytes	8.38e-10			B3GNT5,BCL3,BLNK,CCL2,CCL4,Ccl7,CCR7,CD274,CNN2,CSF3R,CX3CR1,CYTIP,DCK,HCK,HDC,HLA-DQB1,IL36G,IL6,IMPDH2,IRF1,ITPKB,LCP1,LILRB4,LRRK2,Ly6a (includes others),MYC,NFKB2,PIK3AP1,PRDM1,PRKCZ,PSMB10,PSMB9,RELB,RHOH,RIPK3,SEMA4D,SGMS2,SLCO1A2,SOAT1,SOCS1,STK4,TGFB1,TNF,TNFRSF9,VCAM1,XRCC5,XRCC6	47
Cell Cycle	Interphase	8.51e-10		-0.842	ACVRL1,ALMS1,Anp32b,ATF3,BCAT1,BCL3,BOP1,BUB1,CAB39L,Calm1 (includes others),CARM1,CCNE2,CD180,CDC45,CDC6,CENPJ,CHEK1,CRLF3,CSE1L,CXCR1,DMTF1,DNMT1,DONSON,DTL,DUSP9,E2F2,E2F7,ERBB2,FADD,FASN,FKBP1A,GPR132,H2AX,HAUS8,HBEGF,HES1,IER3,IFI16,IL6,IRS1,JAK2,KDM8,LMNB1,MCM2,MCM3,MCM4,MCM5,MCM6,MRE11,MSH2,MYC,NASP,NBN,NOCT,NPM1,OSM,PARP1,PCLAF,PCNA,PEA15,PHLDA1,PMEPA1,POLB,POLE2,PPARGC1B,PRIM1,PTGES3,PTG…	87
Cancer,Organismal Injury and Abnormalities	Neoplasia of cells	9.51e-10		-1.873	ABCC1,ABI3,ACSS1,ACTB,ACVRL1,ADAM12,ADGB,AIG1,ALDH7A1,ALMS1,ALOX12,ANGEL1,ANKRD22,ANKRD26,ARF6,ARHGDIG,ARTN,AS3MT,ASNS,ATAD2,ATF3,ATIC,BAMBI,BANP,BCAT1,BCL2L14,BCL3,BCL7A,BCO2,BCR,BEND3,BIN2,BLNK,BNC2,BOP1,BSG,BUB1,CAP1,CAVIN2,CCDC114,CCDC171,CCDC66,CCDC88B,CCDC91,CCL2,CCL4,CCNE2,CCR7,CD180,CD244,CD248,CD274,CD48,CD69,CD7,CD82,CD83,CDC42EP3,CDC45,CDC6,CDV3,CEBPZ,CELF4,CENPF,CENPJ,CEP57L1,CEP83,CH…	436
Cancer,Organismal Injury and Abnormalities,Reproductive System Disease	Breast or ovarian carcinoma	1e-09		0.385	ACVRL1,ACYP1,ADGB,ADGRG6,AGRN,AIF1,AIG1,ALDH7A1,ALMS1,AP3B2,ARF6,ARG2,ARHGAP32,ASPM,ATAD2,ATIC,ATP8A1,B3GNT5,BANK1,BCAR3,BCAT1,BCL3,BCR,BSG,BUB1,CAB39L,CARM1,CCDC78,CCL2,CCNE2,CCR7,CD274,CD48,CDC42EP3,CDC6,CEBPZ,CELF4,CENPE,CENPF,CHEK1,CIAO2B,CINP,CKAP4,CNN2,COL5A3,COL6A3,COL8A1,CSE1L,CSF3R,CTDSPL,CXCL2,CXCL3,CYB561D2,CYTH4,DBNL,DCTPP1,DDX11,DHFR,DHX29,DHX58,DISP1,DNMT1,DOCK8,E2F2,E2F7,EEF1D,EIF4…	269
Cell-To-Cell Signaling and Interaction,Hematological System Development and Function,Immune Cell Trafficking,Inflammatory Response	Activation of mononuclear leukocytes	1.08e-09	Decreased	-3.855	AGRN,BANK1,BCL3,BCR,BLNK,BSG,CCDC88B,CCL2,CCL4,CCR7,CD180,CD244,CD274,CD48,CD69,CD7,CD83,CD93,CLEC7A,CORO1A,CSK,CTF1,DOCK2,ERBB2,FADD,FCGR3A/FCGR3B,FKBP1A,HLA-DQB1,HSPA4,HSPD1,HYOU1,IFNLR1,IL12RB2,IL6,IMPDH2,IRF1,ITGAL,ITPKB,JPH4,LILRB4,MYC,NCK1,NFKB2,NFKBID,NLRP3,NR4A3,OSM,PARP1,PDCD1LG2,PRDM1,PTGER4,RELB,SAMSN1,SEMA4D,SOCS1,STAT1,STING1,TGFB1,TLR1,TLR9,TNF,TNFRSF9,TREML2,TYRO3	64
Cancer,Organismal Injury and Abnormalities,Respiratory Disease	Lung tumor	1.23e-09		-1.561	ABCC1,ACTB,ACVRL1,ADAM12,ADGB,ADGRG6,AGRN,ALMS1,ALOX12,ANKRD22,ANKRD26,APLN,AQP9,ARF6,ARHGAP25,ARTN,ASNS,ASPM,ATAD2,ATF3,ATIC,ATP23,ATP8A1,BCAR3,BCL3,BEND3,BEND4,BIN2,BLNK,BNC2,BSG,BUB1,CARM1,CASS4,CCDC138,CCL2,CCNE2,CCT4,CD180,CD244,CD248,CD274,CD48,CD83,CD93,CDC42EP3,CDC6,CENPE,CENPF,CENPJ,CETN3,CHAF1B,CHEK1,CHORDC1,CIITA,CLEC4M,CLEC7A,CNTLN,CNTNAP1,COL5A3,COL6A3,COL8A1,COX17,CRMP1,CSF3R,CSRNP1…	331
Hematological System Development and Function,Lymphoid Tissue Structure and Development,Tissue Morphology	Morphology of lymphoid tissue	1.26e-09			ACVRL1,B3GNT5,BANK1,BCL3,BIK,BLNK,BOK,BSG,Bst2,CARM1,CCR7,CIITA,CLEC4M,DBNL,DCK,DOCK2,DOK2,E2F2,F9,FADD,GDF11,HCK,HELLS,HLA-DQB1,HPGDS,IL6,IRF1,IRF7,IRS1,ITGAL,ITPKB,JAK2,LCP1,MYC,NBEAL2,NFKB2,NLRP3,NOTCH3,PARP1,PLEK2,PRKCZ,PROCR,PTGS2,RAB27B,RAP1GDS1,RELB,RGS1,RHOH,RIPK3,S1PR3,SEMA4D,SOCS1,STK4,TBX1,TGFB1,TGFBI,TLR9,TNF,TNFRSF11A,TNFRSF11B,TNFRSF9,TYRO3,VCAM1,WDFY4,XRCC5,XRCC6	66
Cancer,Organismal Injury and Abnormalities	Tumorigenesis of epithelial neoplasm	1.27e-09		0.245	ABCC1,ABI3,ACSS1,ACVRL1,ACY1,ACYP1,ADAM12,ADGB,ADGRG6,AGRN,AIF1,ALDH18A1,ALDH7A1,ALG9,ALMS1,ALOX12,AMBP,AMER2,ANKRD22,ANKRD26,AP3B2,AQP9,ARF6,ARG2,ARHGAP25,ARHGAP32,ARMC6,ASGR2,ASNS,ASPM,ATAD2,ATF3,ATIC,ATP8A1,B3GALT6,B3GNT5,B4GALT4,BANK1,BANP,BCAR3,BCAT1,BCL3,BCO2,BCR,BEND3,BEND4,BIN2,BLNK,BNC2,BOK,BSG,BUB1,CAB39L,CACNB3,CARM1,CASS4,CAVIN2,CCDC114,CCDC171,CCDC66,CCDC78,CCDC88B,CCDC91,CCL2,CCL4,C…	596
Antimicrobial Response,Inflammatory Response	Antimicrobial response	1.37e-09	Decreased	-2.297	BANF1,BCL3,Bst2,CCL4,CCR7,CLEC4E,CLEC6A,COTL1,Cxcl9,DHX58,FADD,FCGR1A,HCK,HSPA8,IFI16,IFIT1,IFIT2,IFIT3,IFNGR2,IFNLR1,IL6,IRF1,IRF7,MOV10,MYO1F,Nlrp1a,NLRP3,OAS2,OAS3,Oasl2,OSM,RIPK3,RTP4,SKP2,SLAMF8,SLPI,SOCS1,STAT1,STING1,STK4,TGFB1,Tgtp1/Tgtp2,TLR9,TNF,TNFRSF9,Treml4,XCL1	47
Connective Tissue Development and Function,Tissue Development	Growth of connective tissue	1.39e-09	Decreased	-4.064	ACTB,AIF1,APLN,ARHGAP32,ATF3,BCR,BUB1,CCL2,CD244,CD274,CD48,CD83,CDC6,CIITA,CREB1,CSK,CTF1,CXCL3,DHFR,DKC1,E2F7,ERBB2,ERCC6L,FADD,FGF19,FIGNL1,HBEGF,HMMR,IFI16,IGFBP4,IL36G,IL6,IRS1,JAK2,KLK8,LILRB4,LMNB1,MKI67,MYC,MYH10,MYH9,NBN,NFKB2,NFKBID,NPM1,OSM,PGF,PGK1,PLAT,POSTN,PPARD,PPAT,PPP1R13L,PTGES3,PTGS2,PTPRF,RELB,SERPINH1,SKP2,SMAD7,SOCS1,SP2,SRF,STAT1,STIP1,STXBP4,TALDO1,TFRC,TGFB1,TIMP1,TLN2,T…	78
Cardiovascular Disease	Vascular lesion	1.41e-09		-1.626	ALOX12,ARG2,CCL2,CDC45,CTSC,CX3CL1,CX3CR1,CXCL16,CXCL2,DHFR,DNA2,EFEMP2,ENTPD1,GINS1,H4C6,IL6,MCM2,MCM3,MCM4,MCM5,MCM6,MYC,NR4A3,PARP1,PGF,POLE2,PPARGC1B,PRIM1,PTGER4,PTGS2,RANBP1,RFC2,RTP4,RUVBL1,RUVBL2,SOAT1,TGFB1,THBD,TIMP1,TLR9,TNFRSF11B,VCAM1,XRCC6	43
Cellular Movement,Hematological System Development and Function,Immune Cell Trafficking	Cell movement of antigen presenting cells	1.44e-09	Decreased	-2.134	ABCC1,BSG,CCL2,CCL4,CCR7,CCRL2,CKLF,CLEC4M,CNN2,CX3CL1,CX3CR1,Cxcl11,CXCL3,CXCR1,DOCK2,DOCK8,ERBB2,GPR183,HCAR2,HCK,HCLS1,HLA-DQB1,ITGAL,LMNB1,LRRK2,NAAA,NLRP3,NPM1,PARP1,PLXNC1,PRDM1,PROCR,PSMB8,PTGER4,PTGS2,RAC2,RIPK3,S1PR3,SEMA4D,SLAMF8,SLIT2,SMAD7,SOCS1,STAT1,STING1,STK4,TGFB1,THBD,TIMP1,Tmsb4x (includes others),TNF,TNFRSF9,VCAM1	53
Cell Death and Survival	Apoptosis of tumor cell lines	1.56e-09		1.691	ABCC1,AHSA1,ALOX12,ASNS,ATAD2,ATF3,BANP,BCL2L14,BCL3,BIK,BLNK,BOK,BSG,BUB1,CAB39L,CCT4,CD274,CD48,CD82,CDC6,CENPE,CENPF,CHEK1,CNN2,CREB1,CSE1L,CXCR1,CYCS,DNAJB1,DNMT1,E2F2,EIF4B,ERBB2,ETHE1,FADD,FAM111A,FASN,FER,FKBP1A,FLNB,GALNT10,GPR132,GPR65,H2AX,HBEGF,HCAR2,HCK,HCLS1,HES1,HIC1,HK2,HLA-DQB1,HMMR,HNRNPC,HSPA4,HSPA8,HSPD1,IER3,IFI16,IGFBP4,IL6,INVS,IRAK2,IRF1,IRS1,ITPR1,JAK2,KIF14,LGALS3BP,LMNB1…	133
Cancer,Organismal Injury and Abnormalities,Reproductive System Disease	Invasive breast carcinoma	1.56e-09			ATAD2,CCNE2,CD274,CD48,CDC42EP3,CDC6,CENPF,CSF3R,CXCL2,E2F7,ERBB2,EXO1,FKBP1A,HELLS,IER3,IL6,KCTD12,KIF14,KIF23,LRRC15,MCM2,MKI67,MTHFD2,MYC,MYH9,PALLD,PARP1,PCNA,POSTN,PREX1,PTPRF,PYCR1,RAD54L,SLC8A1,SLIT2,TMEM158,TOP2A,TRIO,TYMS,WDR1,XPO1,ZIK1	42
Cellular Function and Maintenance,Hematological System Development and Function	Function of macrophages	1.66e-09			BCL3,CCL2,CLEC4E,CLEC6A,CLEC7A,CNN2,DOK2,FCGR1A,HCK,IL6,IRAK2,IRF1,LCP1,NFKB2,NLRP3,PARP1,PLAT,PTGER4,PTGS2,RELB,RIPK3,SGMS2,SLAMF8,SLPI,STAT1,TLR1,TLR9,TNF,TYRO3	29
Cellular Movement	Cellular infiltration by myeloid cells	1.68e-09	Decreased	-3.157	ARHGAP25,BSG,CCL2,CCL4,CCR7,CD48,CLEC4E,CORO1A,CTSC,CX3CR1,CXCL2,CXCL3,DOCK2,ERBB2,HCK,IL36G,IL6,ITGAL,LMNB1,LRRK2,NAAA,NLRP3,OSM,PARP1,PGF,PLAT,PRDM1,PREX1,PROCR,PSMB8,PTGER4,PTGS2,RAC2,RIPK3,SLIT2,SMAD7,SOCS1,STAT1,STING1,TGFB1,THBD,TIMP1,TLR9,Tmsb4x (includes others),TNF,TNFRSF9,XCL1	47
Metabolic Disease,Organismal Injury and Abnormalities	Glucose metabolism disorder	1.78e-09		1.796	9930111J21Rik1/Gm12185,9930111J21Rik2,ACSS1,AGPAT1,AIF1,ALMS1,ALOX12,AMBP,ANAPC13,APLN,ARHGDIG,ATF3,BAMBI,BANK1,BCL3,CACNB3,CAVIN2,CCDC138,Ccdc163,CCL2,CCL4,CCR7,CCRL2,CD180,CD274,CD7,CD93,CDC42EP3,CIITA,CLEC12A,Clec4a3,CLEC6A,CLEC9A,COL5A3,COL6A3,COL8A1,CREB1,CTF1,CX3CR1,Cxcl11,CXCL16,Cxcl9,DCAKD,DHFR,DOCK2,E2F2,FADD,FASN,FCGR1A,FCGR3A/FCGR3B,FGF19,FKBP1A,FKBP4,GBP2,GBP6,GDF11,Gm4951,GPR65,GUCY1…	150
Cancer,Neurological Disease,Organismal Injury and Abnormalities	Glioma cancer	1.82e-09			ABCC1,ABI3,ACSL5,ACSS1,ACTB,ACVRL1,ADGB,ADGRG6,AGRN,AIG1,ALDH18A1,ALG8,ALKBH2,ALMS1,ALOX12,AMBP,AMER2,ANGEL1,ANKRD26,AP3B2,AQP9,ARG2,ARHGAP25,ARMC6,AS3MT,ASPM,ATAD2,ATIC,ATP8A1,B4GALT4,BANK1,BANP,BCAT1,BCL2L14,BCL7A,BCO2,BCR,BEND3,BIN2,BNC2,BUB1,CACNB3,CAP1,CARM1,CASS4,CAVIN2,CCDC114,CCDC171,CCDC66,CCDC78,CCDC88B,CCL2,CCNE2,CCRL2,CCT4,CD180,CD244,CD248,CD274,CD48,CD69,CD82,CD93,CDC42EP3,CDC45,CDC…	473
Immunological Disease	Abnormal morphology of immune system	1.9e-09			B3GNT5,BCL3,BLNK,Ccl7,CD274,CNN2,CSF3R,CYTIP,DCK,DOCK2,E2F2,HCK,HDC,HLA-DQB1,IL36G,IL6,IMPDH2,IRF1,ITPKB,LCP1,LILRB4,Ly6a (includes others),NFKB2,PIK3AP1,PRDM1,PSMB10,PSMB9,RELB,RHOH,RIPK3,SEMA4D,SGMS2,SLCO1A2,SOAT1,SOCS1,STK4,TGFB1,TNF,TNFRSF11B,TNFRSF9,XCL1,XRCC5,XRCC6	43
Cancer,Organismal Injury and Abnormalities,Tumor Morphology	Progression of tumor	2.11e-09	Decreased	-2.614	ADAM12,ATF3,ATIC,BSG,CD274,CENPE,CSF3R,DCK,DHFR,DNMT1,ERBB2,FASN,FCGR3A/FCGR3B,FER,FKBP1A,IGFBP4,IL6,JAK2,MYC,NLRP3,NRP1,ODC1,PARP1,PGF,POLB,PRIM1,PSMB10,PSMB8,PSMB9,PTGS2,SKP2,SSTR2,STAT1,THBD,TIMP1,TLR9,TNF,TOP2A,TYMS,TYRO3,VEGFB,XPO1	42
Cell-To-Cell Signaling and Interaction,Hematological System Development and Function,Immune Cell Trafficking,Inflammatory Response	Activation of lymphocytes	2.57e-09	Decreased	-3.784	AGRN,BANK1,BCL3,BCR,BLNK,BSG,CCDC88B,CCL2,CCL4,CCR7,CD180,CD244,CD274,CD48,CD69,CD7,CD83,CLEC7A,CORO1A,CSK,DOCK2,ERBB2,FADD,FCGR3A/FCGR3B,FKBP1A,HLA-DQB1,HSPA4,HSPD1,HYOU1,IFNLR1,IL12RB2,IL6,IMPDH2,IRF1,ITGAL,ITPKB,JPH4,MYC,NCK1,NFKB2,NFKBID,NLRP3,NR4A3,OSM,PARP1,PDCD1LG2,PRDM1,PTGER4,RELB,SAMSN1,SEMA4D,SOCS1,STAT1,STING1,TGFB1,TLR1,TLR9,TNF,TNFRSF9,TREML2,TYRO3	61
Cancer,Gastrointestinal Disease,Organismal Injury and Abnormalities	Colon cancer	2.59e-09		0.301	ABCC1,ABI3,ACVRL1,ACYP1,ADAM12,ADGB,ADGRG6,AGRN,ALMS1,AMER2,ANKRD22,ANKRD26,AQP9,ARMC6,ASNS,ASPM,ATAD2,ATF3,ATIC,B3GALT6,BANP,BCL3,BCO2,BCR,BEND3,BEND4,BLNK,BNC2,BUB1,CAB39L,CACNB3,CARM1,CAVIN2,CCDC114,CCDC171,CCDC66,CCDC88B,CCNE2,CCR7,CCT4,CD244,CD274,CD69,CD7,CD82,CD93,CDC42EP3,CDC45,CDC6,CDV3,CEBPZ,CELF4,CENPE,CENPF,CENPJ,CENPP,CEP83,CETN3,CHEK1,CIITA,CKAP4,CLEC12A,CNTLN,CNTNAP1,COL5A3,COL6A3,…	368
Cancer,Organismal Injury and Abnormalities	Metastasis	2.69e-09	Decreased	-2.484	ACTB,ADAM12,AGRN,AMBP,ARF6,ARHGDIG,ATF3,ATIC,BSG,CCL2,CCR7,CD248,CD274,CD48,CD82,CHEK1,CLEC6A,COL6A3,CREB1,CSE1L,CSF3R,CXCL2,CXCL3,DCK,DHFR,DNMT1,ENTPD1,EPSTI1,ERBB2,FABP5,FADD,FASN,FCGR1A,FCGR3A/FCGR3B,FER,FKBP1A,FSCN1,GPR132,GPT2,H2AX,HCAR2,HCLS1,HIC1,HMMR,IL6,IMPDH2,IRF1,IRF7,IRS1,ITGA9,ITGAL,JAK2,MCM3,MRE11,MSH2,MYC,MYH9,NBEAL2,NBN,NOTCH3,NPM1,NRP1,OLFML3,OSM,PALLD,PARP1,PCNA,PDLIM1,PGF,PLAT,…	111
Cancer,Organismal Injury and Abnormalities,Respiratory Disease	Respiratory system tumor	2.8e-09		-1.829	ABCC1,ACTB,ACVRL1,ADAM12,ADGB,ADGRG6,AGRN,ALMS1,ALOX12,ANKRD22,ANKRD26,APLN,AQP9,ARF6,ARHGAP25,ARTN,ASNS,ASPM,ATAD2,ATF3,ATIC,ATP23,ATP8A1,BCAR3,BCL3,BEND3,BEND4,BIN2,BLNK,BNC2,BOP1,BSG,BUB1,CARM1,CASS4,CCDC138,CCDC171,CCDC91,CCL2,CCNE2,CCR7,CCT4,CD180,CD244,CD248,CD274,CD48,CD83,CD93,CDC42EP3,CDC6,CDV3,CENPE,CENPF,CENPJ,CETN3,CHAF1B,CHEK1,CHORDC1,CIITA,CLEC4M,CLEC7A,CNTLN,CNTNAP1,COL5A3,COL6A3,C…	350
Cell-mediated Immune Response,Cellular Movement,Hematological System Development and Function,Immune Cell Trafficking	T cell migration	2.85e-09	Decreased	-3.492	ABCC1,ACTB,AIF1,BSG,CCL2,CCL4,CCR7,CD274,CD69,CX3CL1,Cxcl11,CXCL16,Cxcl9,DBNL,DOCK2,DOCK8,ERBB2,HCLS1,HSPD1,IL6,ITGA9,ITGAL,JAK2,LCP1,Ly6a (includes others),MYH9,NLRP3,PDCD1LG2,PRKCZ,PTGS2,RAC2,RGS1,RGS16,S1PR3,SOCS1,STAT1,STING1,STK4,TGFB1,TNF,TNFRSF9,XCL1	42
Cancer,Neurological Disease,Organismal Injury and Abnormalities	Grade 3-4 glioma cancer	2.95e-09			ABCC1,ABI3,ACSS1,ACVRL1,ADGB,ADGRG6,AGRN,AIG1,ALDH18A1,ALG8,ALKBH2,ALMS1,ALOX12,AMBP,AMER2,ANGEL1,ANKRD26,AP3B2,AQP9,ARG2,ARHGAP25,AS3MT,ASPM,ATAD2,ATIC,ATP8A1,B4GALT4,BANK1,BANP,BCAT1,BCL2L14,BCL7A,BCO2,BEND3,BIN2,BNC2,BUB1,CACNB3,CAP1,CASS4,CAVIN2,CCDC114,CCDC171,CCDC66,CCDC88B,CCL2,CCNE2,CCRL2,CD244,CD248,CD69,CD82,CD93,CDC42EP3,CDC45,CDC6,CENPE,CENPF,CENPJ,CENPP,CENPV,CEP57L1,CHAF1B,CHID1,CKA…	406
Cancer,Neurological Disease,Organismal Injury and Abnormalities	Astrocytoma	3.11e-09			ABCC1,ABI3,ACSS1,ACVRL1,ADGB,ADGRG6,AGRN,AIG1,ALDH18A1,ALG8,ALMS1,ALOX12,AMBP,AMER2,ANKRD26,AP3B2,AQP9,ARHGAP25,AS3MT,ASPM,ATAD2,ATIC,ATP8A1,B4GALT4,BANP,BCAT1,BCL2L14,BCL7A,BCO2,BIN2,BNC2,BUB1,CACNB3,CAP1,CASS4,CAVIN2,CCDC114,CCDC171,CCDC66,CCDC88B,CCL2,CCNE2,CCRL2,CD180,CD248,CD274,CD48,CD69,CD82,CD93,CDC42EP3,CDC6,CENPE,CENPF,CENPP,CEP57L1,CHAF1B,CHID1,CIITA,CKAP4,CNN2,CNTNAP1,COL5A3,COL6A3,CO…	380
Cancer,Organismal Injury and Abnormalities	Refractory malignant tumor	3.35e-09			ATIC,BCR,CD274,CSF3R,CSK,DCK,DHFR,DNMT1,ERBB2,FER,FKBP1A,HCK,IMPDH2,JAK2,MYC,PARP1,PGF,POLB,POLE2,PRIM1,PSIP1,PSMB10,PSMB8,PSMB9,PTGS2,RPL6,TNF,TNFRSF9,TOP2A,TYMS,TYRO3,VEGFB,XPO1	33
Infectious Diseases	Infection by RNA virus	3.4e-09	Decreased	-4.153	ACTB,ACTR3,ALOX12,ARF6,ARHGAP32,ASGR2,B4GALT5,BCR,BSG,Bst2,CACNB3,CCL2,CCL4,CCR7,CCRL2,CD93,CDC42EP3,CHORDC1,CLEC4M,CRMP1,CSRNP1,CX3CL1,CX3CR1,CXCL2,CXCR1,CYCS,DDX10,DHFR,DHX58,DNAJB1,EIF4B,EPSTI1,ETHE1,FADD,FCGR1A,FCGR3A/FCGR3B,FHL3,FKBP1A,GPT2,HEATR1,HES1,HLA-DQB1,HLA-DRB5,HNRNPF,HSPA4,IFIT1,IFIT2,IFIT3,IFNGR2,IFNLR1,IL36G,IL6,IMPDH2,IRF1,IRF7,JAK2,KCNH2,LARS1,LGALS3BP,MDN1,MED11,MRE11,MYO1F,NB…	111
Cellular Movement,Hematological System Development and Function,Immune Cell Trafficking,Inflammatory Response	Migration of phagocytes	3.41e-09	Decreased	-3.264	ABCC1,ARHGAP25,CCL2,CCL4,CCR7,CLEC4M,CNN2,CORO1A,CX3CL1,CX3CR1,Cxcl11,CXCL2,CXCL3,DOCK8,FER,HCK,HCLS1,HLA-DQB1,IL6,ITGAL,MYH9,MYO1F,NLRP3,NPM1,PARP1,PILRA,PLXNC1,PREX1,PTGS2,RAC2,S1PR3,SEMA4D,SLIT2,SLPI,SRF,ST3GAL4,STK4,TGFB1,TIMP1,TNF,TNFRSF9,TRIO,VCAM1	43
Cell Morphology	Morphology of blood cells	3.43e-09			ARF6,B3GNT5,BCL3,BLNK,CCL2,CCL4,Ccl7,CCR7,CD274,CNN2,CSF3R,CX3CR1,CYTIP,DCK,HCK,HDC,HLA-DQB1,IL36G,IL6,IMPDH2,IRF1,ITPKB,JAK2,LCP1,LILRB4,LRRK2,Ly6a (includes others),MYC,NBEAL2,NFKB2,PCLAF,PIK3AP1,PRDM1,PRKCZ,PSMB10,PSMB9,RAD54L,RELB,RHOH,RIPK3,SEMA4D,SGMS2,SLCO1A2,SOAT1,SOCS1,ST3GAL4,STAT1,STK4,TFRC,TGFB1,TNF,TNFRSF11A,TNFRSF9,VCAM1,XRCC5,XRCC6	56
Cancer,Organismal Injury and Abnormalities	Development of carcinoma	3.48e-09		0.35	ABCC1,ABI3,ACSS1,ACVRL1,ACY1,ACYP1,ADAM12,ADGB,ADGRG6,AGRN,AIF1,ALDH18A1,ALDH7A1,ALG9,ALMS1,ALOX12,AMBP,AMER2,ANKRD22,ANKRD26,AP3B2,AQP9,ARF6,ARG2,ARHGAP25,ARHGAP32,ARMC6,ASGR2,ASNS,ASPM,ATAD2,ATF3,ATIC,ATP8A1,B3GALT6,B3GNT5,B4GALT4,BANK1,BANP,BCAR3,BCAT1,BCL3,BCO2,BCR,BEND3,BEND4,BIN2,BLNK,BNC2,BSG,BUB1,CAB39L,CACNB3,CARM1,CASS4,CAVIN2,CCDC114,CCDC171,CCDC66,CCDC78,CCDC88B,CCDC91,CCL2,CCL4,CCNE2…	589
Cancer,Gastrointestinal Disease,Organismal Injury and Abnormalities	Colorectal cancer	3.76e-09		0.264	ABCC1,ABI3,ACSL5,ACVRL1,ACYP1,ADAM12,ADGB,ADGRG6,AGRN,ALMS1,AMER2,ANKRD22,ANKRD26,AQP9,ARHGAP32,ARMC6,ASNS,ASPM,ATAD2,ATF3,ATIC,ATP8A1,B3GALT6,BANP,BCL3,BCO2,BCR,BEND3,BEND4,BLNK,BNC2,BUB1,CAB39L,CACNB3,CAP1,CARM1,CAVIN2,CCDC114,CCDC171,CCDC66,CCDC88B,CCL2,CCL4,CCNE2,CCR7,CCT4,CD244,CD248,CD274,CD69,CD7,CD82,CD93,CDC42EP3,CDC45,CDC6,CDV3,CEACAM19,CEBPZ,CELF4,CENPE,CENPF,CENPJ,CENPP,CEP83,CETN3,CH…	408
Cardiovascular System Development and Function,Organismal Development	Growth of blood vessel	4.34e-09		-1.437	AIF1,CCL2,CDC6,CKLF,CTF1,CX3CL1,CX3CR1,HBEGF,HSPD1,IGFBP4,IL6,IRF1,IRS1,LRRFIP1,MYC,NOTCH3,NR4A3,NRP1,POSTN,PPARD,PPARGC1B,PTGS2,PTPRF,RIPK3,SERPINH1,SKP2,SOCS1,SRF,STAT1,SYNE2,TGFB1,TIMP1,TNF,VEGFB	34
Cancer,Neurological Disease,Organismal Injury and Abnormalities	Brain glioma	4.37e-09			ABCC1,ABI3,ACSL5,ACSS1,ACTB,ACVRL1,ADGB,ADGRG6,AGRN,AIG1,ALDH18A1,ALG8,ALKBH2,ALMS1,ALOX12,AMBP,AMER2,ANGEL1,ANKRD26,AP3B2,AQP9,ARG2,ARHGAP25,ARMC6,AS3MT,ASPM,ATAD2,ATIC,ATP8A1,B4GALT4,BANK1,BANP,BCAT1,BCL2L14,BCL7A,BCO2,BCR,BEND3,BIN2,BNC2,BUB1,CACNB3,CAP1,CARM1,CASS4,CAVIN2,CCDC114,CCDC171,CCDC66,CCDC78,CCDC88B,CCL2,CCNE2,CCRL2,CCT4,CD244,CD248,CD69,CD82,CD93,CDC42EP3,CDC45,CDC6,CEBPZ,CELF4,CEN…	465
Cancer,Organismal Injury and Abnormalities	Intrathoracic malignant tumor	4.65e-09		-1.61	ABCC1,ACTB,ACVRL1,ADAM12,ADGB,ADGRG6,AGRN,ALMS1,ALOX12,ANKRD22,ANKRD26,APLN,AQP9,ARF6,ARHGAP25,ARTN,ASNS,ASPM,ATAD2,ATF3,ATIC,ATP23,ATP8A1,BCAR3,BCL3,BEND3,BEND4,BIN2,BLNK,BNC2,BSG,CARM1,CASS4,CCDC138,CCL2,CCNE2,CCT4,CD180,CD244,CD248,CD274,CD48,CD83,CD93,CDC42EP3,CDC6,CENPE,CENPF,CENPJ,CETN3,CHAF1B,CHEK1,CHORDC1,CIITA,CLEC4M,CLEC7A,CNTLN,CNTNAP1,COL5A3,COL6A3,COL8A1,COX17,CRMP1,CSF3R,CSRNP1,CXCL…	326
Cancer,Neurological Disease,Organismal Injury and Abnormalities	High grade astrocytoma	4.84e-09			ABCC1,ABI3,ACSS1,ACVRL1,ADGB,ADGRG6,AGRN,AIG1,ALDH18A1,ALG8,ALMS1,ALOX12,AMBP,AMER2,ANKRD26,AP3B2,AQP9,ARHGAP25,AS3MT,ASPM,ATAD2,ATIC,ATP8A1,B4GALT4,BANP,BCAT1,BCL2L14,BCL7A,BCO2,BIN2,BNC2,BUB1,CACNB3,CAP1,CASS4,CAVIN2,CCDC114,CCDC171,CCDC66,CCDC88B,CCL2,CCNE2,CCRL2,CD180,CD248,CD274,CD48,CD69,CD82,CD93,CDC6,CENPE,CENPF,CENPP,CEP57L1,CHAF1B,CHID1,CIITA,CKAP4,CNN2,CNTNAP1,COL5A3,COL6A3,COLGALT1,CP…	377
Cancer,Organismal Injury and Abnormalities,Respiratory Disease	Lung cancer	5.04e-09		-1.792	ABCC1,ACTB,ACVRL1,ADAM12,ADGB,ADGRG6,AGRN,ALMS1,ALOX12,ANKRD22,ANKRD26,APLN,AQP9,ARF6,ARHGAP25,ARTN,ASNS,ASPM,ATAD2,ATF3,ATIC,ATP23,ATP8A1,BCAR3,BCL3,BEND3,BEND4,BIN2,BLNK,BNC2,BSG,CARM1,CASS4,CCDC138,CCL2,CCNE2,CCT4,CD180,CD244,CD248,CD274,CD48,CD83,CD93,CDC42EP3,CDC6,CENPE,CENPF,CENPJ,CETN3,CHAF1B,CHEK1,CHORDC1,CIITA,CLEC4M,CLEC7A,CNTLN,CNTNAP1,COL5A3,COL6A3,COL8A1,COX17,CRMP1,CSF3R,CSRNP1,CXCL…	325
Cancer,Hematological Disease,Immunological Disease,Organismal Injury and Abnormalities	Plasma cell dyscrasia	5.51e-09			BCAT1,BCR,CCL2,CCL4,CD180,CD274,CD48,CD83,CDV3,CIITA,CSF3R,DCK,DDX11,DHFR,DNMT1,E2F2,EPSTI1,FADD,FASN,FKBP1A,FSCN1,GBP2,HCLS1,IFIT2,IFIT3,IL6,IMPDH2,MCC,MKI67,MYC,NEXN,NONO,NSD2,PARP1,PCDHGA9,PCDHGB2,PCDHGB5,PCDHGB7,PCDHGC3,PCNA,PDCD1LG2,PDIA2,PKP2,PMEPA1,POLB,POLE2,PRDM1,PRIM1,PSIP1,PSMB10,PSMB8,PSMB9,PTGS2,PTPRF,SAMD1,SHANK3,STIP1,TFRC,TGFB1,TIMP1,TNF,TNFRSF11B,TOP2A,TRIO,TYMS,WDR89,XPO1,XRCC6,…	69
Cell-To-Cell Signaling and Interaction,Cellular Movement,Hematological System Development and Function,Immune Cell Trafficking,Inflammatory Response	Recruitment of phagocytes	5.67e-09	Decreased	-4.149	ACVRL1,ADGRG6,BCL3,CCL2,CCL4,Ccl7,CCR7,CCRL2,CD274,CD69,CLEC4E,CNN2,CTSC,CX3CL1,CX3CR1,CXCL2,CXCL3,FCGR3A/FCGR3B,GPR132,HBEGF,HCAR2,HCK,IL36G,IL6,NLRP3,OSM,P2RY2,PARP1,PGF,PREX1,SLIT2,SLPI,ST3GAL4,TGFB1,TLR9,TNF,TREML2,VCAM1	38
Cancer,Organismal Injury and Abnormalities	Invasive cancer	6.07e-09			ATAD2,ATF3,CCNE2,CD274,CD48,CD83,CDC42EP3,CDC6,CENPF,CSF3R,CXCL2,DHFR,E2F7,EPSTI1,ERBB2,EXO1,FKBP1A,HELLS,IER3,IL6,KCTD12,KIF14,KIF23,LRRC15,MCM2,MKI67,MTHFD2,MYC,MYH9,PALLD,PARP1,PCNA,PEA15,PMEPA1,POSTN,PREX1,PSIP1,PTGS2,PTPRF,PYCR1,RAD54L,SLC8A1,SLIT2,TGFB1,TMEM158,TOP2A,TRAP1,TRIO,TYMS,UMPS,VEGFB,WDR1,XPO1,ZIK1	54
Cellular Movement,Hematological System Development and Function,Immune Cell Trafficking,Inflammatory Response	Chemotaxis of neutrophils	6.28e-09	Decreased	-3.527	AQP9,ARHGAP25,BSG,CCL2,CCL4,CCR7,CD69,CKLF,CORO1A,CSF3R,CX3CL1,CXCL2,CXCL3,Cxcl3,CXCR1,DOCK2,FER,HCK,ITGA9,MYO1F,PREX1,RAC2,SLIT2,SLPI,TGFB1,TNF,TREML2,XCL1	28
Cancer,Gastrointestinal Disease,Organismal Injury and Abnormalities	Colon tumor	6.74e-09		0.125	ABCC1,ABI3,ACVRL1,ACYP1,ADAM12,ADGB,ADGRG6,AGRN,ALMS1,AMER2,ANKRD22,ANKRD26,AQP9,ARMC6,ASNS,ASPM,ATAD2,ATF3,ATIC,B3GALT6,BANP,BCL3,BCO2,BCR,BEND3,BEND4,BLNK,BNC2,BUB1,CAB39L,CACNB3,CARM1,CAVIN2,CCDC114,CCDC171,CCDC66,CCDC88B,CCNE2,CCR7,CCT4,CD244,CD274,CD69,CD7,CD82,CD93,CDC42EP3,CDC45,CDC6,CDV3,CEBPZ,CELF4,CENPE,CENPF,CENPJ,CENPP,CEP83,CETN3,CHEK1,CIITA,CKAP4,CLEC12A,CNTLN,CNTNAP1,COL5A3,COL6A3,…	369
Cancer,Organismal Injury and Abnormalities,Reproductive System Disease	Female genital tract adenocarcinoma	6.86e-09			ABCC1,ACSS1,ACVRL1,ACY1,ACYP1,ADGB,AIF1,ALDH7A1,ALG9,ALMS1,AMER2,ANKRD22,ANKRD26,AP3B2,AQP9,ARF6,ARG2,ARHGAP25,ARHGAP32,ASGR2,ASPM,ATAD2,ATIC,ATP8A1,B4GALT4,BANK1,BANP,BCAT1,BCL3,BCR,BEND3,BIK,BNC2,BUB1,CAB39L,CASS4,CCDC114,CCDC171,CCDC66,CCDC78,CCDC88B,CCNE2,CCR7,CD180,CD274,CDC6,CEBPZ,CELF4,CENPE,CENPF,CENPJ,CENPP,CEP83,CETN3,CHAF1B,CHEK1,CIITA,CKAP4,CLEC12A,CLEC4M,CNTLN,CNTNAP1,COL6A3,COL8A1,C…	368
Humoral Immune Response,Protein Synthesis	Quantity of IgG	6.98e-09	Decreased	-2.124	ATF3,B3GNT5,BANK1,BCL3,BLNK,CCR7,CD180,CD274,CD69,CD83,CH25H,CIITA,CLEC4E,CLEC4M,Cxcl9,DOCK8,FCGR1A,Ggta1,H2AX,HLA-DQB1,IFIT2,IL6,ITPKB,LY86,METRNL,MSH2,NFKB2,PDCD1LG2,PIK3AP1,PTGS2,SAMSN1,TNF,TNFRSF9	33
DNA Replication, Recombination, and Repair,Nucleic Acid Metabolism,Small Molecule Biochemistry	Hydrolysis of nucleotide	7.07e-09	Decreased	-4.109	ABCC1,ATAD2,BCR,CCT4,CDC6,EIF4B,ENTPD1,HSPD1,Iigp1,IPO5,NUDT5,RAC2,RAD51B,RAN,RANBP1,RGS16,RUVBL1,RUVBL2,TBC1D1,Tgtp1/Tgtp2,TOP2A,XPO1	22
Cancer,Organismal Injury and Abnormalities,Reproductive System Disease	Uterine tumor	7.1e-09			ABCC1,ACSS1,ACTB,ACTR3,ACVRL1,ACY1,ADAM12,ADGB,AIG1,ALG9,ALMS1,AMER2,ANKRD22,ANKRD26,AP3B2,AQP9,ARHGAP25,ARHGAP32,ASGR2,ASPM,ATAD2,ATIC,ATP8A1,B4GALT4,BANK1,BANP,BCAT1,BCO2,BCR,BEND3,BIK,BIN2,BNC2,BSG,BUB1,CAB39L,CASS4,CAVIN2,CCDC114,CCDC171,CCDC66,CCDC88B,CCL4,CCNE2,CCR7,CD180,CD274,CD48,CD83,CDC42EP3,CDC6,CEBPZ,CELF4,CENPE,CENPF,CENPJ,CENPP,CEP83,CETN3,CHAF1B,CHEK1,CHID1,CIITA,CLEC12A,CLEC4M,CN…	366
Inflammatory Response,Neurological Disease	Inflammation of central nervous system	7.14e-09		0.622	AIF1,BSG,CCL2,CCR7,CD274,CIITA,CLEC4E,CORO1A,CX3CR1,DHFR,DOCK8,DTL,DUSP14,FCGR1A,FCGR3A/FCGR3B,FKBP1A,HDC,HLA-DQB1,IFIT2,IL12RB2,IL6,IRF1,IRF9,ITGA9,LRRK2,MVK,NFKB2,NLRP3,NRROS,OLFML3,PARP1,PDCD1LG2,PLAT,POLB,PPARD,PRDM1,PROCR,PSMB8,PSMB9,PTGER4,PTGS2,SEMA4D,STAT1,STING1,TGFB1,TIMP1,TLR1,TLR9,TNF,TYMS,UBASH3B,UPP1,USP18,VCAM1,ZC3H12D	55
Hematological System Development and Function,Lymphoid Tissue Structure and Development,Organ Morphology,Tissue Morphology	Morphology of lymphoid organ	7.16e-09			B3GNT5,BANK1,BCL3,BIK,BLNK,BOK,BSG,Bst2,CARM1,CCR7,CIITA,DBNL,DCK,DOCK2,DOK2,E2F2,F9,FADD,GDF11,HCK,HELLS,HLA-DQB1,HPGDS,IL6,IRF1,IRF7,IRS1,ITGAL,ITPKB,JAK2,MYC,NBEAL2,NFKB2,NLRP3,NOTCH3,PARP1,PLEK2,PROCR,PTGS2,RAB27B,RAP1GDS1,RELB,RHOH,RIPK3,S1PR3,SOCS1,STK4,TBX1,TGFB1,TGFBI,TLR9,TNF,TNFRSF11A,TNFRSF11B,TNFRSF9,TYRO3,VCAM1,WDFY4,XRCC5,XRCC6	60
Hematological Disease,Immunological Disease,Organismal Injury and Abnormalities	Histiocytosis	7.23e-09			BLNK,CCL2,CX3CR1,CXCL2,CXCL3,DCK,DHFR,FCGR1A,FCGR3A/FCGR3B,IFI16,IFNGR2,IL6,JAK2,NFKB2,POLB,POLE2,PPAT,PTGS2,SEMA3C,SERPINB2,TNF,TNFRSF9,TOP2A	23
Cellular Movement,Hematological System Development and Function,Immune Cell Trafficking,Inflammatory Response	Cellular infiltration by phagocytes	7.41e-09	Decreased	-2.918	ARHGAP25,BSG,CCL2,CCL4,CORO1A,CTSC,CX3CR1,CXCL2,CXCL3,DOCK2,ERBB2,IL36G,IL6,ITGAL,LMNB1,LRRK2,NAAA,NLRP3,OSM,PARP1,PGF,PLAT,PRDM1,PREX1,PROCR,PSMB8,PTGER4,PTGS2,RAC2,RIPK3,SLIT2,SMAD7,SOCS1,STAT1,STING1,TGFB1,THBD,TIMP1,TLR9,Tmsb4x (includes others),TNF,TNFRSF9,XCL1	43
Embryonic Development,Hematological System Development and Function,Lymphoid Tissue Structure and Development,Organ Development,Organismal Development,Tissue Development	Formation of lymphoid tissue	8.35e-09	Decreased	-2.318	ACVRL1,ARTN,B3GNT5,BANK1,BCL3,CCR7,CD248,CD83,CLEC4M,CREB1,DCK,DOCK8,EEF1D,FADD,HCK,HES1,HK2,HLA-DQB1,IL6,IRF1,ITGAL,JAK2,LCP1,MYC,NFKB2,OSM,POLB,PRDM1,PRKCZ,RELB,RGS1,RIPK3,SEMA4D,SOCS1,SRF,STAT1,STK4,TBX1,TGFB1,TGFBI,THEMIS2,TNF,TNFRSF11A,TNFRSF11B,VCAM1,XRCC6	46
Hematological System Development and Function,Hematopoiesis,Tissue Morphology	Quantity of hematopoietic progenitor cells	8.61e-09		-0.789	BCL3,BIK,BLNK,CARM1,CCR7,CD180,CD244,CD69,CD7,CD83,CIITA,CORO1A,CREB1,CSF3R,CSK,DCK,DMTF1,DOK2,EEF1D,ERBB2,FADD,HELLS,HIVEP3,HLA-DQB1,IL6,IRF1,ITPKB,ITPR1,JAK2,Ly6a (includes others),MYC,NABP1,NBEAL2,NBN,NFKB2,NOTCH3,OSM,PCLAF,PIK3AP1,PLEK2,PPARD,PPP1R13L,RAC2,RAP1GDS1,RHOH,SOCS1,STAT1,STK4,TFRC,TGFB1,TNF,TNFRSF11B,TNFRSF9,VCAM1,WDFY4,XRCC5,XRCC6	57
Cell-To-Cell Signaling and Interaction,Cellular Movement,Hematological System Development and Function,Immune Cell Trafficking	Recruitment of lymphocytes	8.87e-09	Decreased	-2.41	BCL3,CCL2,CCL4,CCR7,CLEC4E,CX3CL1,CX3CR1,CXCL16,CXCL3,FABP5,GPR132,HDC,IL6,OSM,PREX1,TGFB1,TIMP1,TLR9,TNF,TNFRSF9,VCAM1	21
Cell Death and Survival	Cell death of lymphocytes	8.88e-09		0.702	ATF3,BCL3,BLNK,CCL4,CD274,CD7,CHEK1,CIITA,CORO1A,CREB1,DCK,DHX58,DOCK8,E2F2,ENTPD1,FADD,FCGR3A/FCGR3B,GPR132,IER3,IL6,ITGAL,ITPR1,Ms4a4c (includes others),MSH2,MYC,NFKB2,NFKBID,NOC2L,NR4A3,PARP1,PDCD1LG2,PRDM1,RAC2,RAP1GDS1,RELB,RHOH,RIPK3,SLC39A10,SMAD7,SOCS1,STAT1,STING1,TGFB1,THAP1,TIMP1,TNF,TNFRSF9,TOP2A,XCL1,XRCC5	50
Cell-mediated Immune Response,Cellular Movement,Hematological System Development and Function,Immune Cell Trafficking	Cell movement of T lymphocytes	9.05e-09	Decreased	-2.797	BSG,CCL2,CCL4,CCR7,CD274,CD69,CX3CL1,Cxcl11,CXCL16,Cxcl9,DBNL,DOCK8,ERBB2,HCLS1,HSPD1,IL6,ITGA9,ITGAL,JAK2,LCP1,Ly6a (includes others),MYH9,NLRP3,PDCD1LG2,PRKCZ,PTGS2,RAC2,RGS1,RGS16,S1PR3,SOCS1,STAT1,STING1,STK4,TGFB1,TNF,TNFRSF9,XCL1	38
Cell Death and Survival	Cell death of phagocytes	9.53e-09		-1.004	ATF3,CCL2,CCR7,CX3CL1,CXCL2,ENTPD1,FADD,GPR132,HCAR2,IL36G,IL6,IRF1,JAK2,MEFV,NLRP3,NR4A3,PARP1,PIK3AP1,PLAT,PTGER4,RAN,RIPK3,SLC39A10,SLPI,SOAT1,SOCS1,STAT1,STING1,STK4,TGFB1,TLR9,TNF,TNFRSF11A,TNFRSF9	34
Cancer,Gastrointestinal Disease,Organismal Injury and Abnormalities	Colorectal tumor	9.72e-09		0.263	ABCC1,ABI3,ACSL5,ACVRL1,ACYP1,ADAM12,ADGB,ADGRG6,AGRN,ALMS1,AMER2,ANKRD22,ANKRD26,AQP9,ARHGAP32,ARMC6,ASNS,ASPM,ATAD2,ATF3,ATIC,ATP8A1,B3GALT6,BANP,BCL3,BCO2,BCR,BEND3,BEND4,BLNK,BNC2,BOK,BUB1,CAB39L,CACNB3,CAP1,CARM1,CAVIN2,CCDC114,CCDC171,CCDC66,CCDC88B,CCL2,CCL4,CCNE2,CCR7,CCT4,CD244,CD248,CD274,CD69,CD7,CD82,CD93,CDC42EP3,CDC45,CDC6,CDV3,CEACAM19,CEBPZ,CELF4,CENPE,CENPF,CENPJ,CENPP,CEP83,CETN…	411
Lymphoid Tissue Structure and Development,Organ Morphology,Tissue Morphology	Quantity of lymphoid organ	1.07e-08		-0.989	B3GNT5,BLNK,BSG,CARM1,CCR7,CD244,CD7,CD83,CIITA,CORO1A,CREB1,DCK,DMTF1,DOCK8,EEF1D,FADD,HELLS,HIVEP3,HLA-DQB1,IL6,IRF1,ITPKB,MYC,NFKB2,NOTCH3,OSM,PPARD,PSMB10,RAP1GDS1,RELB,RHOH,RIPK3,SOCS1,STAT1,STK4,TNF,TNFRSF11A,UBASH3B,XRCC5,XRCC6	40
Cell Death and Survival	Cell death of mononuclear leukocytes	1.07e-08		0.842	ATF3,BCL3,BLNK,CCL4,CD274,CD7,CHEK1,CIITA,CORO1A,CREB1,DCK,DHX58,DOCK8,E2F2,ENTPD1,FADD,FCGR3A/FCGR3B,GPR132,IER3,IL6,ITGAL,ITPR1,Ms4a4c (includes others),MSH2,MYC,NFKB2,NFKBID,NOC2L,NR4A3,PARP1,PDCD1LG2,PPP1R13L,PRDM1,RAC2,RAP1GDS1,RELB,RHOH,RIPK3,SLC39A10,SMAD7,SOCS1,STAT1,STING1,TGFB1,THAP1,TIMP1,TNF,TNFRSF9,TOP2A,XCL1,XRCC5	51
Cell Death and Survival	Cell death of lymphatic system cells	1.07e-08		0.958	ATF3,BCL3,BLNK,CCL4,CD274,CD7,CHEK1,CIITA,CORO1A,CREB1,DCK,DHX58,DOCK8,E2F2,ENTPD1,FADD,FCGR3A/FCGR3B,GPR132,IER3,IL6,ITGAL,ITPR1,JAK2,Ms4a4c (includes others),MSH2,MYC,NFKB2,NFKBID,NOC2L,NR4A3,PARP1,PDCD1LG2,PRDM1,RAC2,RAD54L,RAP1GDS1,RELB,RHOH,RIPK3,SLC39A10,SMAD7,SOCS1,STAT1,STING1,TGFB1,THAP1,TIMP1,TNF,TNFRSF9,TOP2A,TYRO3,XCL1,XRCC5	53
Cancer,Organismal Injury and Abnormalities	Invasive carcinoma	1.08e-08			ATAD2,ATF3,CCNE2,CD274,CD48,CDC42EP3,CDC6,CENPF,CSF3R,CXCL2,E2F7,ERBB2,EXO1,FKBP1A,HELLS,IER3,IL6,KCTD12,KIF14,KIF23,LRRC15,MCM2,MKI67,MTHFD2,MYC,MYH9,PALLD,PARP1,PCNA,PMEPA1,POSTN,PREX1,PSIP1,PTGS2,PTPRF,PYCR1,RAD54L,SLC8A1,SLIT2,TMEM158,TOP2A,TRAP1,TRIO,TYMS,VEGFB,WDR1,XPO1,ZIK1	48
Embryonic Development,Hematological System Development and Function,Lymphoid Tissue Structure and Development,Organ Development,Organismal Development,Tissue Development	Formation of lymph node	1.19e-08			ARTN,B3GNT5,BANK1,BCL3,CCR7,CD248,CLEC4M,FADD,HCK,HLA-DQB1,IL6,NFKB2,POLB,RGS1,RIPK3,SEMA4D,SOCS1,STK4,TGFB1,TNF,TNFRSF11A	21
Cell-To-Cell Signaling and Interaction,Hematological System Development and Function,Immune Cell Trafficking,Inflammatory Response	Activation of T lymphocytes	1.19e-08	Decreased	-3.299	AGRN,BCL3,BSG,CCDC88B,CCL2,CCL4,CD244,CD274,CD48,CD7,CD83,CLEC7A,CORO1A,CSK,DOCK2,ERBB2,FADD,FKBP1A,HLA-DQB1,HSPA4,HSPD1,HYOU1,IFNLR1,IL12RB2,IL6,IMPDH2,ITGAL,ITPKB,JPH4,MYC,NCK1,NFKB2,NFKBID,NLRP3,NR4A3,OSM,PARP1,PDCD1LG2,PRDM1,PTGER4,RELB,SEMA4D,SOCS1,STAT1,TGFB1,TLR9,TNF,TNFRSF9,TREML2,TYRO3	50
Cellular Development,Cellular Growth and Proliferation,Hematological System Development and Function,Humoral Immune Response,Lymphoid Tissue Structure and Development	Proliferation of B lymphocytes	1.26e-08	Decreased	-2.331	B3GNT5,BANK1,BCL3,BCR,BLNK,CD180,CD244,CD274,CREB1,CTPS1,FADD,FCGR3A/FCGR3B,GPR183,HCK,HSPD1,IL6,ITPR1,LCP1,LILRB4,LY86,MYC,NABP1,NFKB2,PIK3AP1,PRDM1,PRKCZ,PTGER4,RELB,SAMSN1,SEMA4D,SH2D3C,SLC39A10,SLPI,SMAD7,STAT1,TFRC,TGFB1,TLR9,TNF,TNFRSF9,TYRO3	41
Cell Death and Survival	Cell viability of leukocytes	1.35e-08	Decreased	-3.732	BCL3,BIK,BLNK,CACNB3,CCL4,CCR7,CD48,CX3CL1,CX3CR1,DOCK8,ERBB2,FCGR1A,FCGR3A/FCGR3B,GPR65,HCK,IL6,ITGAL,ITPKB,ITPR1,JAK2,MYC,NABP1,PCNA,PLAT,PRDM1,PRKCZ,RAC2,RELB,RIPK3,SEMA4D,SERPINB2,STAT1,TGFB1,TLR9,TNF,TNFRSF11B,TNFRSF9	37
Cellular Assembly and Organization,Cellular Function and Maintenance	Organization of actin cytoskeleton	1.56e-08		-0.975	ACVRL1,ADAM12,ARF6,ARHGAP25,BCR,Bst2,CAP1,CCR7,CD82,CORO1A,CSK,DOCK2,ERBB2,FER,FHL3,FLNB,FSCN1,GPR65,HCK,LCP1,MYH10,MYH9,MYO1F,NCK1,NLRP3,NRP1,PALLD,PARVB,PDLIM1,PLEK2,PPARGC1B,RAC2,RAN,SPIRE2,SRF,TGFB1,Tmsb4x (includes others),TNF,TRIO,TWF2,UBQLN1,WDR1	42
Humoral Immune Response	Class switching	1.77e-08		-1.508	BCL3,CCR7,EXO1,H2AX,IFNGR2,IL6,MSH2,NBN,NFKB2,PRDM1,PTGS2,SLPI,SMAD7,STAT1,TFRC,TGFB1,TNF,TNFRSF9,XRCC5	19
Cellular Function and Maintenance,Hematological System Development and Function	Function of myeloid cells	1.83e-08			BCL3,CCL2,CLEC4E,CLEC6A,CLEC7A,CNN2,DOK2,FCGR1A,HCK,IL6,IRAK2,IRF1,LCP1,NFKB2,NLRP3,PARP1,PLAT,PTGER4,PTGS2,RAC2,RELB,RIPK3,SGMS2,SLAMF8,SLPI,STAT1,TLR1,TLR9,TNF,TYRO3	30
Cancer,Organismal Injury and Abnormalities,Tumor Morphology	Progression of malignant tumor	1.91e-08		-1.109	ATF3,ATIC,CD274,CSF3R,DCK,DHFR,DNMT1,ERBB2,FER,FKBP1A,JAK2,MYC,NLRP3,ODC1,PARP1,PGF,POLB,PRIM1,PSMB10,PSMB8,PSMB9,PTGS2,SKP2,SSTR2,TIMP1,TLR9,TNF,TOP2A,TYMS,TYRO3,VEGFB,XPO1	32
Cancer,Organismal Injury and Abnormalities	Relapsed malignant lymphatic system neoplasm	2.03e-08			CD274,CSF3R,CSK,DCK,DHFR,DNMT1,FKBP1A,HCK,IMPDH2,MYC,POLB,POLE2,PPAT,PRIM1,PSMB10,PSMB8,PSMB9,PTGS2,TNF,TNFRSF9,TOP2A,TYMS,XPO1	23
Cell-To-Cell Signaling and Interaction,Hematological System Development and Function	Response of lymphocytes	2.08e-08		-1.657	CCL2,CCR7,CD180,CD244,CD274,CD48,CD83,CH25H,CLEC7A,DOCK8,F9,FADD,HLA-DQB1,HPGDS,IL12RB2,IL6,ITPKB,NFKB2,NOTCH3,PARP1,PDCD1LG2,POSTN,PSMB10,RELB,SLC1A5,SOCS1,TGFB1,TLR9,TNF,TNFRSF11A,TNFRSF9,TREML2	32
Cell-To-Cell Signaling and Interaction,Cellular Movement	Recruitment of myeloid cells	2.13e-08	Decreased	-4.149	ACVRL1,ADGRG6,BCL3,CCL2,CCL4,Ccl7,CCR7,CCRL2,CD274,CD69,CLEC4E,CNN2,CTSC,CX3CL1,CX3CR1,CXCL2,CXCL3,FCGR3A/FCGR3B,GPR132,HBEGF,HCAR2,HCK,IL36G,IL6,IRF7,LRRK2,NLRP3,P2RY2,PARP1,PGF,PREX1,SLIT2,SLPI,ST3GAL4,TGFB1,TLR9,TNF,TREML2,VCAM1	39
Organismal Injury and Abnormalities	Visceromegaly	2.17e-08			ABCC1,ACVRL1,APLN,ATF3,B3GNT5,BCL3,BIK,BLNK,Bst2,CACNB3,CCR7,CD69,CDC42EP3,CIITA,CREB1,CTF1,CTSC,DMTF1,DOK2,E2F2,EEF1D,ERBB2,F9,FASN,FHOD3,FKBP1A,GBP2,GDF11,GJA5,HBEGF,HCK,HDC,IER3,IL6,IRF1,JAK2,MYC,MYH10,MYH9,NBEAL2,NEDD4L,NEXN,NLRP3,NR4A3,ODC1,OSM,PARP1,PGF,PGK1,PILRA,PKP2,PLAT,PLEK2,POSTN,PPARD,PPARGC1B,PPP1R13L,PRKAG2,PROCR,PTGER4,PTGS2,RAP1GDS1,RIPK3,SKP2,SLC8A1,SMAD7,SOCS1,SRF,SSTR2,STAT1,S…	86
Immunological Disease	Hypersensitive reaction	2.27e-08	Decreased	-2.244	ACTB,BCL3,CCL2,CCL4,CCR7,CCRL2,CD83,CLEC4E,CORO1A,CX3CR1,CYTIP,DHFR,FABP5,FCGR1A,FCGR3A/FCGR3B,FKBP1A,FKBP4,GNB1L,GPR84,HCK,HDC,HHIP,HLA-DQB1,HLA-DRB5,HPGDS,IFNGR2,IL6,JAK2,KLK8,LGALS3BP,LILRB4,Ly6a (includes others),MKI67,MYH9,NLRP3,OSM,PGF,PREX1,PSME2,PTGER4,PTGS2,RAB27B,RELB,RUVBL1,STAT1,SYNE2,TGFB1,THBD,TIMP1,TLR9,TNF,TNFRSF9,TYMS,XRCC6	54
Embryonic Development,Organismal Development	Development of body trunk	2.3e-08	Decreased	-4.32	ACVRL1,AGRN,APLN,ARF6,ARL3,ATF3,BCL3,BSG,CCL2,CCNE2,CCR7,CD83,CENPF,CHEK1,COX4I2,CREB1,CTF1,CX3CL1,CXCL3,CYCS,DBNL,DCK,DISP1,DUSP8,EEF1D,ERBB2,F2RL2,FADD,FASN,FGF19,FGFRL1,FHOD3,FKBP1A,FKBP4,Fmnl1,FREM1,FUZ,FZD2,GDF11,GJA5,GLCE,HBEGF,HES1,HIKESHI,IFI16,IL6,IMMP2L,INVS,IRF1,IRS1,ITGAL,JAK2,LMNB1,LRP2,LRRK2,MPST,MTHFD1,MYC,MYH10,NBN,NCK1,NEDD4L,NFKB2,NOTCH3,NR4A3,NRP1,NUP107,OAS2,ODC1,OSM,PARP1,PCN…	120
Cell-To-Cell Signaling and Interaction	Response of lymphatic system cells	2.34e-08		-1.427	CCL2,CCR7,CD180,CD244,CD274,CD48,CD83,CH25H,CLEC7A,DOCK8,F9,FADD,HLA-DQB1,HPGDS,IL12RB2,IL6,ITPKB,NFKB2,NLRP3,NOTCH3,PARP1,PDCD1LG2,POSTN,PSMB10,RELB,SLC1A5,SOCS1,TGFB1,TLR9,TNF,TNFRSF11A,TNFRSF9,TREML2	33
Cell Death and Survival	Apoptosis of lymphocytes	2.35e-08		0.721	ATF3,BCL3,BLNK,CCL4,CD274,CHEK1,CIITA,CORO1A,CREB1,DCK,DHX58,DOCK8,E2F2,FADD,FCGR3A/FCGR3B,GPR132,IER3,IL6,ITPR1,Ms4a4c (includes others),MSH2,MYC,NFKB2,NFKBID,NOC2L,NR4A3,PARP1,PDCD1LG2,RAC2,RAP1GDS1,RHOH,RIPK3,SLC39A10,SMAD7,SOCS1,STAT1,STING1,TGFB1,THAP1,TIMP1,TNF,TNFRSF9,TOP2A,XCL1,XRCC5	45
Cell-To-Cell Signaling and Interaction,Hematological System Development and Function,Inflammatory Response	Binding of professional phagocytic cells	2.58e-08	Decreased	-2.919	ALOX12,ARF6,CCL2,CD48,CD69,CD83,CLEC4M,CORO1A,CSF3R,CX3CL1,CXCL2,CXCL3,CXCR1,FCGR1A,FCGR3A/FCGR3B,HCK,IL6,ITGAL,LCP1,OCSTAMP,PLXNC1,PREX1,PTGS2,RAC2,RELB,SLIT2,STAT1,TGFB1,THBD,TNF,VCAM1	31
Cancer,Hematological Disease,Organismal Injury and Abnormalities	Mature T-cell or NK-cell neoplasm	2.61e-08			CCL2,CCR7,CD180,CD274,CD69,CD7,CHEK1,CIITA,CSF3R,DCK,DHFR,DNMT1,DUSP8,EFEMP2,ERBB2,GBP2,GPR183,HCK,HIC1,IFIT2,IFIT3,IGFBP4,IL6,IMMP2L,IMPDH2,IRF7,ITGA9,ITPKB,JAK2,KMO,LPCAT2,MKI67,MYC,NEDD4L,NFKB2,NR4A3,OAS2,ODC1,OSM,PGF,POLB,PRDM1,PRIM1,PTP4A1,RELB,RGS16,S1PR3,SERPINH1,SLAMF8,SOCS1,SP110,STAT1,TAF13,TGFB1,THBD,TIMP1,TLR9,TNF,TOP2A,TRIO,TYMS,VCAM1	62
Cancer,Hematological Disease,Immunological Disease,Organismal Injury and Abnormalities	Chronic myeloid leukemia	2.64e-08			BCAT1,BCR,CHEK1,CSF3R,CSK,DCK,DHFR,DNMT1,FKBP1A,H2AX,HCK,HES1,IL6,IMPDH2,JAK2,MYH10,NPM1,PARP1,PGF,POLB,POLE2,PPAT,PRIM1,SERPINB2,SMC1A,TMEM158,TNF,TOP2A	28
Cell-To-Cell Signaling and Interaction,Hematological System Development and Function	Interaction of phagocytes	2.7e-08	Decreased	-2.919	ALOX12,ARF6,CCL2,CCR7,CD48,CD69,CD83,CLEC4M,CORO1A,CSF3R,CX3CL1,CXCL2,CXCL3,CXCR1,FCGR1A,FCGR3A/FCGR3B,HCK,IL6,ITGAL,LCP1,OCSTAMP,PLXNC1,PREX1,PTGS2,RAC2,RELB,SLIT2,STAT1,TGFB1,THBD,TNF,VCAM1	32
Cell-To-Cell Signaling and Interaction,Cellular Movement,Hematological System Development and Function,Immune Cell Trafficking	Recruitment of mononuclear leukocytes	2.71e-08	Decreased	-2.616	BCL3,CCL2,CCL4,CCR7,CLEC4E,CX3CL1,CX3CR1,CXCL16,CXCL3,Cxcl9,FABP5,GPR132,HCK,HDC,IL6,NLRP3,OSM,PREX1,TGFB1,TIMP1,TLR9,TNF,TNFRSF9,VCAM1	24
Inflammatory Disease,Inflammatory Response,Skeletal and Muscular Disorders	Inflammation of muscle	2.97e-08		1.026	ADAM12,CAP1,CIITA,COL6A3,CSRP2,DHFR,FCGR1A,FCGR3A/FCGR3B,FKBP1A,GBP2,IFIT3,IFNGR2,IMPDH2,PDCD1LG2,PPAT,PTGS2,RELB,SDC3,SERPINH1,SOCS1,SYT7,TAF13,TGFB1,TGFBI,TNF,TRIO	26
Cancer,Organismal Injury and Abnormalities	Recurrent cancer	3.03e-08			ATIC,BSG,CD274,CSF3R,CSK,DCK,DHFR,DNMT1,ERBB2,FER,FKBP1A,HCK,IMPDH2,JAK2,MYC,ODC1,PARP1,PGF,POLB,POLE2,PPAT,PRIM1,PSMB10,PSMB8,PSMB9,PTGS2,TNF,TNFRSF9,TOP2A,TYMS,TYRO3,UMPS,VEGFB,XPO1	34
Cancer,Organismal Injury and Abnormalities	Refractory solid tumor	3.04e-08			ATIC,CD274,CSF3R,DCK,DHFR,DNMT1,ERBB2,FER,FKBP1A,IMPDH2,JAK2,MYC,PARP1,PGF,POLB,POLE2,PRIM1,PTGS2,TNF,TNFRSF9,TOP2A,TYMS,TYRO3,VEGFB,XPO1	25
Cell Death and Survival	Apoptosis of mononuclear leukocytes	3.09e-08		0.868	ATF3,BCL3,BLNK,CCL4,CD274,CHEK1,CIITA,CORO1A,CREB1,DCK,DHX58,DOCK8,E2F2,FADD,FCGR3A/FCGR3B,GPR132,IER3,IL6,ITPR1,Ms4a4c (includes others),MSH2,MYC,NFKB2,NFKBID,NOC2L,NR4A3,PARP1,PDCD1LG2,PPP1R13L,RAC2,RAP1GDS1,RHOH,RIPK3,SLC39A10,SMAD7,SOCS1,STAT1,STING1,TGFB1,THAP1,TIMP1,TNF,TNFRSF9,TOP2A,XCL1,XRCC5	46
Cancer,Immunological Disease,Organismal Injury and Abnormalities	Neoplasia of lymphoid organ	3.26e-08		-1.066	ADAM12,ATF3,ATIC,CCR7,CD274,CHEK1,CSF3R,DCK,DHFR,DNMT1,ERBB2,FKBP1A,FSCN1,GPR183,HMMR,IL12RB2,IL6,JAK2,KATNAL2,MKI67,MYC,NLRP3,NSD2,POLE2,PTGS2,SLIT2,SOCS1,SSTR2,TGFB1,TNFRSF11B,TOP2A,TYMS,XRCC6	33
Cell Death and Survival,Organismal Injury and Abnormalities	Necrosis of epithelial tissue	3.33e-08		1.013	ABCC1,ACVRL1,APLN,ARF6,ARG2,ATF3,BIK,BOK,CCDC88B,CCL4,CD274,CENPF,CHEK1,CXCL3,CYCS,E2F7,EFEMP2,ERBB2,FADD,FASN,FER,FGF19,FKBP4,H2AX,HK2,HSPD1,IER3,IL17RD,IL6,IRF1,IRS1,JAK2,MEFV,MVK,MYC,NCL,NLRP3,NPM1,NR4A3,OAS2,OAS3,OSM,PARP1,PEA15,PLAT,PPARD,PROCR,PSIP1,PSMB10,PSMB8,PTGS2,RELB,RGS16,RIPK3,SARM1,SLC8A1,SOCS1,SRF,STAT1,STK4,TFRC,TGFB1,THBD,TIMP1,TLR9,TNF,TNFRSF11B,TRIM27,VEGFB,XPO1	70
Cancer,Endocrine System Disorders,Organismal Injury and Abnormalities,Reproductive System Disease	Ovarian carcinoma	3.33e-08			ACYP1,ADGB,AIF1,ALDH7A1,ARF6,ARG2,ARHGAP32,ASPM,ATAD2,ATIC,ATP8A1,BCL3,BCR,BSG,BUB1,CCDC78,CD274,CEBPZ,CELF4,CHEK1,CKAP4,COL6A3,CSE1L,CSF3R,CTDSPL,CYB561D2,CYTH4,DHFR,DISP1,DNMT1,DOCK8,EEF1D,EIF4G1,ERBB2,EXOC3L4,F2RL2,FAM234B,FAT3,FER,FHOD3,GBP2,GINS1,GLB1,GMPPB,GPR132,GPR65,GPR84,GRK3,GXYLT2,H2AX,HBEGF,HCAR2,HCK,HCLS1,HEATR1,HIVEP3,HSPA12B,HSPE1,IFIT3,IFNGR2,IFNLR1,IGFBP4,IRF7,IRS1,ITGA9,JAK2,KI…	147
Tissue Morphology	Quantity of stem cells	3.33e-08		-0.812	BCL3,BIK,BLNK,CARM1,CCR7,CD180,CD244,CD69,CD7,CD83,CIITA,CORO1A,CREB1,CSF3R,CSK,DCK,DMTF1,DOK2,EEF1D,ERBB2,FADD,GDF11,HELLS,HIVEP3,HLA-DQB1,IL6,IRF1,ITPKB,ITPR1,JAK2,Ly6a (includes others),MYC,NABP1,NBEAL2,NBN,NFKB2,NOTCH3,OSM,PCLAF,PIK3AP1,PLEK2,PPARD,PPP1R13L,RAC2,RAP1GDS1,RHOH,SLIT2,SOCS1,STAT1,STK4,TFRC,TGFB1,TNF,TNFRSF11B,TNFRSF9,VCAM1,WDFY4,XRCC5,XRCC6	59
Dermatological Diseases and Conditions,Organismal Injury and Abnormalities	Chronic skin disorder	3.51e-08			ABCC1,CCL2,CLEC7A,DHFR,EIF2S1,FABP5,FCGR1A,FCGR3A/FCGR3B,FSCN1,HSPA8,HSPE1,IFIT1,IRF7,ITGAL,JAK2,KLK8,LGALS3BP,ME1,NRP1,ODC1,OSM,PCLAF,PCNA,PGF,POSTN,PSMB10,PSME2,PTP4A1,RANBP1,SLPI,STAT1,TAF10,THBD,TNF,UPP1	35
Cell Death and Survival	Cell death of myeloid cells	3.51e-08		-0.116	ARF6,ATF3,CCL2,CD69,CX3CL1,CXCL2,ENTPD1,FADD,GPR132,HCAR2,IL36G,IL6,IRF1,JAK2,MEFV,MYC,NLRP3,OSM,PALLD,PARP1,PIK3AP1,PLAT,RAN,RIPK3,SLC39A10,SLC46A1,SLPI,SOAT1,SOCS1,STAT1,STING1,STK4,TGFB1,TNF,TNFRSF9	35
Cellular Movement	Cell movement of connective tissue cells	3.51e-08	Decreased	-5.009	ACTB,ACTR3,CCL2,CCL4,CCR7,CX3CL1,CXCL16,DCK,ERBB2,FER,FLNB,GPR183,HBEGF,HCK,HMMR,IL6,MYC,MYH10,NCK1,NFKB2,OSM,PALLD,PDLIM1,PGF,POSTN,RAC2,RAMP3,RELB,S1PR3,SEMA4D,SLC8A1,SYNE2,TGFB1,TLR9,TNF	35
Cell Death and Survival	Cytotoxicity	3.55e-08	Decreased	-2.775	ABCC1,CCL2,CD244,CD274,CD48,CD69,CHEK1,CORO1A,CX3CL1,DHFR,DOCK2,DOCK8,ERBB2,FADD,FCGR1A,FCGR3A/FCGR3B,FKBP1A,HCK,HSPA8,IFNGR2,IL12RB2,IL6,ITGAL,MYH9,NFKB2,NLRP3,SMAD7,SOCS1,STAT1,TGFB1,TLR9,TNF,TOP2A,XCL1	34
Connective Tissue Disorders,Developmental Disorder,Organismal Injury and Abnormalities,Skeletal and Muscular Disorders	Microcephaly	3.73e-08	Increased	2.393	ACVRL1,ASPM,CDC45,CDC6,CENPE,CENPJ,DCPS,DNA2,DONSON,HES1,KIF14,LMNB1,Marcks,MCM5,MFSD2A,MRE11,NBN,NUP107,PRIM1,TCOF1,TMX2,TRIO,USP18	23
Hematological System Development and Function,Lymphoid Tissue Structure and Development,Organ Morphology,Organismal Development,Tissue Morphology	Morphology of spleen	3.76e-08			B3GNT5,BANK1,BCL3,BIK,BLNK,BOK,BSG,Bst2,CCR7,DBNL,DCK,DOCK2,DOK2,E2F2,F9,FADD,GDF11,HCK,HELLS,HLA-DQB1,IL6,IRF1,IRS1,JAK2,MYC,NBEAL2,NFKB2,NLRP3,PARP1,PLEK2,PROCR,PTGS2,RAB27B,RELB,RHOH,RIPK3,SOCS1,STK4,TGFB1,TGFBI,TLR9,TNF,TNFRSF11B,TNFRSF9,TYRO3,WDFY4,XRCC5,XRCC6	48
Cancer,Hematological Disease,Immunological Disease,Organismal Injury and Abnormalities	Mature B-cell lymphoma	3.88e-08			ACVRL1,ATF3,BCAT1,BCL7A,BCR,CCR7,CD180,CD274,CD48,CD69,CD83,CDV3,CIITA,CSF3R,DCK,DDX10,DHFR,DMTF1,DNMT1,DOCK2,DUSP9,E2F2,FADD,FASN,FCGR3A/FCGR3B,FKBP1A,FSCN1,GBP2,GMPPB,HCLS1,IL6,IMPDH2,ITPR1,JAK2,KATNAL2,MCM5,MKI67,MYC,NEXN,NONO,NSD2,PARP1,PCNA,PDCD1LG2,PDIA2,PGK1,PKP2,POLB,POLE2,PRDM1,PRIM1,PSIP1,PSMB10,PSMB8,PSMB9,PTGS2,PTPRF,SOCS1,STIP1,TFRC,TNF,TNFRSF9,TOP2A,TYMS,XPO1,XRCC6	66
Cancer,Neurological Disease,Organismal Injury and Abnormalities	Grade 1-4 astrocytoma	4.08e-08			ABCC1,ABI3,ACSS1,ACVRL1,ADGB,ADGRG6,AGRN,AIG1,ALDH18A1,ALG8,ALMS1,ALOX12,AMBP,AMER2,ANKRD26,AP3B2,AQP9,ARHGAP25,AS3MT,ASPM,ATAD2,ATIC,ATP8A1,B4GALT4,BANP,BCAT1,BCL2L14,BCL7A,BCO2,BIN2,BNC2,BUB1,CACNB3,CAP1,CASS4,CAVIN2,CCDC114,CCDC171,CCDC66,CCDC88B,CCL2,CCNE2,CCRL2,CD248,CD69,CD82,CD93,CDC6,CENPE,CENPF,CENPP,CEP57L1,CHAF1B,CHID1,CKAP4,CNN2,CNTNAP1,COL5A3,COL6A3,COLGALT1,CPNE3,CRMP1,CSF3R,CSK,CSR…	360
Cancer,Hematological Disease,Immunological Disease,Organismal Injury and Abnormalities	Mature T-cell neoplasm	4.23e-08			CCL2,CCR7,CD180,CD274,CD69,CD7,CHEK1,CIITA,CSF3R,DCK,DHFR,DNMT1,DUSP8,EFEMP2,ERBB2,GBP2,GPR183,HCK,HIC1,IFIT2,IFIT3,IGFBP4,IL6,IMMP2L,IRF7,ITGA9,ITPKB,JAK2,KMO,MKI67,MYC,NEDD4L,NFKB2,NR4A3,OAS2,ODC1,OSM,PGF,POLB,PRDM1,PRIM1,PTP4A1,RELB,RGS16,S1PR3,SERPINH1,SLAMF8,SOCS1,SP110,STAT1,TAF13,TGFB1,THBD,TIMP1,TLR9,TNF,TOP2A,TRIO,TYMS,VCAM1	60
Organismal Development,Organismal Injury and Abnormalities	Abnormal morphology of thoracic cavity	4.42e-08			ABCC1,ACVRL1,ADAM12,APLN,ATF3,CACNB3,CCR7,CD69,CDC42EP3,CIITA,CLEC4E,COX4I2,CREB1,CSRP2,CTF1,CTSC,DBNL,DCK,DISP1,DMTF1,DUSP8,EEF1D,ERBB2,FADD,FASN,FGF19,FGFRL1,FHOD3,FKBP1A,GBP2,GDF11,GJA5,GLCE,HBEGF,HCK,HDC,HELLS,HES1,IER3,IL6,IRF1,ITPKB,LMNB1,LRP2,LRRK2,MYC,MYH10,MYH9,NEDD4L,NEXN,NFKB2,NOTCH3,NR4A3,NRP1,OSM,PARP1,PGF,PGK1,PKP2,PLAT,POLB,POSTN,PPARD,PPARGC1B,PPP1R13L,PRKAG2,PROKR1,PTGER4,PTGS2,P…	95
Connective Tissue Disorders,Hematological Disease,Organismal Injury and Abnormalities	Thrombocytopenia	4.85e-08	Increased	3.219	ACSL5,ANKRD26,CSF3R,CYCS,DNMT1,ENTPD1,EXO1,FCGR1A,FCGR3A/FCGR3B,FKBP1A,IFNGR2,IMPDH2,IRF7,ITGAL,JAK2,Ly6a (includes others),MYH10,MYH9,NBEAL2,OAS2,PLAT,PROCR,PTGS2,SERPINB2,SOCS1,SRF,ST3GAL4,STK4,TBX1,THBD,TLR9,TNF,TNFRSF9,TWF2	34
Cancer,Neurological Disease,Organismal Injury and Abnormalities	Grade 4 high grade glioma	4.93e-08			ABCC1,ABI3,ACSS1,ACVRL1,ADGB,ADGRG6,AGRN,AIG1,ALDH18A1,ALG8,ALMS1,ALOX12,AMBP,AMER2,ANKRD26,AP3B2,AQP9,ARHGAP25,AS3MT,ASPM,ATAD2,ATIC,ATP8A1,B4GALT4,BANP,BCAT1,BCL2L14,BCL7A,BCO2,BIN2,BNC2,BUB1,CACNB3,CAP1,CASS4,CAVIN2,CCDC114,CCDC171,CCDC66,CCDC88B,CCL2,CCNE2,CCRL2,CD248,CD69,CD82,CD93,CDC6,CENPE,CENPF,CENPP,CEP57L1,CHAF1B,CHID1,CKAP4,CNN2,CNTNAP1,COL5A3,COL6A3,COLGALT1,CPNE3,CRMP1,CSF3R,CSK,CSR…	358
Cancer,Neurological Disease,Organismal Injury and Abnormalities	Grade 4 malignant glioma	4.93e-08			ABCC1,ABI3,ACSS1,ACVRL1,ADGB,ADGRG6,AGRN,AIG1,ALDH18A1,ALG8,ALMS1,ALOX12,AMBP,AMER2,ANKRD26,AP3B2,AQP9,ARHGAP25,AS3MT,ASPM,ATAD2,ATIC,ATP8A1,B4GALT4,BANP,BCAT1,BCL2L14,BCL7A,BCO2,BIN2,BNC2,BUB1,CACNB3,CAP1,CASS4,CAVIN2,CCDC114,CCDC171,CCDC66,CCDC88B,CCL2,CCNE2,CCRL2,CD248,CD69,CD82,CD93,CDC6,CENPE,CENPF,CENPP,CEP57L1,CHAF1B,CHID1,CKAP4,CNN2,CNTNAP1,COL5A3,COL6A3,COLGALT1,CPNE3,CRMP1,CSF3R,CSK,CSR…	358
Cancer,Neurological Disease,Organismal Injury and Abnormalities	Grade 4 astrocytoma	4.93e-08			ABCC1,ABI3,ACSS1,ACVRL1,ADGB,ADGRG6,AGRN,AIG1,ALDH18A1,ALG8,ALMS1,ALOX12,AMBP,AMER2,ANKRD26,AP3B2,AQP9,ARHGAP25,AS3MT,ASPM,ATAD2,ATIC,ATP8A1,B4GALT4,BANP,BCAT1,BCL2L14,BCL7A,BCO2,BIN2,BNC2,BUB1,CACNB3,CAP1,CASS4,CAVIN2,CCDC114,CCDC171,CCDC66,CCDC88B,CCL2,CCNE2,CCRL2,CD248,CD69,CD82,CD93,CDC6,CENPE,CENPF,CENPP,CEP57L1,CHAF1B,CHID1,CKAP4,CNN2,CNTNAP1,COL5A3,COL6A3,COLGALT1,CPNE3,CRMP1,CSF3R,CSK,CSR…	358
Cell Morphology	Morphology of mononuclear leukocytes	5.6e-08			B3GNT5,BCL3,BLNK,Ccl7,CD274,CSF3R,CYTIP,DCK,HLA-DQB1,IL6,IRF1,ITPKB,LCP1,MYC,NFKB2,PIK3AP1,PRDM1,PRKCZ,PSMB10,PSMB9,RELB,RHOH,SEMA4D,SLCO1A2,SOCS1,STK4,TGFB1,TNF,TNFRSF9,XRCC5,XRCC6	31
Hematological System Development and Function,Tissue Morphology	Quantity of myeloid cells	5.73e-08		0.755	ADAM12,AMBP,ATF3,BCL3,BCR,BIK,CCL2,Ccl7,CLEC4E,CLEC4M,CLEC7A,CNN2,CSF3R,CSK,CX3CL1,CX3CR1,CXCL2,DCK,DOCK8,DOK2,ERBB2,FADD,GPR132,HBEGF,HCK,HDC,IL12RB2,IL36G,IL6,ITGAL,ITPKB,JAK2,LILRB4,Ly6a (includes others),MYC,NBEAL2,NEDD4L,NEFL,NFKB2,NLRP3,PARP1,PCLAF,PILRA,PLAT,PLEK2,PPP1R13L,PREX1,PTGS2,RAC2,RELB,SERPINB2,SLPI,SMAD7,SOAT1,SOCS1,ST3GAL4,STK4,TFRC,TGFB1,THBD,TIMP1,TNF,TNFRSF11A,TNFRSF9,TPSG1,V…	66
Cellular Function and Maintenance	Cellular homeostasis	5.8e-08	Decreased	-3.942	ABCC1,ALMS1,ANKRD26,APLN,ARF6,BCL3,BCO2,BCR,BIK,BOK,BSG,CACNB3,CARM1,CCL2,CCL4,Ccl7,CCR7,CD244,CD274,CD69,CD83,CHEK1,CIITA,CLEC12A,CLEC4E,CLEC6A,CLEC7A,COL5A3,CORO1A,CREB1,CSK,CX3CL1,CXCL2,CXCL3,Cxcl3,CXCR1,CYCS,DCK,DNAJB1,DNMT1,DOCK2,DOK2,E2F2,EEF1D,EIF2S1,EIF4G1,ENTPD1,FABP5,FADD,FCGR1A,FCGR3A/FCGR3B,FKBP1A,FZD2,GATM,GDF11,GPR132,GPR183,GPR35,HCK,HCN2,HDC,HK2,HLA-DQB1,HSPA4,HSPA8,HSPD1,IFNGR2,I…	153
Cellular Movement,Hematological System Development and Function,Immune Cell Trafficking,Inflammatory Response	Chemotaxis of granulocytes	6.11e-08	Decreased	-3.335	AQP9,ARHGAP25,BSG,CCL2,CCL4,CCR7,CD69,CKLF,CORO1A,CSF3R,CX3CL1,CXCL2,CXCL3,Cxcl3,Cxcl9,CXCR1,DOCK2,FER,HCK,ITGA9,MYO1F,PREX1,RAC2,SLIT2,SLPI,TGFB1,TNF,TREML2,XCL1	29
Cancer,Neurological Disease,Organismal Injury and Abnormalities	Brain astrocytoma	6.14e-08			ABCC1,ABI3,ACSS1,ACVRL1,ADGB,ADGRG6,AGRN,AIG1,ALDH18A1,ALG8,ALMS1,ALOX12,AMBP,AMER2,ANKRD26,AP3B2,AQP9,ARHGAP25,AS3MT,ASPM,ATAD2,ATIC,ATP8A1,B4GALT4,BANP,BCAT1,BCL2L14,BCL7A,BCO2,BIN2,BNC2,BUB1,CACNB3,CAP1,CASS4,CAVIN2,CCDC114,CCDC171,CCDC66,CCDC88B,CCL2,CCNE2,CCRL2,CD248,CD69,CD82,CD93,CDC6,CENPE,CENPF,CENPP,CEP57L1,CHAF1B,CHID1,CKAP4,CNN2,CNTNAP1,COL5A3,COL6A3,COLGALT1,CPNE3,CRMP1,CSF3R,CSK,CSR…	358
Cell Morphology	Orientation of cells	6.42e-08	Decreased	-3.326	AQP9,BCAR3,CCL2,CCR7,CSE1L,CX3CL1,DOCK2,ERBB2,IGSF8,IL12RB2,IL6,KCNH2,LCP1,LRRK2,MYC,MYH10,MYH9,PALLD,PDLIM1,Ppbp,PRKCZ,S1PR3,SAMSN1,SARM1,SRF,STK4,SYNE2,TGFB1,TIMP1,TNF	30
Cell Death and Survival	Cell viability of tumor cell lines	6.44e-08	Decreased	-5.865	ABCC1,ACSL5,ACVRL1,ALOX12,ARTN,ASNS,ATF3,AURKAIP1,BCR,BIK,CAB39L,Calm1 (includes others),CCL2,CD82,CHEK1,CREB1,CSE1L,CTDSPL,CXCL2,CXCL3,DCK,DCUN1D5,DOK2,DUSP14,EFNA2,EIF2S1,EIF4G1,ERBB2,FADD,FAM111A,FASN,FEM1B,FER,FGF19,FKBP4,HBEGF,HCK,HEATR1,HES1,HIC1,HK2,HSPA4,HSPA8,IER3,IL6,JAK2,KIF15,LGALS3BP,LILRB4,LMNB1,MCM2,METTL3,MRE11,MSH2,MYC,NBN,Nes,NFKB2,NRP1,NSD2,NUP210,PARP1,PCNA,PLAT,POLB,POLR1D,PO…	102
Cell-To-Cell Signaling and Interaction	Aggregation of cells	6.73e-08		-1.745	ACTB,ALOX12,APLN,BSG,CREB1,ENTPD1,FZD2,GJA5,GPR132,HBEGF,HCLS1,HDC,IGSF8,IL6,ITGAL,JAK2,Ly6a (includes others),MYH10,MYH9,NBEAL2,NFKB2,NR4A3,NRP1,PCDHGC3,PDIA4,PLAT,Podxl,PTGER4,PTGS2,RAB27B,RGS16,RIPK3,SEMA4D,SERPINH1,SLIT2,TGFB1,THBD,TIMP1,TNF,TNFRSF9,TYRO3,UBASH3B,VCAM1	43
Cancer,Neurological Disease,Organismal Injury and Abnormalities	Neurogenic tumor	6.86e-08			ACVRL1,CDC45,CSF3R,DNA2,ERBB2,FKBP4,GINS1,H4C6,HMMR,MCM2,MCM3,MCM4,MCM5,MCM6,MSH2,MYC,NEFL,POLE2,PRIM1,RANBP1,RFC2,RTP4,RUVBL1,RUVBL2,SSTR2,TOP2A,XRCC6	27
Organismal Development,Organismal Injury and Abnormalities	Abnormal morphology of abdomen	6.95e-08			ACVRL1,AMBP,Anp32b,ARF6,ATF3,B3GNT5,BANK1,BCL3,BCR,BIK,BLNK,BSG,Bst2,CCR7,CLEC6A,CLEC7A,CTF1,DCK,DHX58,DMTF1,DNMT1,DOCK2,DOK2,E2F2,EXO1,F9,FADD,FGFRL1,FKBP1A,FKBP4,FREM1,GDF11,GLCE,HCK,HELLS,HES1,HEXA,HLA-DQB1,IGFBP4,IL6,IRF1,ITPKB,JAK2,LRP2,LRRK2,MFSD2A,MTHFD2,MYC,MYH10,MYH9,NBEAL2,NBN,NFKB2,NLRP3,PARP1,PCCA,PILRA,PLEK2,Podxl,PRDM1,PREX1,PROCR,PROKR2,PTGS2,PTPRF,PTPRS,RELB,RGS1,RHOH,RIPK3,RPSA,S…	96
Gastrointestinal Disease,Immunological Disease,Ophthalmic Disease,Organismal Injury and Abnormalities	Sjögren syndrome	7.01e-08			ACTB,CCL4,Ccl7,CCR7,CD69,CXCL3,GBP2,IFIT3,IL6,IRF1,MKI67,OSM,PCNA,PSMB8,STAT1,TIMP1,TLR1,TLR9,VCAM1,XCL1	20
Hereditary Disorder,Immunological Disease,Organismal Injury and Abnormalities	Autosomal recessive immunological disorder	7.19e-08			AGRN,BLNK,CIITA,COL6A3,CORO1A,CSF3R,CTPS1,DHFR,DOCK2,DOCK8,FCGR3A/FCGR3B,GINS1,HELLS,HLA-DQB1,HYOU1,IFNGR2,IL6,IRF7,IRF9,MCM4,MTHFD1,MVK,NBN,PSMB9,RELB,RHOH,STK4,TFRC,TGFB1,TOP2A,TYMS	31
Connective Tissue Disorders,Immunological Disease,Inflammatory Disease,Inflammatory Response,Organismal Injury and Abnormalities,Skeletal and Muscular Disorders	Polyarticular juvenile rheumatoid arthritis	7.35e-08			CCL4,CD180,CD274,CD69,CD83,CXCR1,DHFR,IL6,NR4A3,OSM,PRDM1,PTGS2,RPSA,SOCS1,SORL1,TAF13,TLR1,TNF	18
DNA Replication, Recombination, and Repair	DNA damage response of cells	7.42e-08		0.882	BCL3,CHEK1,DCK,DCUN1D5,DDX11,DTL,EXD2,FAM111A,H2AX,HMCES,IFI16,IMMP2L,IRF7,METTL3,MRE11,MSH2,MYC,NABP1,NBN,NUDT1,PARP1,PCLAF,PCNA,POLB,RAD1,RAD23A,RAD54L,STXBP4,TNF,TOP2A,WDR76,XRCC5,XRCC6,ZBTB40,ZRANB3	35
Cancer,Organismal Injury and Abnormalities	Development of adenocarcinoma	7.5e-08		0.767	ABCC1,ACSS1,ACVRL1,ACY1,ACYP1,ADGB,ADGRG6,AGRN,AIF1,ALDH7A1,ALG9,ALMS1,ALOX12,AMBP,AMER2,ANKRD22,ANKRD26,AP3B2,AQP9,ARF6,ARG2,ARHGAP25,ARHGAP32,ASGR2,ASNS,ASPM,ATAD2,ATIC,ATP8A1,B4GALT4,BANK1,BANP,BCAT1,BCL3,BCR,BEND3,BEND4,BIN2,BLNK,BNC2,BSG,BUB1,CAB39L,CARM1,CASS4,CCDC114,CCDC171,CCDC66,CCDC78,CCDC88B,CCDC91,CCL2,CCL4,CCNE2,CCR7,CD180,CD244,CD274,CD48,CDC42EP3,CDC6,CEBPZ,CELF4,CENPE,CENPF,CENPJ…	430
Inflammatory Disease,Inflammatory Response,Neurological Disease,Organismal Injury and Abnormalities	Encephalitis	7.54e-08		0.658	AIF1,BSG,CCL2,CCR7,CD274,CIITA,CLEC4E,CORO1A,CX3CR1,DOCK8,DTL,DUSP14,FCGR1A,FCGR3A/FCGR3B,FKBP1A,HDC,HLA-DQB1,IFIT2,IL12RB2,IL6,IRF1,IRF9,ITGA9,LRRK2,MVK,NFKB2,NLRP3,NRROS,OLFML3,PARP1,PDCD1LG2,PLAT,PPARD,PRDM1,PROCR,PSMB8,PSMB9,PTGER4,SEMA4D,STAT1,STING1,TGFB1,TIMP1,TLR9,TNF,UBASH3B,UPP1,USP18,VCAM1,ZC3H12D	50
Cancer,Hematological Disease,Immunological Disease,Organismal Injury and Abnormalities	Mature B-cell neoplasm	7.98e-08			ABCC1,ACVRL1,AIG1,ALOX12,ATF3,BCAT1,BCL7A,BCR,BNC2,CAVIN2,CCL2,CCL4,CCR7,CD180,CD244,CD274,CD48,CD69,CD83,CDC42EP3,CDV3,CIITA,CNTNAP1,CSF3R,CSK,CTSC,CXCL2,DCK,DDX10,DDX11,DHFR,DMTF1,DNMT1,DOCK2,DUSP9,E2F2,E2F7,EPSTI1,EVA1A,FADD,FASN,FAT3,FCGR3A/FCGR3B,FKBP1A,FSCN1,GAMT,GBP2,GMPPB,GRK3,H2AX,HCLS1,IDH3A,IFIT2,IFIT3,IFNLR1,IL12RB2,IL6,IMMP2L,IMPDH2,ITPR1,JAK2,KATNAL2,KCNH2,KRR1,LCP1,LILRB4,LRP2,LRRF…	135
Cancer,Organismal Injury and Abnormalities	Refractory malignant lymphatic system neoplasm	8.23e-08			CD274,CSF3R,CSK,DCK,DHFR,DNMT1,FKBP1A,HCK,IMPDH2,MYC,POLB,POLE2,PRIM1,PSMB10,PSMB8,PSMB9,PTGS2,TNF,TNFRSF9,TOP2A,TYMS,XPO1	22
Cell Signaling	Viral life cycle	8.23e-08		1.91	BANF1,Bst2,FAM111A,IFI16,IFIT1,Mx1,NEDD4L,NUP107,NUP188,NUP205,NUP210,NUP35,NUP43,OAS3,PSIP1,PTGS2,RAN,RANBP1,SLPI,TNF,TYRO3,XPO1	22
Infectious Diseases	Infection by SARS coronavirus	8.61e-08			ACTB,B4GALT5,CACNB3,CCL2,CCL4,CCRL2,CSRNP1,CX3CR1,CXCL2,CXCR1,DHFR,EIF4B,EPSTI1,FCGR1A,FCGR3A/FCGR3B,HLA-DQB1,HLA-DRB5,IFIT1,IFIT2,IFIT3,IFNGR2,IL6,IRF7,JAK2,KCNH2,LGALS3BP,NBN,OAS2,OAS3,PABPC1,PLBD1,PSMB8,PTGS2,RGS1,SAMSN1,STAT1,TLR9,TNF,VCAM1,XAF1,XPO1	41
Cell Death and Survival	Apoptosis of phagocytes	8.69e-08		-0.537	ATF3,CCL2,CCR7,CX3CL1,CXCL2,FADD,GPR132,HCAR2,IL36G,IL6,IRF1,JAK2,MEFV,NLRP3,NR4A3,PIK3AP1,PLAT,PTGER4,RIPK3,SLC39A10,SLPI,SOAT1,SOCS1,STAT1,TGFB1,TLR9,TNF,TNFRSF11A,TNFRSF9	29
Hematological System Development and Function,Immune Cell Trafficking,Inflammatory Response,Tissue Development	Accumulation of phagocytes	8.76e-08		-1.792	CCL2,CCR7,CTSC,CX3CL1,CX3CR1,CXCL2,CXCL3,DOCK8,ENTPD1,FCGR3A/FCGR3B,HCK,IL6,IRF1,ITGA9,JAK2,PIK3AP1,PLAT,SLPI,SMAD7,STAT1,TIMP1,TLR9,TNF,TPSG1,VCAM1	25
Infectious Diseases	Infection by coronavirus	9.8e-08		0.283	ACTB,ACTR3,B4GALT5,CACNB3,CCL2,CCL4,CCRL2,CLEC4M,CSRNP1,CX3CR1,CXCL2,CXCR1,DHFR,EIF4B,EPSTI1,FCGR1A,FCGR3A/FCGR3B,HLA-DQB1,HLA-DRB5,IFIT1,IFIT2,IFIT3,IFNGR2,IL6,IRF7,JAK2,KCNH2,LGALS3BP,NBN,OAS2,OAS3,PABPC1,PLAT,PLBD1,PSMB8,PTGS2,RGS1,SAMSN1,STAT1,TLR9,TNF,VCAM1,XAF1,XPO1	44
Cancer,Organismal Injury and Abnormalities	Recurrent lymphoid cancer	9.97e-08			ATIC,CD274,CSF3R,DCK,DHFR,DNMT1,FKBP1A,MYC,POLB,POLE2,PPAT,PRIM1,PSMB10,PSMB8,PSMB9,PTGS2,TNF,TNFRSF9,TOP2A,TYMS,XPO1	21
Hematological System Development and Function,Immunological Disease,Lymphoid Tissue Structure and Development,Organ Morphology,Organismal Injury and Abnormalities,Tissue Morphology	Abnormal morphology of lymphoid organ	1e-07			B3GNT5,BANK1,BCL3,BIK,BLNK,Bst2,CCR7,CIITA,DCK,DOCK2,DOK2,E2F2,F9,GDF11,HCK,HELLS,HLA-DQB1,HPGDS,IL6,IRF1,ITPKB,JAK2,MYC,NBEAL2,NFKB2,NLRP3,NOTCH3,PLEK2,PROCR,PTGS2,RAP1GDS1,RELB,RHOH,RIPK3,S1PR3,SOCS1,STK4,TBX1,TGFB1,TGFBI,TLR9,TNF,TNFRSF11A,TNFRSF11B,TNFRSF9,TYRO3,WDFY4,XRCC5,XRCC6	49
Cellular Movement,Hematological System Development and Function,Immune Cell Trafficking,Inflammatory Response	Chemotaxis of phagocytes	1.07e-07	Decreased	-3.582	AIF1,AQP9,ARHGAP25,BSG,CCL2,CCL4,Ccl7,CCR7,CCRL2,CD69,CKLF,CORO1A,CSF3R,CX3CL1,CX3CR1,CXCL2,CXCL3,Cxcl3,CXCR1,DOCK2,ERBB2,FER,GPR183,HCAR2,HCK,ITGA9,ITGAL,LRRK2,MYO1F,PREX1,RAC2,SEMA4D,SLAMF8,SLIT2,SLPI,TGFB1,TNF,TREML2,VCAM1,XCL1	40
Cellular Development,Connective Tissue Development and Function,Skeletal and Muscular System Development and Function,Tissue Development	Differentiation of osteoclasts	1.13e-07		-1.534	CCL2,CIITA,CREB1,EFNA2,GDF11,GPR183,HIVEP3,IL6,IRS1,LILRB4,Ly6a (includes others),NFKB2,NRP1,OCSTAMP,PILRB,PPARGC1B,PRDM1,PTGER4,PTGS2,SLC1A5,SOCS1,STAT1,TFRC,TGFB1,TLR9,TNF,TNFRSF11A,TNFRSF11B,UBASH3B	29
Cellular Movement	Chemotaxis of myeloid cells	1.16e-07	Decreased	-3.498	AIF1,AQP9,ARHGAP25,BSG,CCL2,CCL4,Ccl7,CCR7,CD69,CKLF,CORO1A,CSF3R,CX3CL1,CX3CR1,CXCL2,CXCL3,Cxcl3,Cxcl9,CXCR1,DOCK2,ERBB2,FER,HCAR2,HCK,ITGA9,ITGAL,LRRK2,MYO1F,PREX1,RAC2,SEMA4D,SLAMF8,SLIT2,SLPI,TGFB1,TNF,TREML2,VCAM1,XCL1	39
Cancer,Gastrointestinal Disease,Organismal Injury and Abnormalities	Colorectal carcinoma	1.19e-07		-0.128	ABCC1,ABI3,ACVRL1,ACYP1,ADAM12,ADGB,ADGRG6,AGRN,ALMS1,AMER2,ANKRD22,ANKRD26,AQP9,ARHGAP32,ARMC6,ASNS,ASPM,ATAD2,ATIC,ATP8A1,B3GALT6,BANP,BCL3,BCO2,BCR,BEND3,BEND4,BLNK,BNC2,BUB1,CAB39L,CACNB3,CARM1,CAVIN2,CCDC114,CCDC171,CCDC66,CCDC88B,CCL2,CCL4,CCNE2,CCR7,CD244,CD274,CD69,CD7,CD82,CD93,CDC42EP3,CDC45,CDC6,CDV3,CEACAM19,CEBPZ,CELF4,CENPE,CENPF,CENPJ,CENPP,CEP83,CETN3,CHEK1,CIITA,CKAP4,CLEC12A,CNT…	362
Hematological Disease,Immunological Disease,Organismal Injury and Abnormalities	Hemophagocytic lymphohistiocytosis	1.21e-07			BLNK,CCL2,CX3CR1,CXCL2,CXCL3,IFI16,IFNGR2,IL6,JAK2,NFKB2,SERPINB2,TNF,TOP2A	13
Cancer,Hematological Disease,Immunological Disease,Organismal Injury and Abnormalities	Mature B cell malignant tumor	1.21e-07			ABCC1,ACVRL1,ATF3,BCAT1,BCL7A,BCR,BNC2,CAVIN2,CCL2,CCL4,CCR7,CD180,CD274,CD48,CD69,CD83,CDV3,CIITA,CSF3R,CSK,CTSC,CXCL2,DCK,DDX10,DDX11,DHFR,DMTF1,DNMT1,DOCK2,DUSP9,E2F2,EPSTI1,FADD,FASN,FAT3,FCGR3A/FCGR3B,FKBP1A,FSCN1,GBP2,GMPPB,GRK3,HCLS1,IDH3A,IFIT2,IFIT3,IL12RB2,IL6,IMMP2L,IMPDH2,ITPR1,JAK2,KATNAL2,KRR1,LCP1,LRRFIP1,MCC,MCM5,MKI67,MYC,NEXN,NONO,NOTCH3,NSD2,NUP205,PARP1,PCDHB6,PCDHGA9,PCDHGB2,…	114
Cellular Movement	Transmigration of cells	1.23e-07	Decreased	-2.125	ARHGAP25,CCL2,CCL4,CCR7,CD274,CNN2,CX3CL1,CX3CR1,CXCL2,CXCL3,DOCK8,FER,IFNGR2,IL6,ITGAL,MYH10,MYH9,MYO1F,PDCD1LG2,PGF,PREX1,RAC2,S1PR3,SLPI,ST3GAL4,TGFB1,TNF,TRIO,VCAM1	29
Cancer,Organismal Injury and Abnormalities	Metastatic solid tumor	1.26e-07	Decreased	-2.422	ADAM12,ARF6,ATF3,ATIC,BSG,CCL2,CCR7,CD248,CD274,CD48,CHEK1,COL6A3,CSE1L,CSF3R,DCK,DHFR,EPSTI1,ERBB2,FADD,FASN,FCGR1A,FCGR3A/FCGR3B,FER,FKBP1A,HCAR2,HCLS1,HMMR,IL6,IMPDH2,IRF7,IRS1,ITGA9,JAK2,MRE11,MSH2,MYC,NBN,NOTCH3,OLFML3,PARP1,PDLIM1,PGF,PLAT,POLB,POSTN,PPAT,PRIM1,PRKCZ,PSIP1,PTGS2,RAD51B,RIPK3,SKP2,SLC16A3,SLPI,SRD5A1,SSTR2,STAT1,TGFB1,THBD,TLR9,TNF,TNFRSF11A,TNFRSF11B,TOP2A,TOR4A,TYMS,TYRO3,…	72
Cancer,Organismal Injury and Abnormalities,Reproductive System Disease	Uterine cancer	1.31e-07			ABCC1,ACSS1,ACTB,ACTR3,ACVRL1,ACY1,ADGB,ALG9,ALMS1,AMER2,ANKRD22,ANKRD26,AP3B2,AQP9,ARHGAP25,ARHGAP32,ASGR2,ASPM,ATAD2,ATIC,ATP8A1,B4GALT4,BANK1,BANP,BCAT1,BCO2,BCR,BEND3,BIK,BIN2,BNC2,BSG,BUB1,CAB39L,CASS4,CCDC114,CCDC171,CCDC66,CCDC88B,CCL4,CCNE2,CCR7,CD180,CD274,CD48,CD83,CDC6,CEBPZ,CELF4,CENPE,CENPF,CENPJ,CENPP,CEP83,CETN3,CHAF1B,CHEK1,CHID1,CIITA,CLEC12A,CLEC4M,CNTLN,CNTNAP1,COL6A3,COL8A1,CP…	352
Cancer,Hematological Disease,Organismal Injury and Abnormalities	Recurrent hematologic cancer	1.39e-07			ATIC,CD274,CSF3R,CSK,DCK,DHFR,DNMT1,FKBP1A,HCK,IMPDH2,MYC,POLB,POLE2,PPAT,PRIM1,PSMB10,PSMB8,PSMB9,PTGS2,TNF,TNFRSF9,TOP2A,TYMS,XPO1	24
Cancer,Organismal Injury and Abnormalities	Refractory malignant solid tumor	1.45e-07			ATIC,CD274,CSF3R,DCK,DHFR,DNMT1,ERBB2,FER,FKBP1A,IMPDH2,JAK2,MYC,PARP1,PGF,POLB,POLE2,PRIM1,TNFRSF9,TOP2A,TYMS,TYRO3,VEGFB,XPO1	23
Cell Death and Survival	Apoptosis of lymphatic system cells	1.45e-07		0.877	ATF3,BCL3,BLNK,CCL4,CD274,CHEK1,CIITA,CORO1A,CREB1,DCK,DHX58,DOCK8,E2F2,FADD,FCGR3A/FCGR3B,GPR132,IER3,IL6,ITPR1,Ms4a4c (includes others),MSH2,MYC,NFKB2,NFKBID,NOC2L,NR4A3,PARP1,PDCD1LG2,RAC2,RAP1GDS1,RHOH,RIPK3,SLC39A10,SMAD7,SOCS1,STAT1,STING1,TGFB1,THAP1,TIMP1,TNF,TNFRSF9,TOP2A,TYRO3,XCL1,XRCC5	46
DNA Replication, Recombination, and Repair	Repair of DNA	1.47e-07	Decreased	-2.218	ALKBH2,ATF3,ATP23,CHEK1,DDX11,DKC1,DNA2,EIF4G1,ERBB2,EXD2,EXO1,FASN,FIGNL1,GTF2H3,H2AX,H4C6,IER3,IL6,IRF1,MRE11,MSH2,NABP1,NBN,NPM1,NSD2,PARP1,PCNA,POLB,POLE2,PRKCZ,RAD23A,RAD51B,RAD54L,RFC1,RFC2,SMC1A,TDP1,TGFB1,TNF,TOP2A,TRIP13,TYMS,XRCC5,XRCC6,ZRANB3	45
Cancer,Organismal Injury and Abnormalities	Subcutaneous tumor	1.52e-07			ADAM12,AIG1,ATF3,CAVIN2,CCNE2,CDC42EP3,CETN3,COL5A3,COL6A3,COL8A1,CTSC,DHFR,E2F2,ERBB2,FKBP1A,GADD45GIP1,GUCY1A2,HMMR,IFIT1,IFIT3,IMPDH2,KCTD12,MTHFD2,MYC,MYH10,NOTCH3,NR4A3,NRP1,NSL1,OLFM1,PCCA,PCNA,PLXNC1,POSTN,PPP4C,PTGER4,PTGS2,RAD51B,S1PR3,SARM1,SERPINH1,TAF13,TGFB1,TGFBI,TOP2A,TYMS,XAF1	47
Infectious Diseases	Systemic inflammatory response syndrome and/or sepsis	1.52e-07		-1.116	ABCC1,ATF3,BCR,Bst2,CSF3R,CSK,CTSC,DHFR,ENTPD1,FCGR1A,FCGR3A/FCGR3B,GOLM1,HCK,HLA-DQB1,IFI16,IFNGR2,IL6,IRAK2,ITGAL,KCNH2,NFKBID,NLRP3,PARP1,PRDM1,PROCR,PTGS2,RELB,RIPK3,S1PR3,STAT1,TFRC,TGFB1,THBD,TNF,TYMS	35
Cancer,Gastrointestinal Disease,Organismal Injury and Abnormalities	Tumorigenesis of gastrointestinal tumor	1.56e-07		-0.788	ABCC1,ABI3,ACVRL1,ACYP1,ADAM12,ADGB,ADGRG6,AGRN,ALMS1,AMER2,ANKRD22,ANKRD26,AQP9,ARHGAP32,ARMC6,ASNS,ASPM,ATAD2,ATIC,ATP8A1,B3GALT6,BANP,BCL3,BCO2,BCR,BEND3,BEND4,BLNK,BNC2,BUB1,CAB39L,CACNB3,CARM1,CAVIN2,CCDC114,CCDC171,CCDC66,CCDC88B,CCL2,CCL4,CCNE2,CCR7,CD244,CD274,CD69,CD7,CD82,CD93,CDC42EP3,CDC45,CDC6,CDV3,CEACAM19,CEBPZ,CELF4,CENPE,CENPF,CENPJ,CENPP,CEP83,CETN3,CHEK1,CIITA,CKAP4,CLEC12A,CNT…	363
Cancer,Hematological Disease,Organismal Injury and Abnormalities	Refractory hematologic cancer	1.6e-07			BCR,CD274,CSF3R,CSK,DCK,DHFR,DNMT1,FKBP1A,HCK,IMPDH2,JAK2,MYC,POLB,POLE2,PRIM1,PSIP1,PSMB10,PSMB8,PSMB9,PTGS2,RPL6,TNF,TNFRSF9,TOP2A,TYMS,XPO1	26
Cell Morphology,Immunological Disease	Abnormal morphology of leukocytes	1.71e-07			B3GNT5,BCL3,BLNK,CD274,CNN2,CYTIP,DCK,HLA-DQB1,IL6,IMPDH2,IRF1,ITPKB,LCP1,LILRB4,Ly6a (includes others),NFKB2,PIK3AP1,PRDM1,PSMB10,PSMB9,RELB,RHOH,RIPK3,SEMA4D,SLCO1A2,SOCS1,STK4,TGFB1,TNF,TNFRSF9,XRCC5,XRCC6	32
Cancer,Organismal Injury and Abnormalities	Relapsed malignant solid tumor	1.76e-07			ATIC,BSG,CD274,CSF3R,DCK,DHFR,DNMT1,ERBB2,FER,FKBP1A,IMPDH2,JAK2,MYC,ODC1,PARP1,POLB,POLE2,PRIM1,PTGS2,TNF,TNFRSF9,TOP2A,TYMS,TYRO3,UMPS,XPO1	26
Cancer,Hematological Disease,Organismal Injury and Abnormalities	De novo myelodysplastic syndrome	1.76e-07			CSF3R,DCK,DHFR,DNMT1,IMPDH2,POLB,PPAT,PRIM1,TOP2A	9
Cancer,Cell Death and Survival,Organismal Injury and Abnormalities,Tumor Morphology	Necrosis of tumor	1.78e-07		-0.618	ADAM12,ATF3,B4GALT5,BIK,BLNK,BOK,BSG,CD274,CDC45,CDC6,CHEK1,CSE1L,CSF3R,CYCS,DUSP9,E2F2,ERBB2,FADD,FASN,FEM1B,HBEGF,HES1,IL6,IRF1,IRF7,JAK2,LRRK2,MCM2,MYC,NRP1,NUP107,NUP188,PABPC1,PARP1,PHLDA1,PPARD,PRKCZ,PROCR,PTGS2,RAN,RPL27A,RPL31,RPL6,SMC1A,Snrpe,SSTR2,SUPT16H,TGFB1,TIMP1,TLR9,TNF,TNFRSF11B,VCAM1	53
Cancer,Organismal Injury and Abnormalities,Reproductive System Disease	Prostatic tumor	1.87e-07		-1.166	ABCC1,ACVRL1,ADGB,ADGRG6,ALDH18A1,ALDH7A1,ALMS1,ANGEL1,AP3B2,ARHGAP25,ASNS,ASPM,ATAD2,ATF3,B4GALT4,BAMBI,BANP,BCAR3,BCR,BIN2,BNC2,CACNB3,CARM1,CAVIN2,CCDC114,CCDC171,CCL2,CCR7,CD244,CD274,CD69,CD82,CDC45,CELF4,CENPF,CENPP,CHAF1B,CHEK1,CIITA,CKAP4,CLEC9A,CNTNAP1,COL5A3,COL6A3,COL8A1,CPNE3,CREB1,CSE1L,CSF3R,CSRNP1,CTDSPL,CTSC,CX3CL1,CXCL16,CYTIP,DCTD,DDX10,DDX11,DHFR,DHX29,DHX58,DNMT1,DOCK2,DOCK8,E…	282
Dermatological Diseases and Conditions,Organismal Injury and Abnormalities	Abnormality of skin morphology	1.88e-07		1.212	ABCC1,ACTR3,ALOX12,AMBP,BAMBI,CCL2,CCL4,CSF3R,CTSC,DCK,ERBB2,FCGR1A,FCGR3A/FCGR3B,FKBP1A,FREM1,GPX8,HCK,HELLS,HLA-DQB1,IFIT1,IL6,IMPDH2,IRF1,LAP3,LCP1,ME1,MVK,MYC,NFKB2,PCCA,PLAT,PRIM1,PRKCZ,PSME2,PTGS2,RAMP3,RANBP1,RELB,RGS1,SOAT1,SOCS1,STAT1,SYNE2,TGFB1,TNF,TRIO,TYMS	47
Cancer,Cell Death and Survival,Organismal Injury and Abnormalities,Tumor Morphology	Cell death of tumor cells	2.05e-07		-0.618	ADAM12,ATF3,B4GALT5,BIK,BLNK,BOK,BSG,CD274,CDC45,CDC6,CHEK1,CSE1L,CYCS,DUSP9,E2F2,ERBB2,FADD,FASN,FEM1B,HBEGF,HES1,IL6,IRF1,IRF7,JAK2,LRRK2,MCM2,MYC,NRP1,NUP107,NUP188,PABPC1,PARP1,PHLDA1,PPARD,PRKCZ,PROCR,PTGS2,RAN,RPL27A,RPL31,RPL6,SMC1A,Snrpe,SSTR2,SUPT16H,TGFB1,TIMP1,TLR9,TNF,TNFRSF11B,VCAM1	52
Embryonic Development,Hematological System Development and Function,Lymphoid Tissue Structure and Development,Organ Development,Organismal Development,Tissue Development	Formation of lymphoid organ	2.15e-07	Decreased	-2.44	ARTN,B3GNT5,BANK1,BCL3,CCR7,CD248,CD83,CLEC4M,CREB1,DCK,EEF1D,FADD,HCK,HES1,HLA-DQB1,IL6,IRF1,ITGAL,JAK2,NFKB2,POLB,PRKCZ,RELB,RGS1,RIPK3,SEMA4D,SOCS1,SRF,STK4,TBX1,TGFB1,THEMIS2,TNF,TNFRSF11A,TNFRSF11B,XRCC6	36
Cell Morphology,Lymphoid Tissue Structure and Development	Morphology of lymphatic system cells	2.27e-07			B3GNT5,BCL3,BLNK,CD274,CYTIP,DCK,HLA-DQB1,IL6,IRF1,ITPKB,JAK2,LCP1,Ly6a (includes others),MYC,NBEAL2,NFKB2,PCLAF,PIK3AP1,PRDM1,PSMB10,PSMB9,RELB,RHOH,SEMA4D,SLCO1A2,SOCS1,STAT1,STK4,TGFB1,TNF,TNFRSF11A,TNFRSF9,XRCC5,XRCC6	34
Cell Morphology	Polarization of cells	2.34e-07	Decreased	-3.061	AQP9,BCAR3,CCL2,CCR7,CSE1L,CX3CL1,DOCK2,ERBB2,IGSF8,IL12RB2,IL6,KCNH2,LCP1,LRRK2,MYC,MYH10,MYH9,PDLIM1,Ppbp,PRKCZ,SAMSN1,SARM1,SRF,STK4,SYNE2,TGFB1,TIMP1,TNF	28
Cancer,Hematological Disease,Immunological Disease,Organismal Injury and Abnormalities	Refractory aggressive non-Hodgkin lymphoma	2.49e-07			CD274,CSF3R,DCK,DNMT1,FKBP1A,MYC,POLB,POLE2,PRIM1,TNFRSF9,TOP2A,XPO1	12
Cancer,Organismal Injury and Abnormalities	Connective or soft tissue tumor	2.54e-07		0.872	ABCC1,ADAM12,AGRN,AIG1,ANKRD26,AP3B2,ATF3,ATIC,CAVIN2,CCDC88B,CCNE2,CD274,CD48,CDC42EP3,CDC6,CENPE,CENPP,CETN3,CHAF1B,CHEK1,CHID1,CNN2,COL5A3,COL6A3,COL8A1,CREB1,CRMP1,CSF3R,CTSC,CYTIP,DDX11,DHFR,DOK2,E2F2,EIF4G1,ERBB2,EXO1,FASN,FCGR3A/FCGR3B,FKBP1A,GADD45GIP1,GINS1,GPR176,GTF2H3,GUCY1A2,H2AX,HHIP,HMMR,HNRNPF,HSPA4,HYOU1,IFIT1,IFIT3,IFNGR2,IL6,IMPDH2,IRF1,IRF7,ISY1-RAB43,ITPR1,JAK2,KATNAL2,KCTD12…	140
Cellular Movement,Hematological System Development and Function,Immune Cell Trafficking,Inflammatory Response	Infiltration by neutrophils	2.55e-07	Decreased	-2.457	ARHGAP25,CCL4,CORO1A,CTSC,CXCL2,CXCL3,ERBB2,IL36G,IL6,ITGAL,LRRK2,NLRP3,OSM,PARP1,PGF,PLAT,PRDM1,PREX1,PROCR,PTGS2,RAC2,RIPK3,SLIT2,THBD,TIMP1,TLR9,TNF,XCL1	28
Inflammatory Disease,Inflammatory Response,Organismal Injury and Abnormalities,Renal and Urological Disease	Nephritis	2.57e-07		1.387	AMBP,ASNS,BSG,CCL2,CCL4,CCR7,CD274,CX3CR1,CXCL16,DHFR,E2F2,EPSTI1,FCGR1A,FCGR3A/FCGR3B,FKBP1A,HBEGF,HLA-DQB1,IL12RB2,IL17RD,IL6,IMPDH2,IRF1,IRF7,ITGAL,LRP2,LRRK2,METRNL,MYH10,MYH9,NFKB2,PARP1,PDLIM1,PPAT,PRKAG2,PTGS2,RELB,SMAD7,SOCS1,TGFB1,TLR9,TNF,TOP2A,TYMS,VCAM1	44
Cancer,Organismal Injury and Abnormalities,Reproductive System Disease	Prostate cancer	2.58e-07		-0.901	ABCC1,ACVRL1,ADGB,ADGRG6,ALDH18A1,ALDH7A1,ALMS1,ANGEL1,AP3B2,ARHGAP25,ASNS,ASPM,ATAD2,ATF3,B4GALT4,BAMBI,BANP,BCAR3,BCR,BIN2,BNC2,CACNB3,CARM1,CAVIN2,CCDC114,CCDC171,CCL2,CCR7,CD244,CD274,CD69,CD82,CDC45,CELF4,CENPF,CENPP,CHAF1B,CHEK1,CIITA,CKAP4,CLEC9A,CNTNAP1,COL5A3,COL6A3,COL8A1,CREB1,CSE1L,CSF3R,CSRNP1,CTDSPL,CTSC,CX3CL1,CXCL16,CYTIP,DCTD,DDX10,DDX11,DHFR,DHX29,DHX58,DNMT1,DOCK2,DOCK8,E2F7,EE…	280
Cardiovascular System Development and Function,Organismal Development	Angiogenesis	2.71e-07	Decreased	-5.07	ACVRL1,ADAM12,AIF1,ALOX12,APLN,ATF3,BSG,CAVIN2,CCL2,CCNE2,CCR7,CD82,CDC6,CKLF,COL8A1,CREB1,CSK,CTF1,CX3CL1,CX3CR1,CXCL2,CYCS,E2F2,E2F7,EFEMP2,ERBB2,FLNB,FUZ,GJA5,H2AX,HBEGF,HCK,HES1,HK2,HLA-DQB1,HSPD1,IDH3A,IFI16,IGFBP4,IL6,IRF1,IRS1,ITGA9,JAK2,LMNB1,LRP2,LRRFIP1,MYC,MYH10,MYH9,NCK1,NCL,NOTCH3,NR4A3,NRP1,ODC1,OSM,PARP1,PGF,PGK1,PLAT,PLXDC1,POSTN,PPARD,PPARGC1B,PRDM1,PROCR,PROKR1,Psg18 (includes o…	101
Cancer,Organismal Injury and Abnormalities	Stage IV malignant tumor	2.78e-07			ATIC,CD274,CSF3R,DCK,DHFR,ERBB2,FCGR1A,FCGR3A/FCGR3B,FER,FKBP1A,JAK2,PARP1,PGF,POLB,PRIM1,PTGS2,SSTR2,TGFB1,TLR9,TNF,TOP2A,TYMS,TYRO3,UMPS,VEGFB,XPO1	26
Hematological System Development and Function,Tissue Morphology	Quantity of antigen presenting cells	2.84e-07		-0.758	AMBP,BCL3,CCL2,CCR7,CD83,CIITA,CLEC4E,CNN2,CX3CL1,CX3CR1,DOCK8,GPR132,GPR183,HBEGF,HCK,IL12RB2,IL36G,IL6,IRF1,JAK2,LILRB4,NEFL,NFKB2,NLRP3,PARP1,PILRA,PLAT,PRDM1,RELB,SMAD7,SOAT1,SOCS1,STK4,TGFB1,THBD,TLR9,TNF,TNFRSF11B,TPSG1,XCL1	40
Cardiovascular System Development and Function,Organismal Development	Vasculogenesis	2.93e-07	Decreased	-4.733	ACVRL1,AIF1,ALOX12,APLN,ATF3,BSG,CAVIN2,CCL2,CCNE2,CCR7,CD82,CDC6,CKLF,COL8A1,CREB1,CTF1,CX3CL1,CX3CR1,CXCL2,CYCS,EFEMP2,ERBB2,FUZ,GJA5,H2AX,HBEGF,HES1,HK2,HLA-DQB1,HSPD1,IDH3A,IFI16,IGFBP4,IL6,IRF1,IRS1,ITGA9,JAK2,LRP2,LRRFIP1,MYC,MYH10,MYH9,NCK1,NOTCH3,NR4A3,NRP1,ODC1,OSM,PARP1,PGF,PLAT,PLXDC1,POSTN,PPARD,PPARGC1B,PRDM1,PROCR,PROKR1,PTGS2,PTPRF,RIPK3,S1PR3,SEMA3C,SEMA4D,SERPINH1,SKP2,SLC8A1,SLI…	86
Cancer,Organismal Injury and Abnormalities	Advanced malignant solid tumor	2.94e-07	Decreased	-2.565	ADAM12,ARF6,ATF3,ATIC,BCR,BSG,CCL2,CCR7,CD248,CD274,CD48,CHEK1,COL6A3,CSE1L,CSF3R,DCK,DHFR,EPSTI1,ERBB2,FADD,FASN,FCGR1A,FCGR3A/FCGR3B,FER,FKBP1A,GINS1,H2AX,HCAR2,HCLS1,HMMR,IGFBP4,IL6,IMPDH2,IRF7,IRS1,ITGA9,JAK2,LRP2,MRE11,MSH2,MYC,NBN,NOTCH3,OLFML3,PARP1,PDLIM1,PGF,PLAT,POLB,POSTN,PPAT,PRIM1,PRKCZ,PSIP1,PTGS2,RAD51B,RIPK3,SEMA3C,SKP2,SLC16A3,SLIT2,SLPI,SRD5A1,SSTR2,STAT1,TGFB1,THBD,TLR9,TNF,TNF…	79
Cell Death and Survival	Cell death of antigen presenting cells	3.04e-07		-1.652	CCR7,CX3CL1,ENTPD1,FADD,GPR132,IL36G,IL6,IRF1,MEFV,NLRP3,NR4A3,PARP1,PIK3AP1,PLAT,PTGER4,RAN,RIPK3,SLC39A10,SOAT1,STAT1,STING1,STK4,TGFB1,TLR9,TNF,TNFRSF11A	26
Embryonic Development,Hematological System Development and Function,Humoral Immune Response,Lymphoid Tissue Structure and Development,Organ Development,Organismal Development,Tissue Development,Tissue Morphology	Morphology of germinal center	3.16e-07			B3GNT5,BANK1,BCL3,CCR7,CLEC4M,HCK,HLA-DQB1,IL6,NFKB2,RGS1,SEMA4D,SOCS1,STK4,TGFB1,TNF,TNFRSF11A	16
Cell Death and Survival	Cell death of T lymphocytes	3.2e-07		-0.154	ATF3,BCL3,CCL4,CD274,CD7,CHEK1,CIITA,CORO1A,CREB1,DCK,DHX58,DOCK8,E2F2,ENTPD1,FADD,GPR132,IER3,IL6,Ms4a4c (includes others),MYC,NFKB2,NFKBID,NR4A3,PARP1,PDCD1LG2,PRDM1,RAC2,RAP1GDS1,RHOH,RIPK3,SMAD7,SOCS1,STAT1,STING1,TGFB1,THAP1,TNF,TNFRSF9,TOP2A,XCL1	40
Cancer,Endocrine System Disorders,Organismal Injury and Abnormalities,Reproductive System Disease	Development of ovarian tumor	3.21e-07			ACYP1,ADGB,AIF1,ALDH7A1,ARF6,ARG2,ARHGAP32,ASPM,ATAD2,ATP8A1,BCL3,BCR,BUB1,CCDC78,CD274,CEBPZ,CELF4,CHEK1,CKAP4,COL6A3,CSE1L,CSF3R,CYB561D2,CYTH4,DISP1,DNMT1,DOCK8,EEF1D,EIF4G1,ERBB2,EXOC3L4,F2RL2,FAM234B,FAT3,FER,FHOD3,GBP2,GINS1,GLB1,GMPPB,GPR84,GRK3,GXYLT2,H2AX,HBEGF,HCAR2,HCK,HCLS1,HEATR1,HIVEP3,HSPA12B,HSPE1,IFIT3,IFNLR1,IGFBP4,IRF7,IRS1,ITGA9,JAK2,KIF15,KIF23,KLHL25,KNTC1,LRFN4,LRP2,LRRK2,L…	137
Cancer,Organismal Injury and Abnormalities,Reproductive System Disease	Breast carcinoma	3.27e-07		0.385	ACVRL1,ADGRG6,AGRN,AIG1,ALMS1,AP3B2,ATAD2,B3GNT5,BANK1,BCAR3,BCAT1,BCR,BUB1,CAB39L,CARM1,CCL2,CCNE2,CCR7,CD274,CD48,CDC42EP3,CDC6,CENPE,CENPF,CHEK1,CIAO2B,CINP,CKAP4,CNN2,COL5A3,COL6A3,COL8A1,CSF3R,CTDSPL,CXCL2,CXCL3,CYTH4,DBNL,DCTPP1,DDX11,DHFR,DHX29,DHX58,DOCK8,E2F2,E2F7,EEF1D,EIF4B,EIF4G1,ERBB2,ERCC6L,EXO1,EXOSC2,FADD,FAM111A,FASN,FAT3,FHOD3,FKBP1A,FLNB,FREM1,FSCN1,FZD2,GALNT10,GLB1,GPR132,GPR…	185
Cardiovascular System Development and Function,Cellular Development,Cellular Growth and Proliferation,Organ Development,Organismal Development,Skeletal and Muscular System Development and Function,Tissue Development	Proliferation of vascular smooth muscle cells	3.4e-07		-0.573	AIF1,CCL2,CDC6,CKLF,CTF1,HBEGF,HSPD1,IGFBP4,IL6,IRF1,IRS1,LRRFIP1,MYC,NOTCH3,NR4A3,POSTN,PPARGC1B,PTPRF,RIPK3,SKP2,SOCS1,SRF,SYNE2,TGFB1,TNF	25
Cell-To-Cell Signaling and Interaction,Hematological System Development and Function	Interaction of antigen presenting cells	3.49e-07		-0.224	ALOX12,CCR7,CD48,CD69,CD83,CLEC4M,CXCL3,FCGR1A,ITGAL,OCSTAMP,PLXNC1,PTGS2,RELB,STAT1,TGFB1,THBD,TNF,VCAM1	18
Cell Death and Survival,Organismal Injury and Abnormalities,Renal and Urological Disease	Necrosis of kidney	3.5e-07		-1.918	ABCC1,ATF3,BCL2L14,BCR,BIK,BOK,CENPF,CYCS,ERBB2,FADD,FGF19,HELLS,HK2,HYOU1,IER3,IL17RD,IRF1,IRS1,ITPR1,JAK2,KMO,MEFV,METTL3,NLRP3,PARP1,PEA15,PLAT,PPARD,PRKAG2,PROKR1,PSIP1,PTGS2,RGS16,RIPK3,SARM1,SLC8A1,SMAD7,SRF,STK4,TFRC,TGFB1,TLR9,TNF,TRIM27,ZHX2	45
Cancer,Hematological Disease,Organismal Injury and Abnormalities	Chronic myeloproliferative neoplasm	3.67e-07			BCAT1,BCR,CHEK1,CSF3R,CSK,DCK,DHFR,DNMT1,FKBP1A,H2AX,HCK,HES1,IL6,IMPDH2,IRAK2,JAK2,MYC,MYH10,NPM1,NR4A3,PARP1,PGF,POLB,POLE2,PPAT,PRIM1,PTGS2,SERPINB2,SMAD7,SMC1A,STK4,TGFB1,TMEM158,TNF,TOP2A	35
Cell-mediated Immune Response,Cell-To-Cell Signaling and Interaction,Cellular Movement,Hematological System Development and Function,Immune Cell Trafficking	Recruitment of T lymphocytes	3.68e-07	Decreased	-2.331	BCL3,CCL2,CCL4,CCR7,CX3CL1,CXCL16,CXCL3,FABP5,GPR132,HDC,OSM,TIMP1,TLR9,TNF,TNFRSF9,VCAM1	16
Cell-To-Cell Signaling and Interaction	Adhesion of myeloid cells	3.72e-07	Decreased	-3.328	ALOX12,ARF6,CCL2,CORO1A,CSF3R,CSK,CX3CL1,CXCL2,CXCL3,CXCR1,HCK,IL6,ITGAL,JAK2,LCP1,OCSTAMP,PREX1,PTGS2,RAC2,SLIT2,STAT1,TGFB1,THBD,TNF,VCAM1	25
Cancer,Cardiovascular Disease,Hematological Disease,Organismal Injury and Abnormalities	Refractory anemia with excess blasts in transformation	3.77e-07			CSF3R,DCK,DHFR,DNMT1,IMPDH2,POLB,PPAT,PRIM1,TOP2A	9
Cancer,Hematological Disease,Immunological Disease,Organismal Injury and Abnormalities	Acute monocytic leukemia M5b	3.77e-07			CSF3R,DCK,DHFR,IMPDH2,NPM1,POLB,PPAT,PRIM1,TOP2A	9
Inflammatory Response	Degranulation	3.79e-07		-1.094	ATF3,ATP8A1,BCR,BIN2,CAP1,CCL2,CCL4,Ccl7,CD244,CD274,CD48,CD93,CHID1,CKAP4,CLEC12A,CNN2,CORO1A,COTL1,CPNE3,CSK,CTSC,CX3CL1,CX3CR1,CXCL3,CXCR1,DBNL,DOCK2,ENTPD1,FABP5,FCGR1A,FCGR3A/FCGR3B,GLB1,GPR84,GRK3,HCK,HSPA8,IMPDH2,ITGAL,LGALS3BP,LILRB4,MMP25,MYO1F,NBEAL2,NR4A3,PCYOX1L,PGM2,PLAT,RAB27B,RAC2,SLPI,STING1,TGFB1,TIMP1,TNF,TNFRSF9,TOR4A,TREML2,UBASH3B,VEGFB,WDR1,XRCC5,XRCC6	62
Cancer,Organismal Injury and Abnormalities,Respiratory Disease	Lung carcinoma	3.92e-07		0.536	ABCC1,ACTB,ACVRL1,ADAM12,ADGB,ADGRG6,AGRN,ALMS1,ALOX12,ANKRD22,ANKRD26,APLN,AQP9,ARHGAP25,ASNS,ASPM,ATAD2,ATF3,ATIC,ATP23,ATP8A1,BCAR3,BCL3,BEND3,BEND4,BIN2,BLNK,BNC2,BSG,CARM1,CASS4,CCDC138,CCNE2,CCT4,CD180,CD244,CD248,CD274,CD48,CD83,CD93,CDC42EP3,CDC6,CENPE,CENPF,CENPJ,CETN3,CHAF1B,CHEK1,CHORDC1,CIITA,CLEC4M,CLEC7A,CNTLN,CNTNAP1,COL5A3,COL6A3,COL8A1,COX17,CRMP1,CSF3R,CSRNP1,CXCL2,CYTH4,CYTIP,D…	304
DNA Replication, Recombination, and Repair,Energy Production,Nucleic Acid Metabolism,Small Molecule Biochemistry	Hydrolysis of ATP	3.96e-07	Decreased	-3.24	ABCC1,ATAD2,BCR,CCT4,CDC6,EIF4B,ENTPD1,HSPD1,RAD51B,RUVBL1,RUVBL2,TOP2A	12
Cell-To-Cell Signaling and Interaction	Binding of myeloid cells	4.1e-07	Decreased	-3.232	ALOX12,ARF6,CCL2,CD48,CD69,CLEC4M,CORO1A,CSF3R,CSK,CX3CL1,CXCL2,CXCL3,CXCR1,FCGR1A,FCGR3A/FCGR3B,HCK,IL6,ITGAL,JAK2,LCP1,OCSTAMP,PREX1,PTGS2,RAC2,SLIT2,STAT1,TGFB1,THBD,TNF,VCAM1	30
Neurological Disease,Skeletal and Muscular Disorders	Neuromuscular disease	4.11e-07		-1.109	ACTB,AGRN,AIG1,ARHGAP32,ARL3,B4GALT5,BANP,BCL3,BCL7A,BCR,BSG,CACNB3,CCL2,CCL4,CD48,CHAF1B,CIITA,CREB1,CSE1L,CSF3R,CSRP2,CX3CL1,CYCS,DBNL,DCK,DHFR,DNAJB1,DOCK8,DONSON,EIF4G1,EPSTI1,FCGR1A,FCGR3A/FCGR3B,FKBP1A,FKBP4,GAP43,GMPPB,HIVEP3,HLA-DQB1,HSPA8,IDH3A,IER3,IFIT1,IL6,IMPDH2,IRF7,ITPKB,ITPR1,KCNH2,Klf16,LRRK2,MVK,NDUFB2,NEFL,NLRP3,NPM1,OAS3,PARP1,PCNA,PDK3,PDLIM1,PGF,PGK1,POLE2,PPARGC1B,PPRC1,PSA…	90
Cellular Movement,Hematological System Development and Function,Immune Cell Trafficking	Cellular infiltration by granulocytes	4.11e-07	Decreased	-2.768	ARHGAP25,CCL4,CCR7,CD48,CORO1A,CTSC,CXCL2,CXCL3,ERBB2,HCK,IL36G,IL6,ITGAL,LRRK2,NLRP3,OSM,PARP1,PGF,PLAT,PRDM1,PREX1,PROCR,PTGS2,RAC2,RIPK3,SLIT2,THBD,TIMP1,TLR9,TNF,TNFRSF9,XCL1	32
Cancer,Gastrointestinal Disease,Organismal Injury and Abnormalities	Colon carcinoma	4.11e-07		-0.555	ABCC1,ABI3,ACVRL1,ACYP1,ADAM12,ADGB,ADGRG6,AGRN,ALMS1,AMER2,ANKRD22,ANKRD26,AQP9,ARMC6,ASNS,ASPM,ATAD2,ATIC,B3GALT6,BANP,BCL3,BCO2,BCR,BEND3,BEND4,BLNK,BNC2,BUB1,CAB39L,CACNB3,CARM1,CAVIN2,CCDC114,CCDC171,CCDC66,CCDC88B,CCNE2,CCR7,CD244,CD274,CD69,CD7,CD82,CD93,CDC42EP3,CDC45,CDC6,CDV3,CEBPZ,CELF4,CENPE,CENPF,CENPJ,CENPP,CEP83,CETN3,CHEK1,CIITA,CKAP4,CLEC12A,CNTLN,CNTNAP1,COL5A3,COL6A3,COL8A1,COL…	344
Hematological System Development and Function,Lymphoid Tissue Structure and Development,Tissue Morphology	Quantity of CD4+ T-lymphocytes	4.17e-07	Decreased	-2.243	CCR7,CD274,CD48,CD69,CD83,CIITA,CORO1A,DOCK8,GPR132,HBEGF,HLA-DQB1,IL36G,IL6,IRF1,ITGAL,NBN,NFKB2,PARP1,PDCD1LG2,PPARD,RAC2,RELB,RHOH,SEMA4D,STING1,STK4,TGFB1,TNF	28
Cancer,Cell Death and Survival,Organismal Injury and Abnormalities,Tumor Morphology	Apoptosis of tumor cells	4.4e-07		-0.882	ADAM12,ATF3,B4GALT5,BIK,BLNK,BOK,BSG,CD274,CDC45,CDC6,CHEK1,CYCS,E2F2,ERBB2,FADD,FASN,FEM1B,HBEGF,HES1,IL6,IRF1,IRF7,JAK2,MCM2,MYC,NRP1,PARP1,PHLDA1,PPARD,PRKCZ,PROCR,SSTR2,TGFB1,TIMP1,TLR9,TNF	36
Dermatological Diseases and Conditions,Organismal Injury and Abnormalities	Chronic psoriasis	4.47e-07			CCL2,EIF2S1,FABP5,FSCN1,HSPA8,HSPE1,IFIT1,IRF7,KLK8,LGALS3BP,ME1,PCLAF,POSTN,PSMB10,PSME2,PTP4A1,RANBP1,STAT1,TAF10,THBD,UPP1	21
Cancer,Hematological Disease,Organismal Injury and Abnormalities	Relapsed hematologic cancer	4.48e-07			CD274,CSF3R,CSK,DCK,DHFR,DNMT1,FKBP1A,HCK,IMPDH2,MYC,POLB,POLE2,PPAT,PRIM1,PSMB10,PSMB8,PSMB9,PTGS2,TNF,TNFRSF9,TOP2A,TYMS,XPO1	23
Cell-To-Cell Signaling and Interaction,Inflammatory Response	Response of phagocytes	4.5e-07	Decreased	-2.526	ALOX12,CCL2,CD93,CH25H,CLEC4M,CLEC6A,CLEC7A,CLEC9A,CNN2,CX3CL1,CXCL3,DOCK2,DOCK8,FCGR1A,FCGR3A/FCGR3B,HCK,IL36G,IL6,ITGAL,LILRB4,NPM1,OSM,PALLD,PSMB8,RELB,SOAT1,SOCS1,TGFB1,TLR9,TNF,TNFRSF11A,TNFRSF11B,TNFRSF9,VCAM1	34
Hematological Disease,Infectious Diseases,Organismal Injury and Abnormalities	Endotoxin shock response	4.54e-07		-1.879	ATF3,CSK,ENTPD1,FCGR1A,FCGR3A/FCGR3B,HCK,IFI16,IL6,IRAK2,ITGAL,NFKBID,NLRP3,PARP1,PTGS2,S1PR3,STAT1,TNF	17
Cancer,Endocrine System Disorders,Organismal Injury and Abnormalities,Reproductive System Disease	Ovarian adenocarcinoma	4.68e-07			ACYP1,ADGB,AIF1,ALDH7A1,ARF6,ARG2,ARHGAP32,ASPM,ATAD2,ATP8A1,BCL3,BCR,BUB1,CCDC78,CD274,CEBPZ,CELF4,CHEK1,CKAP4,COL6A3,CSE1L,CSF3R,CYB561D2,CYTH4,DISP1,DNMT1,DOCK8,EEF1D,EIF4G1,ERBB2,EXOC3L4,F2RL2,FAM234B,FAT3,FER,FHOD3,GBP2,GINS1,GLB1,GMPPB,GPR84,GRK3,GXYLT2,H2AX,HBEGF,HCAR2,HCK,HCLS1,HEATR1,HIVEP3,HSPA12B,HSPE1,IFIT3,IFNLR1,IGFBP4,IRF7,IRS1,ITGA9,JAK2,KIF15,KIF23,KLHL25,KNTC1,LRFN4,LRP2,LRRK2,L…	136
Cellular Development,Cellular Growth and Proliferation,Nervous System Development and Function,Tissue Development	Growth of axons	4.85e-07		-1.167	ACTB,ARF6,ARTN,CAP1,COTL1,CREB1,CRMP1,GAP43,HSPA8,KIF23,LMNB1,LRRK2,MYC,NEDD4L,NRP1,P2RY2,PARP1,PLAT,PROKR2,PTPRS,SARM1,SEMA4D,SH2D3C,SLIT2,SRF,THAP1,TRIO	27
Cardiovascular System Development and Function	Development of vasculature	4.87e-07	Decreased	-5.07	ACVRL1,ADAM12,AIF1,ALOX12,Anp32b,APLN,ATF3,BSG,CACNB3,CAVIN2,CCL2,CCNE2,CCR7,CD82,CDC6,CKLF,COL8A1,CREB1,CSK,CTF1,CX3CL1,CX3CR1,CXCL2,CYCS,E2F2,E2F7,EFEMP2,ERBB2,FGF19,FGFRL1,FLNB,FUZ,GJA5,H2AX,HBEGF,HCK,HES1,HK2,HLA-DQB1,HSPD1,IDH3A,IFI16,IGFBP4,IL6,IRF1,IRS1,ITGA9,JAK2,LMNB1,LRP2,LRRFIP1,MYC,MYH10,MYH9,NCK1,NCL,NOTCH3,NR4A3,NRP1,ODC1,OSM,PARP1,PGF,PGK1,PLAT,PLXDC1,POSTN,PPARD,PPARGC1B,PRDM1,PRO…	109
Cell Death and Survival,Cellular Compromise	Cytotoxicity of cells	5.14e-07	Decreased	-3.078	CCL2,CD244,CD274,CD48,CD69,CORO1A,CX3CL1,DHFR,DOCK2,DOCK8,ERBB2,FADD,FCGR1A,FCGR3A/FCGR3B,HCK,HSPA8,IFNGR2,IL12RB2,IL6,ITGAL,MYH9,NFKB2,NLRP3,SMAD7,SOCS1,STAT1,TGFB1,TLR9,TNF,XCL1	30
Cell-To-Cell Signaling and Interaction,Hematological System Development and Function,Immune Cell Trafficking	Binding of antigen presenting cells	5.21e-07		-0.224	ALOX12,CD48,CD69,CD83,CLEC4M,CXCL3,FCGR1A,ITGAL,OCSTAMP,PLXNC1,PTGS2,RELB,STAT1,TGFB1,THBD,TNF,VCAM1	17
Cell Death and Survival	Apoptosis of T lymphocytes	5.31e-07		-0.261	ATF3,BCL3,CCL4,CD274,CHEK1,CIITA,CORO1A,CREB1,DCK,DHX58,DOCK8,E2F2,FADD,GPR132,IER3,IL6,Ms4a4c (includes others),MYC,NFKB2,NFKBID,NR4A3,PARP1,PDCD1LG2,RAC2,RAP1GDS1,RHOH,RIPK3,SOCS1,STAT1,STING1,TGFB1,THAP1,TNF,TNFRSF9,TOP2A,XCL1	36
Cancer,Hematological Disease,Immunological Disease,Organismal Injury and Abnormalities	Acute monocytic leukemia M5a	5.37e-07			CSF3R,DCK,DHFR,IMPDH2,NPM1,POLB,PPAT,PRIM1,TOP2A	9
Cellular Assembly and Organization,Cellular Function and Maintenance	Organization of cytoskeleton	5.49e-07	Decreased	-4.951	ABCC1,ACTB,ACTR3,ACVRL1,ADAM12,ADGB,ADGRG6,AGRN,ALMS1,ARF6,ARHGAP25,ARHGAP32,ARL3,ASPM,ATF3,B4GALT5,BCAR3,BCR,BSG,Bst2,CAP1,CCDC66,CCL2,CCR7,CD82,CDC6,CENPE,CENPF,CENPJ,CEP83,CHEK1,CKAP4,CNN2,CNTNAP1,CORO1A,CREB1,CRMP1,CSK,CX3CR1,CXCR1,DBNL,DOCK2,DUSP9,EFNA2,ERBB2,FASN,FCGR1A,FER,FHL3,FKBP4,FLNB,FSCN1,FUZ,GAP43,GPR35,GPR65,HAUS8,HCK,HMMR,IGSF9,IL6,ITPR1,JAK2,KIF23,KLK8,LCP1,LMNB1,LRP2,LRRK2,Lst1,…	132
Cellular Movement	Cell movement of neuroglia	5.52e-07	Decreased	-2.004	BCR,BSG,CCL2,COL5A3,CX3CL1,CX3CR1,ERBB2,GPR183,IL6,ITGAL,LMNB1,LRRK2,Marcks,Nes,NPM1,PARP1,SEMA4D,SLIT2,TGFB1	19
Cancer,Organismal Injury and Abnormalities	Extraadrenal retroperitoneal tumor	5.69e-07		-1.487	ACTB,ACTR3,ACVRL1,ADAM12,ADGB,AGRN,ALDH7A1,ALMS1,ALOX12,AMBP,AP3B2,AQP9,ARHGAP32,ASNS,ASPM,ATF3,ATIC,ATP8A1,BCAR3,BEND4,BIN2,BNC2,BSG,CAP1,CASS4,CCDC171,CCDC66,CCDC91,CCL2,CCL4,CCNE2,CCR7,CD274,CD7,CD93,CDC42EP3,CDC6,CEBPZ,CENPE,CENPF,CENPJ,CENPP,CEP83,CHEK1,CIITA,CLEC7A,CNTLN,COA4,COL5A3,COL6A3,COL8A1,CSF3R,CSRP2,CTDSPL,CXCL16,CXCL2,CXCL3,Cxcl3,CYTH4,CYTIP,DCK,DCPS,DCTD,DHFR,DHX58,DISP1,DNA2,DOC…	270
Cancer,Organismal Injury and Abnormalities	Growth of malignant tumor	5.78e-07	Decreased	-3.415	BAMBI,BIK,BSG,CCL2,CD274,CHEK1,COX17,CREB1,CSF3R,CTF1,CXCL3,DDX11,DOCK2,ENTPD1,ERBB2,FASN,FGF19,HES1,HMMR,IER3,IL6,IRS1,Ly6a (includes others),MKI67,MYC,Nes,NOTCH3,NPM1,NRP1,ODC1,OSM,PARP1,PGF,PLAT,PPARD,PPP1R13L,PTGER4,PTGS2,RAC2,RUVBL1,SEMA4D,SKP2,SMAD7,SOCS1,SSTR2,STAT1,STING1,TGFB1,TLR9,TNF,TNFRSF11A,TNFRSF9	52
Cellular Movement	Cell movement of tumor cell lines	5.79e-07	Decreased	-4.651	ADAM12,AIF1,ALOX12,ARF6,ASNS,ATF3,BANP,BCAR3,BCL3,BLNK,BSG,CAB39L,CAP1,CASS4,CCL2,CCL4,CCR7,CD248,CD69,CD82,CKLF,CPNE3,CRMP1,CSE1L,CSK,CX3CL1,CXCL2,CXCL3,CXCR1,DNMT1,DOCK2,DOCK8,ERBB2,FADD,FASN,FER,FLNB,FSCN1,GAP43,GBP2,GPR132,H2AX,HBEGF,HCK,HIC1,HMMR,IFIT2,IGFBP4,IGSF8,IL6,IRS1,ITGAL,ITPR1,JAK2,LCP1,LGALS3BP,MYC,MYH10,MYH9,NCL,Nebl,Nes,NOTCH3,NPM1,NRP1,NSD2,OSM,P2RY2,PALLD,PARVB,PDLIM1,PGF,PHLDA…	107
Cellular Compromise,Inflammatory Response	Degranulation of cells	5.9e-07		-1.351	ATF3,ATP8A1,BIN2,CAP1,CCL2,CCL4,Ccl7,CD244,CD274,CD48,CD93,CHID1,CKAP4,CLEC12A,CNN2,CORO1A,COTL1,CPNE3,CSK,CTSC,CX3CL1,CX3CR1,CXCL3,CXCR1,DBNL,DOCK2,ENTPD1,FABP5,FCGR1A,FCGR3A/FCGR3B,GLB1,GPR84,GRK3,HCK,HSPA8,IMPDH2,ITGAL,LGALS3BP,LILRB4,MMP25,MYO1F,NBEAL2,NR4A3,PCYOX1L,PGM2,PLAT,RAB27B,RAC2,SLPI,STING1,TGFB1,TIMP1,TNF,TNFRSF9,TOR4A,TREML2,UBASH3B,VEGFB,WDR1,XRCC5,XRCC6	61
Inflammatory Response	Antibody response	5.98e-07	Decreased	-2.488	BCL3,BLNK,CCL2,CCR7,CD180,CD69,CD83,CLEC9A,ERBB2,F9,Ggta1,GPR183,HCLS1,HLA-DQB1,IL6,ITGAL,LCP1,MYC,PRDM1,PSMB10,RELB,TLR9,TNF,XRCC5	24
Cellular Development,Cellular Growth and Proliferation,Organ Development,Skeletal and Muscular System Development and Function,Tissue Development	Proliferation of smooth muscle cells	6.02e-07	Decreased	-2.39	AIF1,ALOX12,CCL2,CDC6,CKLF,CREB1,CTF1,CX3CL1,CXCL16,HBEGF,HSPD1,IGFBP4,IL6,IRF1,IRS1,LRRFIP1,MYC,NOTCH3,NR4A3,OSM,PLAT,POSTN,PPARD,PPARGC1B,PRKCZ,PTGS2,PTPRF,RIPK3,SKP2,SOCS1,SRF,STAT1,SYNE2,TGFB1,THBD,TNF	36
Cell Death and Survival	Apoptosis of myeloid cells	6.12e-07		0.382	ARF6,ATF3,CCL2,CD69,CX3CL1,CXCL2,FADD,GPR132,HCAR2,IL36G,IL6,IRF1,JAK2,MEFV,MYC,OSM,PALLD,PIK3AP1,PLAT,RIPK3,SLC39A10,SLC46A1,SLPI,SOAT1,SOCS1,STAT1,TGFB1,TNF,TNFRSF9	29
Cancer,Organismal Injury and Abnormalities,Reproductive System Disease	Malignant neoplasm of male genital organ	6.13e-07		-0.901	ABCC1,ACVRL1,ADGB,ADGRG6,ALDH18A1,ALDH7A1,ALMS1,ANGEL1,AP3B2,ARHGAP25,ASNS,ASPM,ATAD2,ATF3,B4GALT4,BAMBI,BANP,BCAR3,BCR,BIN2,BNC2,CACNB3,CARM1,CAVIN2,CCDC114,CCDC171,CCL2,CCR7,CD244,CD274,CD69,CD82,CDC45,CELF4,CENPF,CENPP,CHAF1B,CHEK1,CIITA,CKAP4,CLEC9A,CNTNAP1,COL5A3,COL6A3,COL8A1,CREB1,CSE1L,CSF3R,CSRNP1,CTDSPL,CTSC,CX3CL1,CXCL16,CYTIP,DCTD,DDX10,DDX11,DHFR,DHX29,DHX58,DNMT1,DOCK2,DOCK8,E2F7,EE…	282
Cell-To-Cell Signaling and Interaction,Inflammatory Response	Immune response of T lymphocytes	6.16e-07		-1.669	BCR,CCR7,CD244,CD274,CD69,DOCK8,F9,HLA-DQB1,HPGDS,IL6,PARP1,PDCD1LG2,POSTN,PSME2,SLC1A5,SOCS1,TGFB1,TLR9,TNF,TNFRSF9,TREML2	21
Cell Morphology,Lymphoid Tissue Structure and Development	Morphology of lymphocytes	6.21e-07			B3GNT5,BCL3,BLNK,CD274,CYTIP,DCK,HLA-DQB1,IL6,IRF1,ITPKB,LCP1,MYC,NFKB2,PIK3AP1,PRDM1,PSMB10,PSMB9,RELB,RHOH,SEMA4D,SLCO1A2,SOCS1,STK4,TGFB1,TNF,TNFRSF9,XRCC5,XRCC6	28
Hematological System Development and Function,Immune Cell Trafficking,Inflammatory Response,Tissue Development	Accumulation of granulocytes	6.21e-07	Decreased	-2.41	CCL2,Ccl7,CTSC,CXCL2,CXCL3,Cxcl9,FCGR3A/FCGR3B,HDC,IL6,ITGA9,OSM,P2RY2,PIK3AP1,POSTN,SLPI,THBD,TNF,TPSG1,VCAM1	19
Cancer,Organismal Injury and Abnormalities,Reproductive System Disease	Male genital neoplasm	6.38e-07		-1.166	ABCC1,ACVRL1,ADGB,ADGRG6,ALDH18A1,ALDH7A1,ALMS1,ANGEL1,AP3B2,ARHGAP25,ASNS,ASPM,ATAD2,ATF3,B4GALT4,BAMBI,BANP,BCAR3,BCR,BIN2,BNC2,CACNB3,CARM1,CAVIN2,CCDC114,CCDC171,CCL2,CCR7,CD244,CD274,CD69,CD82,CDC45,CELF4,CENPF,CENPP,CHAF1B,CHEK1,CIITA,CKAP4,CLEC9A,CNTNAP1,COL5A3,COL6A3,COL8A1,CPNE3,CREB1,CSE1L,CSF3R,CSRNP1,CTDSPL,CTSC,CX3CL1,CXCL16,CYTIP,DCTD,DDX10,DDX11,DHFR,DHX29,DHX58,DNMT1,DOCK2,DOCK8,E…	285
Cancer,Hematological Disease,Immunological Disease,Organismal Injury and Abnormalities	Waldenström macroglobulinemia	6.68e-07			BCAT1,CD83,CDV3,DCK,DNMT1,E2F2,FADD,FASN,FKBP1A,FSCN1,HCLS1,IL6,IMPDH2,MYC,NEXN,NONO,NSD2,PARP1,PCNA,PDIA2,PKP2,POLE2,PRIM1,PSIP1,PSMB10,PSMB8,PSMB9,PTGS2,PTPRF,STIP1,TFRC,TNF,TOP2A,XRCC6	34
Cellular Growth and Proliferation,Lymphoid Tissue Structure and Development	Expansion of lymphatic system cells	7.12e-07	Decreased	-2.433	BCL3,CCR7,CD180,CD244,CD274,CD69,CREB1,DHFR,GPR183,HSPA8,HSPD1,IL6,IRF1,JAK2,LCP1,MYC,NFKB2,NOTCH3,PARP1,PLAT,RELB,RUVBL2,SOCS1,SRF,STAT1,STING1,TGFB1,TNF,TNFRSF9	29
Hematological System Development and Function,Immunological Disease,Lymphoid Tissue Structure and Development,Organ Morphology,Organismal Development,Organismal Injury and Abnormalities,Tissue Morphology	Abnormal morphology of spleen	7.16e-07			B3GNT5,BANK1,BCL3,BIK,BLNK,Bst2,CCR7,DCK,DOCK2,DOK2,E2F2,F9,GDF11,HCK,HELLS,HLA-DQB1,IL6,IRF1,JAK2,NBEAL2,NFKB2,NLRP3,PLEK2,PROCR,PTGS2,RHOH,RIPK3,SOCS1,STK4,TGFB1,TGFBI,TLR9,TNF,TNFRSF11B,TNFRSF9,TYRO3,WDFY4,XRCC5,XRCC6	39
Cell-To-Cell Signaling and Interaction,Hematological System Development and Function,Immune Cell Trafficking,Inflammatory Response	Adhesion of phagocytes	7.26e-07	Decreased	-3.392	ALOX12,ARF6,CCL2,CORO1A,CSF3R,CX3CL1,CXCL2,CXCL3,CXCR1,HCK,IL6,ITGAL,LCP1,OCSTAMP,PLXNC1,PREX1,PTGS2,RAC2,SLIT2,STAT1,TGFB1,TNF,VCAM1	23
Cancer,Hematological Disease,Immunological Disease,Organismal Injury and Abnormalities	B-cell non-Hodgkin lymphoma	7.41e-07		0.569	ABCC1,ACVRL1,ATF3,BCAT1,BCL3,BCL7A,BCR,BNC2,CCR7,CD180,CD274,CD48,CD69,CD83,CDV3,CIITA,CSF3R,DCK,DDX10,DHFR,DMTF1,DNMT1,DOCK2,DUSP9,E2F2,FADD,FASN,FAT3,FCGR3A/FCGR3B,FKBP1A,FSCN1,GBP2,GMPPB,GRK3,HCLS1,IDH3A,IL6,IMMP2L,IMPDH2,ITPR1,JAK2,KATNAL2,KRR1,LRRFIP1,MCM5,MKI67,MSH2,MYC,NEXN,NONO,NSD2,NUP205,PARP1,PCDHB6,PCDHGA9,PCDHGB2,PCDHGB5,PCNA,PDCD1LG2,PDIA2,PGK1,PKP2,PMEPA1,POLB,POLE2,POLR3B,POSTN,PP…	91
Cancer,Hematological Disease,Immunological Disease,Organismal Injury and Abnormalities	Philadelphia chromosome positive leukemia	7.69e-07			BCR,CD274,CSF3R,CSK,DCK,DHFR,FKBP1A,HCK,HK2,IMPDH2,JAK2,POLB,PPAT,PRIM1,TOP2A,TYMS	16
Cell-To-Cell Signaling and Interaction,Cellular Movement,Hematological System Development and Function,Immune Cell Trafficking,Inflammatory Response	Recruitment of neutrophils	7.89e-07	Decreased	-3.287	ACVRL1,BCL3,CCL2,CCL4,Ccl7,CCR7,CCRL2,CD274,CD69,CLEC4E,CTSC,CX3CR1,CXCL2,CXCL3,FCGR3A/FCGR3B,HCK,IL36G,IL6,NLRP3,P2RY2,PREX1,SLIT2,SLPI,ST3GAL4,TLR9,TNF,TREML2	27
Cellular Movement,Hematological System Development and Function,Immune Cell Trafficking,Inflammatory Response	Cell movement of microglia	8.23e-07		-1.668	BSG,CCL2,CX3CL1,CX3CR1,ERBB2,ITGAL,LMNB1,LRRK2,PARP1,SEMA4D,TGFB1	11
Gastrointestinal Disease,Inflammatory Disease,Inflammatory Response,Organismal Injury and Abnormalities	Chronic colitis	8.26e-07			BANK1,CD180,Cd52,Cxcl9,HLA-DQB1,HLA-DRB5,IFI16,Iigp1,IL6,LY86,Mcpt2,MFSD2A,PSMB8,Tgtp1/Tgtp2,TNF	15
Nucleic Acid Metabolism,Small Molecule Biochemistry	Synthesis of nucleotide	8.5e-07	Decreased	-2.476	AK4,APLN,CAB39L,CCL2,CTPS1,CYCS,ENTPD1,FASN,FER,GMPPB,GPHA2,GPR183,GPR65,GPR84,GRK3,HCAR2,HSPD1,IL6,IMPDH2,IRS1,LRRK2,ME1,MTHFD1,MYC,NOTCH3,Oasl2,P2RY2,PARP1,PDIA2,PPAT,PRKAG2,PTGER4,PTGS2,RAMP3,RPSA,SGMS2,SHMT1,SOAT1,SSTR2,TGFB1,TNF,TYMS,UMPS	43
Cell Death and Survival	Apoptosis of neurons	8.91e-07	Increased	2.447	AGRN,ARF6,ATF3,BOK,CCL2,CCL4,CORO1A,CREB1,CYCS,FADD,FUZ,HK2,HSPD1,HYOU1,ITPR1,JAK2,KIF14,MAP3K10,MSH2,NBN,NEFL,Nes,NPM1,NR4A3,NRP1,NUDT1,OSM,PARP1,PCDHGA9,PCDHGB2,PCDHGB5,PCDHGB7,PCDHGC3,PEA15,PLAT,POLB,PRPH,PTGS2,PTPRF,SARM1,SKP2,STAT1,TFB1M,TGFB1,TLR9,TNF,TYRO3,VEGFB,XRCC5,XRCC6	50
Cancer,Organismal Injury and Abnormalities,Reproductive System Disease	Endometrial cancer	8.95e-07			ABCC1,ACSS1,ACVRL1,ACY1,ADGB,ALG9,ALMS1,AMER2,ANKRD22,ANKRD26,AP3B2,AQP9,ARHGAP25,ARHGAP32,ASGR2,ASPM,ATAD2,ATIC,ATP8A1,B4GALT4,BANK1,BANP,BCAT1,BCR,BEND3,BIK,BNC2,BUB1,CAB39L,CASS4,CCDC114,CCDC171,CCDC66,CCDC88B,CCL4,CCNE2,CCR7,CD180,CD274,CD48,CDC6,CEBPZ,CELF4,CENPE,CENPF,CENPJ,CENPP,CEP83,CETN3,CHAF1B,CHID1,CIITA,CLEC12A,CLEC4M,CNTLN,CNTNAP1,COL6A3,COL8A1,CPNE3,CRABP1,CRLF3,CRMP1,CSE1L,CSF3R,C…	330
Cell-To-Cell Signaling and Interaction,Cellular Assembly and Organization	Cell-cell contact	9.35e-07	Decreased	-3.011	ACTR3,ADAM12,AGRN,AMBP,ARF6,CCL2,CD274,CD93,CNTNAP1,CORO1A,CREB1,CSK,CSRP2,CX3CL1,CX3CR1,CXCL16,Cxcl9,DBNL,ENTPD1,ERBB2,ERP29,F2RL2,FASN,FGFRL1,FKBP4,FSCN1,GAP43,GJA5,GPR183,HSPA4,IFI16,IGSF9,IL36G,IL6,ITGAL,JAK2,KLK8,LRRK2,MFSD2A,MYH9,NEFL,Nes,OCSTAMP,OSM,P2RY2,PCDHB6,PCDHGA9,PCDHGB2,PCDHGB5,PCDHGB7,PCDHGC3,PGF,PKP2,Podxl,PPP1R13L,PRKCZ,PROCR,Psg18 (includes others),PTGS2,PTPRF,RPSA,SEMA4D,SHANK…	81
Infectious Diseases	Sepsis	9.36e-07		-1.101	ABCC1,ATF3,BCR,Bst2,CSF3R,CSK,CTSC,DHFR,ENTPD1,FCGR1A,FCGR3A/FCGR3B,GOLM1,HCK,HLA-DQB1,IFI16,IFNGR2,IL6,IRAK2,ITGAL,KCNH2,NFKBID,NLRP3,PARP1,PRDM1,PROCR,PTGS2,RELB,S1PR3,STAT1,TFRC,THBD,TNF,TYMS	33
Cellular Assembly and Organization	Formation of cytoskeleton	9.45e-07		-1.669	ACTB,ACTR3,AIF1,ALMS1,ARF6,ARHGAP32,BOP1,CCL2,CENPF,CENPJ,CNTNAP1,COL5A3,CORO1A,CREB1,DBNL,ERP29,FER,FHOD3,FKBP4,GAP43,GPR65,HCK,HCLS1,KLK8,MYC,NCK1,NEFL,NPM1,PALLD,PDLIM1,PDXP,PLAT,PREX1,PTGER4,RGS16,SEMA4D,SLIT2,SRF,STK4,TGFB1,TGFBI,Tmsb4x (includes others),TNF,TNS4,Tpm1,TWF2,VCAM1	47
Cancer,Organismal Injury and Abnormalities	Primary tumor	9.45e-07			ATF3,ATIC,CD274,CIITA,CSE1L,CSF3R,CTDSPL,DCK,DHFR,DNMT1,DOK2,ERBB2,FASN,FKBP1A,IL6,IPO5,JAK2,LRP2,MMRN2,MRE11,MTHFD2,MYC,NBN,NOTCH3,PARP1,PCLAF,PCNA,PDCD1LG2,PDIA2,PGF,POLB,POSTN,PRIM1,PSAT1,PSIP1,PTGER4,PTGS2,SEMA4D,SLC16A3,SOCS1,SRF,TMEM95,TNF,TNFRSF9,TOP2A,TYMS,UMPS,VEGFB	48
Cell Death and Survival,Embryonic Development	Apoptosis of embryonic cell lines	9.55e-07		-1.89	ATF3,BANP,BIK,BOK,CENPF,CYCS,DNMT1,E2F2,ERBB2,FADD,FGF19,H2AX,IER3,IFI16,IL17RD,IRF1,IRS1,MEFV,MYC,PARP1,PEA15,PKP2,PPARD,PSIP1,RIPK3,SARM1,SKP2,STAT1,STK4,TFRC,TGFB1,TLR1,TNF,TOP2A,TRIM27	35
Organismal Injury and Abnormalities,Reproductive System Disease	Benign pelvic disease	9.87e-07			ACTB,ADAM12,AIG1,BCAT1,BSG,CAVIN2,CCL2,CCL4,CD180,CD48,CDC42EP3,CETN3,COL6A3,CREB1,CTSC,CX3CL1,DNMT1,ERBB2,FKBP1A,GBP2,GUCY1A2,IFIT1,IFIT3,IL6,ITGAL,MCM4,MTHFD2,MYC,MYH10,NDUFAF5,NR4A3,NSL1,OLFM1,PCCA,PCNA,PDCD1LG2,PLXNC1,POSTN,PPP4C,PTGS2,PTP4A1,RAD51B,RELB,RFC2,RPL12,SARM1,SERPINH1,SLPI,SMAD7,SP2,SRD5A1,TAF13,TGFB1,TGFBI,TNF,TOP2A,TRIO,XAF1,XCL1,XCR1,XRCC6	61
Cancer,Hematological Disease,Immunological Disease,Organismal Injury and Abnormalities	Acute myeloid leukemia associated with myelodysplastic syndrome	1.04e-06			CSF3R,DCK,DHFR,DNMT1,FKBP1A,IMPDH2,JAK2,NPM1,POLB,PRIM1,TOP2A	11
Cancer,Hematological Disease,Organismal Injury and Abnormalities	Secondary myelodysplastic syndrome	1.04e-06			CSF3R,DCK,DHFR,DNMT1,FKBP1A,IMPDH2,JAK2,POLB,PPAT,PRIM1,TOP2A	11
Cancer,Hematological Disease,Immunological Disease,Organismal Injury and Abnormalities	Type M6 acute myeloid leukemia	1.04e-06			CSF3R,DCK,DHFR,IMPDH2,POLB,PPAT,PPP1R13L,PRIM1,TOP2A	9
Gastrointestinal Disease,Hepatic System Disease,Organismal Injury and Abnormalities	Liver lesion	1.09e-06		-0.131	ABCC1,ABI3,ACTB,ACTR3,ACVRL1,ACY1,ADAM12,ADGB,AGRN,AIG1,ALDH7A1,ALG8,ALMS1,AMBP,ANGEL1,ANKRD26,ARF6,ARHGAP32,ARHGDIG,ASNS,ASPM,ATAD2,ATIC,ATP8A1,B3GNT7,B4GALT4,B4GALT5,BANK1,BANP,BCAT1,BCO2,BCR,BEND4,BIN2,BLNK,BNC2,BOP1,BSG,BUB1,CAB39L,CARM1,CAVIN2,CCDC138,CCL2,CCL4,CCNE2,CCR7,CCRL2,CD180,CD274,CD48,CD82,CDC42EP3,CDC45,CDC6,CEACAM19,CEBPZ,CENPE,CENPF,CENPP,CEP83,CETN3,CHORDC1,CLEC4M,COL6A3,COTL1,…	391
Cancer,Hematological Disease,Immunological Disease,Organismal Injury and Abnormalities	Type M3 acute myeloid leukemia	1.1e-06			DCK,DHFR,DNMT1,FKBP1A,IMPDH2,NPM1,POLB,PPAT,PRIM1,PSMB10,PSMB8,PSMB9,TOP2A	13
Inflammatory Disease,Inflammatory Response,Organismal Injury and Abnormalities,Respiratory Disease	Inflammation of lung	1.13e-06		1.023	ACTB,AMBP,ATF3,BSG,CCL2,CCR7,CD180,CH25H,CIITA,CLEC7A,COX4I2,CSK,CXCL3,DHFR,E2F2,ENTPD1,FCGR1A,FCGR3A/FCGR3B,FKBP1A,HBEGF,IL6,IMPDH2,JAK2,Mx1,MYH9,NEDD4L,NLRP3,OSM,P2RY2,PREX1,PTGS2,RELB,SOCS1,STAT1,STING1,TGFB1,TIMP1,TLR9,TNF,TNFRSF9,TOP2A,TYMS	42
Cancer,Organismal Injury and Abnormalities	Primary solid tumor	1.14e-06		0.152	ATIC,CD274,CIITA,CSE1L,CSF3R,CTDSPL,DCK,DHFR,DOK2,ERBB2,FASN,FKBP1A,IL6,IPO5,JAK2,LRP2,MMRN2,MRE11,MTHFD2,MYC,NBN,NOTCH3,PARP1,PCLAF,PCNA,PDCD1LG2,PDIA2,PGF,POLB,POSTN,PRIM1,PSAT1,PSIP1,PTGER4,PTGS2,SEMA4D,SLC16A3,SOCS1,SRF,SSTR2,STIP1,TMEM95,TNF,TNFRSF9,TOP2A,TYMS,UMPS,VEGFB	48
Cell Death and Survival,Gastrointestinal Disease,Hepatic System Disease,Organismal Injury and Abnormalities	Cell death of liver cells	1.15e-06		-0.895	ARF6,CCL4,CD274,CXCL3,FADD,FASN,HBEGF,HK2,HSPD1,IER3,IL6,IRF1,JAK2,MYC,NCL,OSM,PTGS2,RIPK3,SERPINH1,SOCS1,STAT1,STK4,TGFB1,TIMP1,TLR9,TNF,TRIM27,USP18	28
Inflammatory Disease,Neurological Disease,Organismal Injury and Abnormalities	Myelitis	1.16e-06		-0.023	AIF1,BSG,CCL2,CCR7,CD274,CIITA,CLEC4E,CORO1A,CX3CR1,DHFR,DOCK8,DTL,DUSP14,HDC,HLA-DQB1,IL12RB2,IL6,IRF1,IRF9,ITGA9,MVK,NLRP3,NRROS,OLFML3,PARP1,PDCD1LG2,PLAT,PRDM1,PROCR,PSMB8,PSMB9,PTGER4,SEMA4D,STAT1,STING1,TGFB1,TIMP1,TLR9,TNF,UBASH3B,USP18,VCAM1,ZC3H12D	43
Cardiovascular System Development and Function	Morphology of cardiovascular system	1.16e-06			ABCC1,ACVRL1,ADAM12,AIF1,APLN,ARG2,ATF3,CACNB3,CCL2,CCNE2,CD69,CDC42EP3,CIITA,CLEC4E,COL8A1,CREB1,CSRP2,CTF1,CTSC,DISP1,DMTF1,DUSP8,E2F7,EEF1D,EFEMP2,ERBB2,FADD,FASN,FGF19,FGFRL1,FHOD3,FKBP1A,GBP2,GDF11,GJA5,HBEGF,HCK,HDC,IER3,IGFBP4,IL6,IRF1,IRS1,MYC,MYH10,MYH9,NEDD4L,NEXN,NLRP3,NOTCH3,NR4A3,NRP1,OSM,PARP1,PGF,PGK1,PKP2,PLAT,POSTN,PPARD,PPARGC1B,PPP1R13L,PRDM1,PRKAG2,PROKR1,PTGER4,PTGS2,RAP1GDS1…	92
Cancer,Immunological Disease,Organismal Injury and Abnormalities	Lymphatic node tumor	1.16e-06		-1.387	ADAM12,ATF3,CCR7,CD274,CHEK1,CSF3R,DNMT1,ERBB2,FKBP1A,FSCN1,HMMR,IL12RB2,IL6,JAK2,KATNAL2,NSD2,PTGS2,SLIT2,SOCS1,TGFB1,TOP2A,TYMS	22
Cancer,Organismal Injury and Abnormalities	Recurrent malignant solid tumor	1.17e-06			ATIC,BSG,CD274,CSF3R,DCK,DHFR,DNMT1,ERBB2,FER,FKBP1A,IMPDH2,JAK2,MYC,ODC1,PARP1,POLB,POLE2,PRIM1,PTGS2,TNF,TNFRSF9,TOP2A,TYMS,TYRO3,UMPS,XPO1	26
Cell Morphology,Immunological Disease,Lymphoid Tissue Structure and Development	Abnormal morphology of lymphocytes	1.17e-06			B3GNT5,BCL3,BLNK,CD274,CYTIP,DCK,HLA-DQB1,IL6,IRF1,ITPKB,LCP1,NFKB2,PIK3AP1,PRDM1,PSMB10,PSMB9,RELB,RHOH,SEMA4D,SLCO1A2,SOCS1,STK4,TNF,TNFRSF9,XRCC5,XRCC6	26
Cancer,Hematological Disease,Immunological Disease,Organismal Injury and Abnormalities	M6 childhood acute erythroid leukemia	1.18e-06			CSF3R,DCK,DHFR,IMPDH2,POLB,PPAT,PRIM1,TOP2A	8
Cancer,Hematological Disease,Immunological Disease,Organismal Injury and Abnormalities	M5a childhood acute myeloid leukemia	1.18e-06			CSF3R,DCK,DHFR,IMPDH2,POLB,PPAT,PRIM1,TOP2A	8
Cancer,Hematological Disease,Immunological Disease,Organismal Injury and Abnormalities	M5b childhood acute monocytic leukemia	1.18e-06			CSF3R,DCK,DHFR,IMPDH2,POLB,PPAT,PRIM1,TOP2A	8
Cancer,Hematological Disease,Immunological Disease,Organismal Injury and Abnormalities	M2 childhood acute myeloid leukemia	1.18e-06			CSF3R,DCK,DHFR,IMPDH2,POLB,PPAT,PRIM1,TOP2A	8
Cancer,Hematological Disease,Immunological Disease,Organismal Injury and Abnormalities	M7 childhood acute myeloid leukemia	1.18e-06			CSF3R,DCK,DHFR,IMPDH2,POLB,PPAT,PRIM1,TOP2A	8
Cancer,Hematological Disease,Immunological Disease,Organismal Injury and Abnormalities	M1 childhood acute myeloid leukemia	1.18e-06			CSF3R,DCK,DHFR,IMPDH2,POLB,PPAT,PRIM1,TOP2A	8
Cancer,Hematological Disease,Immunological Disease,Organismal Injury and Abnormalities	M4 childhood acute myeloid leukemia	1.18e-06			CSF3R,DCK,DHFR,IMPDH2,POLB,PPAT,PRIM1,TOP2A	8
Cellular Movement,Hematological System Development and Function,Immune Cell Trafficking,Inflammatory Response	Cell movement of macrophages	1.19e-06		-1.698	BSG,CCL2,CCL4,CKLF,CNN2,CX3CL1,CX3CR1,CXCL3,DOCK2,ERBB2,HCAR2,HCK,ITGAL,LMNB1,LRRK2,NAAA,NLRP3,NPM1,PARP1,PRDM1,PROCR,PSMB8,PTGER4,PTGS2,RAC2,RIPK3,SEMA4D,SLAMF8,SLIT2,SMAD7,SOCS1,STAT1,TGFB1,THBD,Tmsb4x (includes others),TNF,TNFRSF9,VCAM1	38
Cell Morphology,Cellular Movement	Cell spreading	1.22e-06		-1.29	ARF6,BCAR3,CAP1,CASS4,CNN2,COL5A3,CORO1A,CSK,ERBB2,FHL3,FLNB,GAP43,GBP2,GPR132,HCK,ITGA9,ITGAL,JAK2,MYH10,MYH9,NCK1,PALLD,PARVB,PLXNC1,POSTN,PREX1,RIPK3,SAMSN1,SLC12A5,SRF,TGFB1,TGFBI,TNF,TWF2,VCAM1	35
Cell Signaling,Small Molecule Biochemistry	Synthesis of nitric oxide	1.24e-06		-0.757	ABCC1,AGRN,AIF1,ARG2,CAVIN2,CCL2,CLEC7A,CX3CR1,DNAJB1,DOK2,FASN,HBEGF,HCK,HDC,HSPA4,HSPD1,HYOU1,IL12RB2,IL6,IMPDH2,IRF1,IRS1,JAK2,NMRAL1,P2RY2,PARP1,PTGS2,RPSA,S1PR3,SOCS1,STAT1,TGFB1,TLR9,TNF,TNFRSF11B,TXNRD2	36
Cell Cycle	Arrest in cell cycle progression	1.35e-06			ADAM12,ATF3,BOP1,CAB39L,CCNE2,CD274,CHEK1,CREB1,DCK,DMTF1,E2F2,ERBB2,FADD,FASN,FKBP1A,GDF11,IER3,IFI16,IL6,IRF1,IRF7,IRF9,LRRK2,Ly6a (includes others),METTL3,MSH2,MYC,NASP,NBN,NOTCH3,NPM1,NR4A3,PDCD1LG2,PRKAG2,SKP2,STAT1,TGFB1,TNF,TYMS,XPO1,XRCC6	41
Hematological Disease,Immunological Disease	Leukopenia	1.37e-06		1.673	BLNK,CSF3R,DCK,DHFR,DNMT1,DOCK8,HLA-DQB1,HYOU1,IL6,IMPDH2,ITPKB,PCLAF,PIK3AP1,POLB,PPAT,PRDM1,PRIM1,RAC2,SOCS1,TNF,TNFRSF9,TOP2A,TYMS,XRCC5,XRCC6	25
Cancer,Hematological Disease,Immunological Disease,Organismal Injury and Abnormalities	Type M0 acute myeloid leukemia	1.42e-06			CSF3R,DCK,IMPDH2,JAK2,NPM1,POLB,PPAT,PRIM1,TOP2A	9
