# Supplementary material for: Istradefylline protects from cisplatin-induced nephrotoxicity and peripheral neuropathy while preserving cisplatin antitumor effects
Source: J Clin Invest. 2022 Nov 15;132(22):e152924. doi: 10.1172/JCI152924 (PMC9663157; doi:10.1172/JCI152924)
Supplement: Supplemental table 8 [file jci-132-152924-s134.xls]

## Sheet: Sheet0
Gene networks affected by KW6002/cisplatin treatment.
ID	Molecules in Network	Score	Focus Molecules	Top Diseases and Functions
1	AURKAIP1,B3GNT7,BANF1,CDK4/6,CENPP,CENPV,CKAP4,DKC1,EEF1G,EMSY,FLNB,INTS10,INTS2,KIF23,LYAR,MPND,NECAB2,NMRAL1,NPM1,PARP1,PRPH,RMND1,RPF2,RPL12,RPL27A,RPL31,RPL6,SHMT2,SOAT1,SOGA1,TIMM8A,TIMMDC1,TUFM,ZDHHC2,ZNF428	52	34	[Protein Synthesis, RNA Damage and Repair, RNA Post-Transcriptional Modification]
2	ALG8,ALG9,ALMS1,ANKRD26,BIK,BUB1,C-C chemokine receptor,CCDC66,CCL2,CKLF,CXCL16,CYB561D2,DSCC1,ERCC6L,F9,FIGNL1,GAD,GALNT12,GPX8,HAUS8,JPT2,NAAA,NBEAL2,NSL1,PCLAF,PDCD1LG2,POGLUT1,SLC35C2,TBC1D31,THBD,TMEM132A,TMEM51,TMEM97,TMX2,TTLL5	50	33	[Cancer, Hematological Disease, Immunological Disease]
3	AGPAT1,ARMC6,Cadherin,CD3 group,CLEC12A,GBP2,GBP5,GBP6,IFIT1,IFIT2,IFIT3,IRF1,IRF7,KCTD12,KNTC1,LPCAT2,Ms4a4c (includes others),NEURL3,OAS3,Oasl2,PHF11,Pias,PTGER4,RTP4,SLAMF8,SLFN13,SP110,Srebp,STAT1,STING1,STXBP4,TMEM171,TSPAN6,USP18,XAF1	44	31	[Antimicrobial Response, Infectious Diseases, Inflammatory Response]
4	ASPM,CAF-1,CD3,DNA polymerase delta,DOCK2,FAM111A,HELLS,KATNAL2,KDM8,LCP1,MCC,MCM3,MCM4,MCM5,MCM6,METTL1,MKI67,PCNA,Pgk,PLXDC1,PSIP1,RFC1,RFC2,RPP38,SMC1A,SRSF7,SUPT16H,TAF15,TIP60,TOP2A,TSPAN9,U2SURP,UHRF1,WDR76,ZRANB3	42	30	[Cancer, Cardiovascular Disease, DNA Replication, Recombination, and Repair]
5	ACSL5,ALDH18A1,ANGEL1,ARHGAP25,ATP23,B4GALT4,BCL2L14,calpain,CD248,CD48,DCPS,ERK,FAM136A,farnesyl transferase,Importin beta,JPH4,LGALS3BP,LZTS3,MYO1F,Nucleoporin,NUP107,NUP188,NUP205,NUP210,NUP35,NUP43,p38 Sapk,REXO5,SDF2L1,SLC39A10,SPIRE2,SRSF9,THEMIS2,TMED1,WDR55	40	29	[Molecular Transport, Post-Translational Modification, RNA Trafficking]
6	Ampa Receptor,ARF6,ARHGAP32,CETN3,CSF3R,EEF1E1,EPRS1,EXOSC2,FEM1B,Ggtase I,GNB1L,Ifi47,Ku,LARS1,MDN1,MIEN1,MTHFD1,NADK2,PDIA5,PIH1D1,POLR1D,POLR3B,PREX1,PTRH1,RAS,RCN1,RNA polymerase I,RNPEP,Rnr,SLBP,SLIT2,TCOF1,TRIO,TSR1,UPP1	40	29	[Connective Tissue Disorders, Developmental Disorder, RNA Post-Transcriptional Modification]
7	ACTR3,ACYP1,DCAKD,FASN,FKBP1A,GADD45GIP1,GTPase,HEATR1,HIKESHI,HNRNPF,HSPA8,IMPDH2,INVS,ISY1-RAB43,KIF14,LRRC15,LRRK2,MAGOHB,MCM2,METTL3,MFSD2A,MTORC1,NEXN,NONO,PPIL1,PTP4A1,RGS1,SKP2,Spliceosome B star,Spliceosome C,Spliceosome C star,Spliceosome P,STIP1,TBC1D30,Tpm1	40	29	[Cancer, Hematological Disease, RNA Post-Transcriptional Modification]
8	ACSS1,ATIC,Betacatenin/TCF,CEACAM,CEACAM19,CINP,DCK,DDX11,DHFR,DHX29,DNPH1,E2f,GAMT,Gm-Csf Receptor,GMPPB,MYC,Npm,NPM3,PLEK2,PPAT,RBMS2,RBMS3,SCPEP1,SHMT1,SLC16A7,Smad2/3-Smad4,SP2,Sprr2e,Sprr2h,ST3GAL4,Stat1 dimer,TFB1M,Tgtp1/Tgtp2,TOR4A,TYMS	38	28	[Cancer, Organismal Injury and Abnormalities, Respiratory Disease]
9	ARHGDIG,BCAR3,cAMP-dependent protein kinase,CIAO2B,CRMP1,CTPS1,DNA2,DONSON,EEF1D,Erm,HIC1,Histone H1,Homologous repair,HS3ST5,IPO5,KIAA1522,MRE11,NABP1,NASP,NBN,NOL9,PELP1,PFK,PHF19,POLE2,RAD51B,RAD54L,Ras homolog,RhoGDI-Rho-GDP,SAMD1,SPDL1,THADA,TRIM66,XPO4,ZBTB21	38	28	[Cancer, DNA Replication, Recombination, and Repair, Hereditary Disorder]
10	BEND3,CCDC138,CENPE,CENPF,CENPJ,CEP83,Ecm,ENaC,ERP29,FADD,Focal adhesion kinase,growth factor,HCN2,HYOU1,IFRD2,IGSF9,K ATP Channel,KLK8,MPST,NEDD4L,P-TEFb,PALLD,PPP1R13L,PRSS36,Rab5,Serine Protease,SH2D3C,SHANK3,SLC12A5,SLPI,SORL1,STK39,THOP1,TPSG1,WDFY4	35	27	[Nervous System Development and Function, Neurological Disease, Tissue Development]
11	26s Proteasome,ATAD2,BANP,CHAF1B,CHEK1,CSE1L,Ctbp,DDX10,DNA-methyltransferase,ELP6,H2AX,H4C6,HEXA,HIRIP3,HISTONE,Histone H2b,Histone h3,IFI16,IGSF8,KRR1,LOXL4,NOC2L,NSD2,PCDHGA9,RAD23A,RNF20,RUVBL1,RUVBL2,SERBP1,Top2,Ubiquitin,UBQLN2,XRCC5,XRCC6,ZMYND19	35	27	[Cancer, Cardiovascular Disease, Neurological Disease]
12	AIG1,Alpha 1 antitrypsin,Alpha actin,AMER2,AQP9,ASGR2,CAND2,CAVIN2,CDC42EP3,CNN2,CPNE3,CSRP2,FABP5,GATM,GLCE,GMPR,HPGDS,IDH3A,IgG4,Ly6a (includes others),PLXNC1,PMEPA1,Psg18 (includes others),pyruvate kinase,Smad2/3,SMOOTH MUSCLE ACTIN,SRD5A1,TGFB1,TGFBI,transglutaminase,Tropomyosin,TWIST,UCK2,UMPS,ZHX2	33	26	[Connective Tissue Disorders, Developmental Disorder, Hereditary Disorder]
13	AHSA1,AK4,Alpha tubulin,BETA TUBULIN,CCT4,CHORDC1,DNA-PK,DTL,Dynein,EXD2,FAM234B,FKBP4,FKBP51-TEBP-GR-HSP90-HSP70,GATB,Gαq,HGH1,IMMP2L,KCNQ5,LYRM7,MGME1,MIPEP,MRPS6,MRRF,MTG2,MTRES1,myosin-light-chain kinase,Na ,K -ATPase,NDUFAF5,NIPSNAP3A,NT5DC2,PTGES3,PYCR1,SRC (family),TTC27,YARS2	33	26	[Metabolic Disease, Neurological Disease, Organismal Injury and Abnormalities]
14	ADCY,Adgre4,ADGRG6,CCR7,CCRL2,CXCR1,F2RL2,G protein,G protein alpha,G protein alphai,G protein beta gamma,G-protein beta,G-protein gamma,Gm4951,Gpcr,GPHA2,GPR132,GPR176,GPR183,GPR35,GPR65,GPR84,GRK3,HCAR2,NMBR,P2RY2,PLC,PROKR1,protein phosphatase,RAMP3,SSTR2,STK4,TSH,voltage-gated calcium channel,XCR1	28	23	[Cell Signaling, Cell-To-Cell Signaling and Interaction, Nucleic Acid Metabolism]
15	CNTNAP1,Cohesin,CRABP1,CRLF3,CTSC,DAPK,DOCK8,FBXL19,Fgf,Fgfr,FGFRL1,HDC,IGFBP4,Iigp1,KIF15,Laminin (family),LMAN2L,LRFN4,LRP,LRP11,LRP2,Par,PLAT,PLBD1,PROTEASE,Ryr,Secretase gamma,SERPINB2,Smad,SYNE2,Timp,TLN2,TMEM158,trypsin,Vegf	24	21	[Cell Death and Survival, Cellular Movement, Hematological System Development and Function]
16	ABI3,AIF1,Bag1-Hsp-Stub1-misfolded,CAB39L,CCDC114,COA3,COX17,COX4I2,CYCS,Cytochrome bc1,cytochrome C,cytochrome-c oxidase,DCTD,DNAJB1,Dnajb1-Hsp70,ETHE1,GJA5,glutathione peroxidase,Glycogen synthase,Hdac,Histone h2a,Hsp-misfolded,HSP-MR,HSPA4,HSPE1,KCNH2,Mitochondrial complex 1,NDUFB2,PARP,Peg12,Pka,PRKAG2,TRAP1,TTC32,TXN2	24	21	[Cardiac Arrythmia, Cardiovascular Disease, Hereditary Disorder]
17	ALOX12,BTBD7,C1QTNF4,caspase,CEP57L1,DNMT1,ECI1,Exportin-Cargo-RAN-GTP,HSPD1,Ikb,IkB-NfkB2-RelA,Importin alpha,Lamin,LMNB1,MOV10,NCL,NEFL,NEMP2,NFKB2,NRP1,PUS7L,RAN,RAN-GTP,RAN-GTP-CSE1,RNF157,SET-NUP214,SLC25A39,SQSTM1-NUP214,SRRD,ST6GALNAC4,TRIM27,TRIM37,WDR89,XPO1,YDJC	24	21	[Molecular Transport, Neurological Disease, RNA Trafficking]
18	Aldose Reductase,ALKBH2,ARL3,BOK,Calcineurin A,Caspase 3/7,Ck2,CORO1A,DCTPP1,DUSP14,DUSP8,DUSP9,FCGR1A/2A/3A,hexokinase,NOA1,NOCT,nucleoside-diphosphatase,nucleoside-triphosphate diphosphatase,NUDT1,NUDT15,NUDT4,NUDT5,Pdgf (complex),PDXP,peptidylprolyl isomerase,phosphatase,Pkc(s),PPP4C,PRIM1,PTPase,PTPRF,PTPRS,Rab11,Sod,ST6GALNAC3	22	20	[DNA Replication, Recombination, and Repair, Nucleic Acid Metabolism, Post-Translational Modification]
19	Ap1,Apol11b (includes others),CARM1,Cbp/p300,CELF4,Cyclin D,DHRS13,E2F2,EFCAB5,EGLN,estrogen receptor,HBEGF,Hif1,histone deacetylase,HK2,HMCES,HOXB2,ME1,MEF2,N-cor,PDIA2,PPRC1,RAB20,Rar,RBPMS2,Rxr,SEMA4D,SLC16A3,STRBP,SWI-SNF,T3-TR-RXR,TBX1,thymidine kinase,thyroid hormone receptor,ZNF511	22	20	[Connective Tissue Development and Function, Connective Tissue Disorders, Nervous System Development and Function]
20	ANKRD22,ATF3,BCL3,CD69,CYP,GEMIN6,Ggta1,GLB1,GOT,hemoglobin,HNRNPC,Ifi27,Ifn,IFN Beta,Ige,IgG,IgG1,IgG2a,IL12 (complex),IL12 (family),IL12RB2,Interferon alpha,LAP3,LRRFIP1,LSM11,MSH2,PIR,RIPK3,SLC46A1,snRNP,snRNP-IgG Immune complex,STAT5a/b,TFRC,TREML2,TXNL4A	22	20	[Cellular Development, Cellular Growth and Proliferation, Connective Tissue Development and Function]
21	ALT,B-cell receptor,BLNK,CCDC88B,Ccl7,CLEC4E,CTF1,Cxcl11,Cxcl3,Cxcl9,cytokine receptor,Fc gamma receptor,FCGR3A/FCGR3B,FUZ,GPT2,HSPA12B,IFNGR,IFNGR2,IFNLR1,Igg2,IgG2c,Igg3,IL12R,IL17R,IL17RD,Il3r,immune complex,JAK,Jnk,MAP3K10,PIK3AP1,SAMSN1,Tnf receptor,TNFRSF9,VLDL	21	19	[Humoral Immune Response, Inflammatory Response, Protein Synthesis]
22	ABCC1,ACTB,Actin,Arp2/3,ASNS,ATP8A1,ATPase,CTDSPL,ENTPD1,F Actin,GKN1,GUCY1A2,HCLS1,Hsp70,Hsp90,Mek,MYH10,MYH9,Nebl,OSM,P glycoprotein,PPARD,PRKCZ,Pro-inflammatory Cytokine,PROCR,Rac,Raf,Rap1,RNA polymerase II,Sapk,Sos,SRF,Talin,TPGS2,VCAM1	21	19	[Cellular Movement, Hematological System Development and Function, Immune Cell Trafficking]
23	ACVRL1,ALDH7A1,AP-3,Ap2,AP3B2,apyrase,B3GNT5,BAMBI,CD244,CD7,Ciap,CLEC7A,CREB-NFkB,cyclooxygenase,E2F7,elastase,EPSTI1,ETS,Fascin,Hat,HIVEP3,IFN Lambda,IKKA/B,Il12 receptor,Inflammasome,ITPKB,KPTN,Lymphotoxin,MEFV,NFkB (complex),NLR,Nlrp1a,PDLIM1,PKN3,RAP1GDS1	19	18	[Lymphoid Tissue Structure and Development, Organ Morphology, Tissue Morphology]
24	9930111J21Rik1/Gm12185,AGPAT1,CCDC78,CDV3,CNN2,ELAVL1,FANCD2,FHOD3,Fmnl1,FREM1,G530011O06Rik,GMFG,GPD1L,Gvin1 (includes others),HEY1,ITGB1,LCP1,LDHC,LPCAT4,MPEG1,MYBPH,NAA25,NCKAP1L,NFIB,NPNT,PDIA4,PHTF2,PXDC1,RNF182,SEMA5B,SLC48A1,Snrpe,Speer4a (includes others),STK38L,Wap	19	18	[Cell Morphology, Cell-To-Cell Signaling and Interaction, Embryonic Development]
25	Alpha Actinin,APC/APC2,APLN,CD82,chymotrypsin,COL5A3,COL6A3,COL8A1,COLGALT1,collagen,Collagen Alpha1,Collagen type I (complex),Collagen type II,Collagen type III,Collagen(s),collagenase,Cpla2,EFEMP2,EPYC,GPIIB-IIIA,Kallikrein,N-Cadherin,Nes,P38 MAPK,PARVB,PHLDA1,Pki,POSTN,PSAT1,RAD1,Relaxin,SERPINH1,SMAD1/5,SPATA13,Tmsb4x (includes others)	17	17	[Cancer, Connective Tissue Disorders, Organismal Injury and Abnormalities]
